# Supplementary material for: Evolutionary trade-offs associated with loss of PmrB function in host-adapted Pseudomonas aeruginosa
Source: Nat Commun. 2018 Jul 6;9:2635. doi: 10.1038/s41467-018-04996-x (PMC6035264; doi:10.1038/s41467-018-04996-x)
Supplement: Supplementary file 3 — Supplementary Data 1 [file 41467_2018_4996_MOESM3_ESM.xlsx]

## Sheet: Dataset1_dPmrB v LESB65
Supplementary Data 1
Progenesis output-relative quantitation using non-conflicting peptides (note that filters are applied to columns)															Normalized abundance										Raw abundance
															dPmrB					LESB65					dPmrB					LESB65
Uniprot Entry	Entry name	Protein names	Gene names	Gene names (primary )	Anova (p)	q Value	Power	Accession group	Peptide count	Unique peptides	Confidence score	Max fold change	Highest mean condition	Lowest mean condition	dPmrB__2	dPmrB__4	dPmrB__5	dPmrB_1	dPmrB_3	LESB65_1	LESB65_2	LESB65_3	LESB65_4	LESB65_5	dPmrB__2	dPmrB__4	dPmrB__5	dPmrB_1	dPmrB_3	LESB65_1	LESB65_2	LESB65_3	LESB65_4	LESB65_5
Q9I3F7	Q9I3F7_PSEAE	Uncharacterized protein	PA1560		4.10775e-08	2.78965e-05	1	tr|Q9I3F7|Q9I3F7_PSEAE	4	4	462.24	30.3934	LESB65	dPmrB	97692.8	104600	82198.8	177828	111434	3.43413e+06	3.43059e+06	3.75742e+06	2.274e+06	4.54221e+06	133581	107003	134106	201237	104581	4.2574e+06	5.16916e+06	5.92025e+06	3.12691e+06	4.54221e+06
Q9HUH6	Q9HUH6_PSEAE	Probable transcriptional regulator	PA4989		4.21615e-08	2.78965e-05	1	tr|Q9HUH6|Q9HUH6_PSEAE	1	1	14.57	11.5499	65 neg	9 neg	512153	692010	419509	634343	746597	8.36103e+06	5.87328e+06	6.39381e+06	7.61697e+06	6.45799e+06	700296	707909	684424	717846	700681	1.03654e+07	8.84978e+06	1.00742e+07	1.04739e+07	6.45799e+06
Q9I198	Q9I198_PSEAE	Uncharacterized protein	PA2381		4.00766e-07	0.00017678	1	tr|Q9I198|Q9I198_PSEAE	4	4	218.01	3.58386	dPmrB	LESB65	4.75215e+06	3.80301e+06	3.83607e+06	3.50719e+06	4.65671e+06	1.23075e+06	1.31111e+06	970337	1.22437e+06	998906	6.49787e+06	3.89038e+06	6.25849e+06	3.96887e+06	4.37032e+06	1.5258e+06	1.97556e+06	1.52888e+06	1.6836e+06	998906
Q9HV33	Q9HV33_PSEAE	Uncharacterized protein	PA4775		5.56935e-07	0.00018425	1	tr|Q9HV33|Q9HV33_PSEAE	10	10	1461.25	22.8874	LESB65	dPmrB	4.76541e+06	1.82652e+06	3.65174e+06	4.03464e+06	2.54091e+06	7.36124e+07	5.42999e+07	1.13545e+08	8.65151e+07	5.69764e+07	6.51601e+06	1.86849e+06	5.95777e+06	4.56574e+06	2.38464e+06	9.12595e+07	8.18184e+07	1.78903e+08	1.18964e+08	5.69764e+07
Q9HY62	ARND_PSEAE	Probable 4-deoxy-4-formamido-L-arabinose-phosphoundecaprenol deformylase ArnD (EC 3.5.1.n3)	arnD PA3555	arnD	7.58585e-07	0.000200769	1	sp|Q9HY62|ARND_PSEAE	6	6	596.29	26.3082	LESB65	dPmrB	190499	133733	135524	196071	79316.4	3.73409e+06	2.86912e+06	4.83338e+06	5.7031e+06	2.20061e+06	260481	136805	221106	221881	74438.4	4.62927e+06	4.32316e+06	7.61555e+06	7.84216e+06	2.20061e+06
Q9HY63	ARNA_PSEAE	Bifunctional polymyxin resistance protein ArnA [Includes: UDP-4-amino-4-deoxy-L-arabinose formyltransferase (EC 2.1.2.13) (ArnAFT) (UDP-L-Ara4N formyltransferase); UDP-glucuronic acid oxidase, UDP-4-keto-hexauronic acid decarboxylating (EC 1.1.1.305) (ArnADH) (UDP-GlcUA decarboxylase) (UDP-glucuronic acid dehydrogenase)]	arnA PA3554	arnA	1.57392e-06	0.000337869	1	sp|Q9HY63|ARNA_PSEAE	39	38	4703.06	18.626	LESB65	dPmrB	2.59612e+07	1.36776e+07	2.17309e+07	1.01354e+07	1.20579e+07	2.25612e+08	3.39637e+08	2.94465e+08	4.888e+08	2.0793e+08	3.54982e+07	1.39919e+07	3.54537e+07	1.14696e+07	1.13163e+07	2.79698e+08	5.1176e+08	4.63964e+08	6.72135e+08	2.0793e+08
Q9HV31	Q9HV31_PSEAE	PmrB: two-component regulator system signal sensor kinase PmrB	pmrB PA4777	pmrB	1.78724e-06	0.000337869	1	tr|Q9HV31|Q9HV31_PSEAE	20	20	2272.3	20.1331	LESB65	dPmrB	3.54269e+06	3.00453e+06	2.97516e+06	3.4965e+06	3.06225e+06	4.08139e+07	6.56083e+07	4.79836e+07	1.32784e+08	3.65727e+07	4.84412e+06	3.07356e+06	4.85393e+06	3.95677e+06	2.87392e+06	5.05982e+07	9.88578e+07	7.56037e+07	1.82588e+08	3.65727e+07
Q9I5Z1	Q9I5Z1_PSEAE	Uncharacterized protein	PA0545		2.17459e-06	0.000359708	1	tr|Q9I5Z1|Q9I5Z1_PSEAE	9	8	792.59	12.0635	LESB65	dPmrB	913934	1.31674e+06	1.06162e+06	762780	755869	1.33364e+07	1.02042e+07	8.7535e+06	1.8918e+07	6.8249e+06	1.24967e+06	1.34699e+06	1.73202e+06	863190	709382	1.65335e+07	1.53756e+07	1.37921e+07	2.60135e+07	6.8249e+06
Q9HV35	SPEH_PSEAE	S-adenosylmethionine decarboxylase proenzyme (AdoMetDC) (SAMDC) (EC 4.1.1.50) [Cleaved into: S-adenosylmethionine decarboxylase beta chain; S-adenosylmethionine decarboxylase alpha chain]	speH PA4773	speH	2.65313e-06	0.000390102	1	sp|Q9HV35|SPEH_PSEAE	6	6	668.91	38.3056	LESB65	dPmrB	1.23262e+06	806121	1.19042e+06	342215	936208	1.98253e+07	2.66356e+07	2.77108e+07	6.82545e+07	3.02393e+07	1.68543e+06	824642	1.94215e+06	387263	878631	2.4578e+07	4.01342e+07	4.36615e+07	9.38548e+07	3.02393e+07
P24735	AMPC_PSEAE	Beta-lactamase (EC 3.5.2.6) (Cephalosporinase)	ampC PA4110	ampC	5.11651e-06	0.000615523	1	sp|P24735|AMPC_PSEAE	21	21	3262.63	3.69091	dPmrB	LESB65	3.45195e+08	3.47598e+08	4.50135e+08	2.52385e+08	2.41477e+08	8.8801e+07	9.32815e+07	9.68176e+07	8.40256e+07	8.05398e+07	4.72004e+08	3.55584e+08	7.3439e+08	2.85608e+08	2.26626e+08	1.10089e+08	1.40555e+08	1.52547e+08	1.15541e+08	8.05398e+07
Q9HV32	Q9HV32_PSEAE	PmrA: two-component regulator system response regulator PmrA	pmrA PA4776	pmrA	4.78019e-06	0.000615523	1	tr|Q9HV32|Q9HV32_PSEAE	8	8	1202.34	25.9526	LESB65	dPmrB	1.07678e+07	9.62181e+06	1.52886e+07	7.22281e+06	5.40467e+06	1.46807e+08	3.96356e+08	1.57211e+08	4.03004e+08	1.50281e+08	1.47234e+07	9.84287e+06	2.49431e+07	8.17359e+06	5.07228e+06	1.82001e+08	5.97224e+08	2.47705e+08	5.54159e+08	1.50281e+08
Q7DC82	Q7DC82_PSEAE	Phospho-2-dehydro-3-deoxyheptonate aldolase (EC 2.5.1.54)	phzC1 phzC2 PA1901 PA4212	phzC1	7.59569e-06	0.000837624	1	tr|Q7DC82|Q7DC82_PSEAE	12	12	1096.97	6.88637	LESB65	dPmrB	3.26688e+06	3.33737e+06	2.03768e+06	2.53836e+06	2.57001e+06	1.57008e+07	2.1801e+07	1.2972e+07	3.06659e+07	1.355e+07	4.46698e+06	3.41405e+06	3.32445e+06	2.87249e+06	2.41195e+06	1.94647e+07	3.28494e+07	2.04389e+07	4.21678e+07	1.355e+07
Q9HWM7	Q9HWM7_PSEAE	Uncharacterized protein	PA4154		9.27006e-06	0.000943631	1	tr|Q9HWM7|Q9HWM7_PSEAE	2	2	46.7	42.723	LESB65	dPmrB	4634.72	3066.31	1156.58	7299.16	1363.16	104272	119436	94339.2	181525	248934	6337.31	3136.76	1886.95	8260	1279.32	129269	179964	148642	249609	248934
Q7DC80	Q7DC80_PSEAE	Phenazine biosynthesis protein PhzD	phzD1 phzD2 PA1902 PA4213	phzD1	1.31022e-05	0.00120884	1	tr|Q7DC80|Q7DC80_PSEAE	11	11	1163.54	5.37393	LESB65	dPmrB	2.18293e+07	1.24046e+07	1.73207e+07	1.71871e+07	1.25766e+07	6.07399e+07	1.09173e+08	6.01892e+07	1.15577e+08	9.1319e+07	2.98484e+07	1.26896e+07	2.82585e+07	1.94496e+07	1.18031e+07	7.53012e+07	1.64501e+08	9.48351e+07	1.58927e+08	9.1319e+07
Q7DC81	Q7DC81_PSEAE	Phenazine biosynthesis protein PhzE	phzE1 phzE2 PA1903 PA4214	phzE1	1.37024e-05	0.00120884	1	tr|Q7DC81|Q7DC81_PSEAE	14	13	1072.41	3.93197	LESB65	dPmrB	3.30746e+06	2.2092e+06	2.78106e+06	3.5504e+06	1.6089e+06	1.13084e+07	9.84378e+06	1.15494e+07	9.36204e+06	1.0849e+07	4.52248e+06	2.25996e+06	4.53727e+06	4.01777e+06	1.50995e+06	1.40194e+07	1.48325e+07	1.81974e+07	1.28735e+07	1.0849e+07
Q9HV60	Q9HV60_PSEAE	Uncharacterized protein	PA4739		1.5423e-05	0.0012756	1	tr|Q9HV60|Q9HV60_PSEAE	9	8	1021.88	3.89146	dPmrB	LESB65	7.48105e+08	1.22531e+09	6.79666e+08	6.62186e+08	7.87389e+08	2.22989e+08	2.84095e+08	1.72989e+08	2.05295e+08	1.68903e+08	1.02292e+09	1.25346e+09	1.10887e+09	7.49354e+08	7.38964e+08	2.76446e+08	4.28071e+08	2.72564e+08	2.82295e+08	1.68903e+08
Q51423	PMPR_PSEAE	Transcriptional regulatory protein PmpR	pmpR PA0964	pmpR	1.8394e-05	0.00143183	1	sp|Q51423|PMPR_PSEAE	7	7	561.17	1.9388	9 neg	65 neg	3.41365e+07	3.0026e+07	2.55348e+07	2.86301e+07	3.40598e+07	1.8127e+07	1.33452e+07	1.5807e+07	1.55789e+07	1.57406e+07	4.66767e+07	3.07159e+07	4.16598e+07	3.23989e+07	3.19651e+07	2.24726e+07	2.01084e+07	2.49058e+07	2.14221e+07	1.57406e+07
P22567	ARGA_PSEAE	Amino-acid acetyltransferase (EC 2.3.1.1) (N-acetylglutamate synthase) (AGS) (NAGS)	argA PA5204	argA	1.98244e-05	0.00145744	1	sp|P22567|ARGA_PSEAE	8	8	654.53	2.21169	LESB65	dPmrB	1.65784e+06	1.32111e+06	1.34177e+06	1.68178e+06	1.43942e+06	3.91848e+06	2.71458e+06	3.51342e+06	3.52752e+06	2.78523e+06	2.26685e+06	1.35146e+06	2.18909e+06	1.90317e+06	1.35089e+06	4.85786e+06	4.0903e+06	5.5358e+06	4.85058e+06	2.78523e+06
Q9HYW7	Q9HYW7_PSEAE	Uncharacterized protein	PA3274		2.14407e-05	0.0014933	1	tr|Q9HYW7|Q9HYW7_PSEAE	2	2	100.47	7.15023	dPmrB	LESB65	1.4616e+06	2.04379e+06	1.0001e+06	1.00126e+06	1.68885e+06	225198	231686	195585	97685.4	256192	1.99853e+06	2.09075e+06	1.63165e+06	1.13307e+06	1.58499e+06	279185	349101	308168	134324	256192
Q9I1S5	Q9I1S5_PSEAE	Uncharacterized protein	PA2190		2.51485e-05	0.00164882	1	tr|Q9I1S5|Q9I1S5_PSEAE	9	9	925.13	4.25444	dPmrB	LESB65	3.12852e+07	5.30545e+07	2.75245e+07	3.46899e+07	4.79671e+07	9.29074e+06	1.10123e+07	7.42311e+06	6.52471e+06	1.14711e+07	4.2778e+07	5.42735e+07	4.49058e+07	3.92564e+07	4.50171e+07	1.1518e+07	1.65933e+07	1.1696e+07	8.97194e+06	1.14711e+07
Q9HV34	SPEE2_PSEAE	Polyamine aminopropyltransferase 2 (Putrescine aminopropyltransferase) (PAPT) (Spermidine synthase) (SPDS) (SPDSY) (EC 2.5.1.16)	speE2 PA4774	speE2	2.61655e-05	0.00164882	1	sp|Q9HV34|SPEE2_PSEAE	20	20	1759.3	15.5024	LESB65	dPmrB	2.35592e+07	2.84632e+07	3.56316e+07	1.35582e+07	9.09065e+06	2.50457e+08	5.28203e+08	3.61803e+08	4.0644e+08	1.63057e+08	3.22138e+07	2.91172e+07	5.81326e+07	1.5343e+07	8.53156e+06	3.105e+08	7.95889e+08	5.70063e+08	5.58884e+08	1.63057e+08
Q9HU31	Q9HU31_PSEAE	Amino acid (Lysine/arginine/ornithine/histidine/octopine) ABC transporter periplasmic binding protein	PA5153		3.87968e-05	0.00233365	1	tr|Q9HU31|Q9HU31_PSEAE	15	15	1361.91	2.36125	dPmrB	LESB65	5.48612e+07	5.67762e+07	4.29335e+07	4.83963e+07	7.05066e+07	2.36565e+07	2.01475e+07	2.8188e+07	2.3901e+07	1.99242e+07	7.50147e+07	5.80806e+07	7.00455e+07	5.4767e+07	6.61704e+07	2.93277e+07	3.0358e+07	4.44135e+07	3.28655e+07	1.99242e+07
Q9I271	Q9I271_PSEAE	Uncharacterized protein	PA2044		4.43982e-05	0.00255447	0.999999	tr|Q9I271|Q9I271_PSEAE	14	13	1052.71	2.67538	dPmrB	LESB65	9.06036e+06	8.36069e+06	7.10126e+06	6.53699e+06	5.86046e+06	2.17757e+06	3.31664e+06	2.60386e+06	3.44466e+06	2.25711e+06	1.23887e+07	8.55278e+06	1.15856e+07	7.3975e+06	5.50004e+06	2.69959e+06	4.99747e+06	4.10268e+06	4.73665e+06	2.25711e+06
Q9I677	Q9I677_PSEAE	Probable oxidoreductase	PA0440		5.00224e-05	0.00257264	0.999999	tr|Q9I677|Q9I677_PSEAE	7	6	476.05	2.77549	LESB65	dPmrB	634246	999832	580349	876169	680269	2.02095e+06	2.43354e+06	2.18835e+06	2.29972e+06	1.52343e+06	867240	1.0228e+06	946832	991505	638432	2.50543e+06	3.66682e+06	3.44799e+06	3.16228e+06	1.52343e+06
Q9HVY4	Q9HVY4_PSEAE	Ubiquinol-cytochrome c reductase iron-sulfur subunit (EC 1.10.2.2)	PA4431		4.85814e-05	0.00257264	0.999999	tr|Q9HVY4|Q9HVY4_PSEAE	13	13	1704.42	2.53417	dPmrB	LESB65	6.02059e+08	4.2472e+08	4.82242e+08	3.59104e+08	3.44913e+08	1.7052e+08	1.6848e+08	2.13056e+08	1.69689e+08	1.51535e+08	8.23229e+08	4.34478e+08	7.86772e+08	4.06375e+08	3.23701e+08	2.11399e+08	2.53863e+08	3.35695e+08	2.33335e+08	1.51535e+08
Q9HV95	Q9HV95_PSEAE	Uncharacterized protein	PA4702		5.05462e-05	0.00257264	0.999999	tr|Q9HV95|Q9HV95_PSEAE	3	3	141.48	2.88369	dPmrB	LESB65	3.14575e+06	2.55962e+06	2.67411e+06	1.77138e+06	2.19191e+06	988889	812879	891872	597071	989488	4.30136e+06	2.61843e+06	4.36278e+06	2.00456e+06	2.0571e+06	1.22596e+06	1.22484e+06	1.40525e+06	821015	989488
Q59643	HEM2_PSEAE	Delta-aminolevulinic acid dehydratase (ALAD) (ALADH) (EC 4.2.1.24) (Porphobilinogen synthase)	hemB PA5243	hemB	5.37623e-05	0.00263498	0.999999	sp|Q59643|HEM2_PSEAE	14	14	1277.7	2.11754	dPmrB	LESB65	9.74134e+07	1.37971e+08	1.50626e+08	9.55036e+07	1.12465e+08	6.13226e+07	5.34466e+07	5.49543e+07	5.46983e+07	5.60822e+07	1.33199e+08	1.41141e+08	2.45744e+08	1.08075e+08	1.05548e+08	7.60235e+07	8.05327e+07	8.65869e+07	7.52141e+07	5.60822e+07
P00099	CY551_PSEAE	Cytochrome c-551 (Cytochrome C8) (Cytochrome c551)	nirM PA0518	nirM	5.93749e-05	0.00280613	0.999998	sp|P00099|CY551_PSEAE	2	2	232.9	4.56892	dPmrB	LESB65	1.88733e+07	3.30457e+07	1.19741e+07	2.28055e+07	1.7293e+07	6.34191e+06	4.12725e+06	3.48823e+06	4.22478e+06	4.57849e+06	2.58065e+07	3.3805e+07	1.95355e+07	2.58076e+07	1.62294e+07	7.86226e+06	6.21889e+06	5.49611e+06	5.80936e+06	4.57849e+06
G3XDA4	G3XDA4_PSEAE	Uncharacterized protein	PA0653		6.53021e-05	0.00297984	0.999997	tr|G3XDA4|G3XDA4_PSEAE	5	5	164.45	1.78504	9 neg	65 neg	3.28352e+06	3.70429e+06	2.50792e+06	3.05465e+06	2.95441e+06	1.86158e+06	1.66192e+06	1.50503e+06	1.79308e+06	1.86438e+06	4.48973e+06	3.7894e+06	4.09164e+06	3.45675e+06	2.77271e+06	2.30785e+06	2.50416e+06	2.37135e+06	2.46561e+06	1.86438e+06
Q9I558	ACSA1_PSEAE	Acetyl-coenzyme A synthetase 1 (AcCoA synthetase 1) (Acs 1) (EC 6.2.1.1) (Acetate--CoA ligase 1) (Acyl-activating enzyme 1)	acsA1 PA0887	acsA1	7.53513e-05	0.00302162	0.999995	sp|Q9I558|ACSA1_PSEAE	31	28	4317.28	3.283	LESB65	dPmrB	7.79307e+07	4.98388e+07	4.62839e+07	5.52667e+07	5.20658e+07	1.738e+08	2.32152e+08	1.51705e+08	2.43925e+08	1.22208e+08	1.06559e+08	5.09839e+07	7.55116e+07	6.25418e+07	4.88637e+07	2.15465e+08	3.49804e+08	2.39028e+08	3.35414e+08	1.22208e+08
Q51404	FUMC1_PSEAE	Fumarate hydratase class II 1 (Fumarase C 1) (EC 4.2.1.2)	fumC1 PA4470	fumC1	7.23397e-05	0.00302162	0.999996	sp|Q51404|FUMC1_PSEAE	5	4	358.41	9.36067	dPmrB	LESB65	2.65218e+06	4.36537e+06	2.2229e+06	6.80363e+06	3.27335e+06	566442	275591	668470	190905	362273	3.62647e+06	4.46567e+06	3.62663e+06	7.69923e+06	3.07204e+06	702235	415256	1.05325e+06	262508	362273
Q9I2M6	Q9I2M6_PSEAE	Uncharacterized protein	PA1870		7.32665e-05	0.00302162	0.999995	tr|Q9I2M6|Q9I2M6_PSEAE	5	5	803.77	5.22462	dPmrB	LESB65	4.37851e+07	2.64967e+07	2.96185e+07	1.9361e+07	1.30926e+07	4.97396e+06	6.04104e+06	5.18877e+06	4.11089e+06	5.01807e+06	5.98697e+07	2.71055e+07	4.83223e+07	2.19096e+07	1.22874e+07	6.16637e+06	9.10255e+06	8.17551e+06	5.65276e+06	5.01807e+06
Q9HY58	Q9HY58_PSEAE	Probable nucleotide sugar dehydrogenase	PA3559		7.05836e-05	0.00302162	0.999996	tr|Q9HY58|Q9HY58_PSEAE	13	12	834.27	24.5542	LESB65	dPmrB	2.49988e+06	1.03394e+06	3.36912e+06	653319	516114	2.48146e+07	4.6823e+07	2.87204e+07	7.87213e+07	1.91318e+07	3.41823e+06	1.0577e+06	5.49668e+06	739320	484373	3.07635e+07	7.05523e+07	4.52523e+07	1.08247e+08	1.91318e+07
Q9I690	Y423_PSEAE	UPF0312 protein PA0423	PA0423		7.89773e-05	0.00307388	0.999994	sp|Q9I690|Y423_PSEAE	19	19	3571.02	2.43205	dPmrB	LESB65	7.22841e+08	7.23465e+08	6.07046e+08	5.11184e+08	6.22869e+08	2.5142e+08	3.17792e+08	1.97384e+08	3.31807e+08	2.12179e+08	9.8838e+08	7.40087e+08	9.90388e+08	5.78475e+08	5.84562e+08	3.11693e+08	4.78845e+08	3.11001e+08	4.56258e+08	2.12179e+08
Q9HX05	Q9HX05_PSEAE	Probable aldehyde dehydrogenase	PA4022		8.75461e-05	0.00326491	0.999991	tr|Q9HX05|Q9HX05_PSEAE	12	12	1716.53	3.78606	LESB65	dPmrB	1.10563e+07	1.11962e+07	8.55709e+06	6.66796e+06	6.20393e+06	2.7181e+07	3.49001e+07	3.11113e+07	4.98906e+07	2.22977e+07	1.51178e+07	1.14535e+07	1.39608e+07	7.54571e+06	5.82238e+06	3.36971e+07	5.2587e+07	4.90195e+07	6.86031e+07	2.22977e+07
Q9I1H5	Q9I1H5_PSEAE	Chitinase	chiC PA2300	chiC	8.88199e-05	0.00326491	0.99999	tr|Q9I1H5|Q9I1H5_PSEAE	23	23	2691.61	1.88138	9 neg	65 neg	4.17401e+08	4.62825e+08	3.65965e+08	4.42741e+08	3.2624e+08	2.07956e+08	2.56077e+08	2.06414e+08	2.22354e+08	1.7831e+08	5.70736e+08	4.73458e+08	5.97067e+08	5.01022e+08	3.06176e+08	2.5781e+08	3.85854e+08	3.25229e+08	3.05752e+08	1.7831e+08
Q9HT89	YID1_PSEAE	Uncharacterized protein PA5481	PA5481		9.14843e-05	0.00327196	0.999989	sp|Q9HT89|YID1_PSEAE	6	6	525.86	4.24705	dPmrB	LESB65	3.89773e+07	3.01131e+07	2.48152e+07	2.19633e+07	1.81735e+07	7.89225e+06	7.08456e+06	3.90812e+06	8.20619e+06	4.47016e+06	5.32958e+07	3.0805e+07	4.04857e+07	2.48544e+07	1.70559e+07	9.78426e+06	1.06749e+07	6.15769e+06	1.12841e+07	4.47016e+06
Q9I4L2	Q9I4L2_PSEAE	Uncharacterized protein	PA1123		9.45909e-05	0.00328345	0.999987	tr|Q9I4L2|Q9I4L2_PSEAE	5	5	773.15	6.63841	dPmrB	LESB65	2.28341e+07	7.53245e+06	1.57622e+07	1.00369e+07	1.06076e+07	1.15329e+06	1.85726e+06	3.27936e+06	1.52699e+06	2.24173e+06	3.12224e+07	7.70551e+06	2.57159e+07	1.13581e+07	9.95525e+06	1.42977e+06	2.7985e+06	5.16701e+06	2.09972e+06	2.24173e+06
G3XDA5	G3XDA5_PSEAE	Anaerobically-induced outer membrane porin OprE	oprE PA0291	oprE	9.6768e-05	0.00328345	0.999986	tr|G3XDA5|G3XDA5_PSEAE	17	17	1254.85	1.91268	9 neg	65 neg	4.7499e+07	3.36058e+07	3.56036e+07	2.96998e+07	3.95956e+07	2.03445e+07	2.1474e+07	1.96333e+07	1.68008e+07	1.8995e+07	6.4948e+07	3.43779e+07	5.80868e+07	3.36094e+07	3.71604e+07	2.52217e+07	3.23567e+07	3.09345e+07	2.31022e+07	1.8995e+07
G3XD84	G3XD84_PSEAE	Type 4 fimbrial biogenesis protein PilV	pilV PA4551	pilV	0.000107635	0.00356089	0.99998	tr|G3XD84|G3XD84_PSEAE	2	2	140.69	6.13747	dPmrB	LESB65	2.07382e+06	796921	881233	591611	1.05838e+06	196308	140688	163341	119293	260531	2.83565e+06	815230	1.43772e+06	669488	993294	243369	211986	257363	164037	260531
Q9I407	ASPQ_PSEAE	Glutaminase-asparaginase (EC 3.5.1.38) (L-ASNase/L-GLNase) (L-asparagine/L-glutamine amidohydrolase)	ansB PA1337	ansB	0.000119872	0.00377687	0.99997	sp|Q9I407|ASPQ_PSEAE	16	15	2109.91	2.10403	dPmrB	LESB65	3.0235e+08	3.01481e+08	3.20351e+08	2.34688e+08	1.96389e+08	1.07063e+08	1.2985e+08	1.32042e+08	1.44492e+08	1.30678e+08	4.1342e+08	3.08407e+08	5.22648e+08	2.65581e+08	1.84311e+08	1.32729e+08	1.95656e+08	2.08048e+08	1.98687e+08	1.30678e+08
Q9HVA8	Q9HVA8_PSEAE	Ferric iron-binding periplasmic protein HitA	hitA PA4687	hitA	0.000118652	0.00377687	0.999971	tr|Q9HVA8|Q9HVA8_PSEAE	8	8	680.01	6.38278	dPmrB	LESB65	9.00462e+06	3.72698e+06	7.74024e+06	3.60289e+06	3.00873e+06	1.13722e+06	819869	853285	914873	517967	1.23125e+07	3.81261e+06	1.26281e+07	4.07716e+06	2.82369e+06	1.40984e+06	1.23537e+06	1.34445e+06	1.25802e+06	517967
Q9HY61	ARNT_PSEAE	Undecaprenyl phosphate-alpha-4-amino-4-deoxy-L-arabinose arabinosyl transferase (EC 2.4.2.43) (4-amino-4-deoxy-L-arabinose lipid A transferase) (Lipid IV(A) 4-amino-4-deoxy-L-arabinosyltransferase) (Undecaprenyl phosphate-alpha-L-Ara4N transferase)	arnT PA3556	arnT	0.00012303	0.00378623	0.999967	sp|Q9HY61|ARNT_PSEAE	7	7	526.27	11.3737	LESB65	dPmrB	1.36714e+06	535207	3.00731e+06	579622	480527	1.15894e+07	1.20062e+07	1.36211e+07	2.20484e+07	8.63344e+06	1.86936e+06	547504	4.90638e+06	655921	450974	1.43678e+07	1.80908e+07	2.14617e+07	3.03182e+07	8.63344e+06
Q9I7A7	Q9I7A7_PSEAE	Uncharacterized protein	PA0020		0.000131173	0.00394508	0.999959	tr|Q9I7A7|Q9I7A7_PSEAE	11	10	1058.42	4.02868	dPmrB	LESB65	5.58583e+07	2.12346e+07	4.10928e+07	2.45837e+07	2.602e+07	7.23957e+06	8.54355e+06	1.03527e+07	6.86706e+06	8.89397e+06	7.63782e+07	2.17225e+07	6.70423e+07	2.78198e+07	2.44197e+07	8.97512e+06	1.28733e+07	1.63119e+07	9.44268e+06	8.89397e+06
Q59641	PPIA_PSEAE	Peptidyl-prolyl cis-trans isomerase A (PPIase A) (EC 5.2.1.8) (Cyclophilin A) (Rotamase A)	ppiA cypH PA3227	ppiA	0.000153647	0.00451829	0.99993	sp|Q59641|PPIA_PSEAE	8	8	1378.18	2.19518	dPmrB	LESB65	8.25201e+07	6.42192e+07	6.32246e+07	5.30299e+07	5.52933e+07	3.08862e+07	2.32109e+07	3.87519e+07	2.6055e+07	2.60896e+07	1.12834e+08	6.56946e+07	1.0315e+08	6.00105e+07	5.18927e+07	3.82906e+07	3.49738e+07	6.10581e+07	3.58274e+07	2.60896e+07
Q9HTW4	Q9HTW4_PSEAE	Uncharacterized protein	PA5226		0.000192156	0.00540846	0.999858	tr|Q9HTW4|Q9HTW4_PSEAE	1	1	40.79	6.24088	9 neg	65 neg	217006	135673	221654	114490	197542	19775.1	40957.8	50133.9	11659.2	19499.4	296724	138790	361626	129561	185393	24515.8	61714.7	78991.8	16032.2	19499.4
Q9HW43	Q9HW43_PSEAE	Ferrous iron transport protein B	PA4358		0.00019516	0.00540846	0.999851	tr|Q9HW43|Q9HW43_PSEAE	1	1	155.88	4.21335	65 neg	9 neg	44138.1	93848.7	44408	66645.1	27519.3	183549	290681	267501	250493	173016	60352.4	96004.8	72451	75418	25826.8	227551	437995	421479	344446	173016
Q9I2U9	Q9I2U9_PSEAE	Peptidyl-prolyl cis-trans isomerase (PPIase) (EC 5.2.1.8)	ppiB PA1793	ppiB	0.000196179	0.00540846	0.999848	tr|Q9I2U9|Q9I2U9_PSEAE	11	11	1187.99	1.98259	9 neg	65 neg	1.60824e+08	1.52723e+08	1.43642e+08	1.01828e+08	1.09116e+08	7.98179e+07	6.57044e+07	6.79734e+07	6.32336e+07	6.02705e+07	2.19904e+08	1.56231e+08	2.34351e+08	1.15232e+08	1.02405e+08	9.89527e+07	9.90025e+07	1.071e+08	8.69507e+07	6.02705e+07
Q9I3F8	Q9I3F8_PSEAE	Uncharacterized protein	PA1559		0.000218534	0.00590184	0.99979	tr|Q9I3F8|Q9I3F8_PSEAE	5	5	540.35	19.9615	LESB65	dPmrB	986292	131844	1.07637e+06	454375	212900	1.11026e+07	6.14631e+06	6.81798e+06	2.60078e+07	7.05084e+06	1.34861e+06	134873	1.75608e+06	514187	199806	1.37642e+07	9.26117e+06	1.07425e+07	3.57626e+07	7.05084e+06
Q9I6F9	Q9I6F9_PSEAE	Uncharacterized protein	PA0332		0.000226013	0.00598174	0.999768	tr|Q9I6F9|Q9I6F9_PSEAE	1	1	155.88	3.59984	65 neg	9 neg	249888	116316	124193	156956	97003.1	672283	523956	391575	702333	389413	341686	118988	202619	177617	91037.4	833450	789491	616972	965757	389413
P13794	PORF_PSEAE	Outer membrane porin F	oprF PA1777	oprF	0.000235442	0.0061091	0.999739	sp|P13794|PORF_PSEAE	32	32	5033.15	1.90623	9 neg	65 neg	9.11274e+09	6.26187e+09	7.67828e+09	5.48912e+09	6.42547e+09	4.04494e+09	3.68431e+09	3.0668e+09	3.95369e+09	3.59402e+09	1.24604e+10	6.40574e+09	1.2527e+10	6.21169e+09	6.0303e+09	5.01464e+09	5.55147e+09	4.8321e+09	5.43659e+09	3.59402e+09
Q9I5Z0	METK_PSEAE	S-adenosylmethionine synthase (AdoMet synthase) (EC 2.5.1.6) (MAT) (Methionine adenosyltransferase)	metK PA0546	metK	0.000260584	0.00663143	0.999651	sp|Q9I5Z0|METK_PSEAE	22	21	2880.95	2.47809	LESB65	dPmrB	3.30294e+08	1.87213e+08	2.28213e+08	2.24617e+08	1.51899e+08	5.039e+08	5.9236e+08	5.63221e+08	6.88036e+08	4.33484e+08	4.51629e+08	1.91514e+08	3.72326e+08	2.54185e+08	1.42557e+08	6.24701e+08	8.9256e+08	8.8742e+08	9.46098e+08	4.33484e+08
Q9I2L7	Q9I2L7_PSEAE	Probable oxidoreductase	PA1880		0.000269284	0.00671037	0.999618	tr|Q9I2L7|Q9I2L7_PSEAE	19	19	1342.74	3.75909	dPmrB	LESB65	5.56486e+07	2.76538e+07	4.44533e+07	2.36107e+07	2.50127e+07	7.1776e+06	1.14229e+07	9.81612e+06	1.1962e+07	6.54206e+06	7.60914e+07	2.82891e+07	7.2525e+07	2.67187e+07	2.34744e+07	8.89829e+06	1.72119e+07	1.54664e+07	1.64486e+07	6.54206e+06
Q9I0F3	Q9I0F3_PSEAE	Uncharacterized protein	PA2685		0.000273828	0.00671037	0.9996	tr|Q9I0F3|Q9I0F3_PSEAE;tr|Q9I737|Q9I737_PSEAE	3	1	174.47	3.45016	65 neg	9 neg	12471.2	13019.2	7918.18	8166.45	10370	46225.1	18561.6	45332.6	31472.3	37626.8	17052.5	13318.3	12918.4	9241.45	9732.26	57306.7	27968.4	71426.7	43276.6	37626.8
Q9I2Y4	Q9I2Y4_PSEAE	Uncharacterized protein	PA1753		0.000300274	0.00722467	0.999485	tr|Q9I2Y4|Q9I2Y4_PSEAE	3	3	329.12	2.07943	dPmrB	LESB65	6.33701e+06	6.53749e+06	4.49805e+06	5.56723e+06	6.49383e+06	2.90121e+06	2.09859e+06	3.78798e+06	2.94169e+06	2.42516e+06	8.66495e+06	6.68769e+06	7.33851e+06	6.30008e+06	6.09446e+06	3.59672e+06	3.16213e+06	5.96839e+06	4.04503e+06	2.42516e+06
Q9I1F5	Q9I1F5_PSEAE	Probable glyceraldehyde-3-phosphate dehydrogenase	PA2323		0.000309047	0.00730297	0.999443	tr|Q9I1F5|Q9I1F5_PSEAE	9	9	624.78	2.98282	LESB65	dPmrB	839582	634384	526211	558100	875069	1.36034e+06	2.39288e+06	1.52592e+06	2.99015e+06	1.97177e+06	1.14801e+06	648959	858507	631566	821252	1.68646e+06	3.60556e+06	2.40426e+06	4.11167e+06	1.97177e+06
Q9I0X8	Q9I0X8_PSEAE	Uncharacterized protein	PA2504		0.000325733	0.00756223	0.99936	tr|Q9I0X8|Q9I0X8_PSEAE	8	8	644.15	1.98831	9 neg	65 neg	9.12528e+06	1.43855e+07	1.24952e+07	1.25325e+07	1.29339e+07	7.05109e+06	4.69388e+06	6.25487e+06	5.39081e+06	7.52619e+06	1.24775e+07	1.4716e+07	2.03858e+07	1.41822e+07	1.21384e+07	8.74146e+06	7.07267e+06	9.85527e+06	7.41275e+06	7.52619e+06
Q9I618	BIOB_PSEAE	Biotin synthase (EC 2.8.1.6)	bioB PA0500	bioB	0.000357535	0.00781511	0.999184	sp|Q9I618|BIOB_PSEAE	11	11	982.78	2.81245	LESB65	dPmrB	3.06752e+06	2.27279e+06	2.27337e+06	1.94762e+06	1.44619e+06	5.4773e+06	4.91793e+06	4.93187e+06	9.60591e+06	6.02496e+06	4.19439e+06	2.32501e+06	3.70897e+06	2.20399e+06	1.35725e+06	6.79037e+06	7.41027e+06	7.77074e+06	1.32088e+07	6.02496e+06
Q9I3E3	Y1574_PSEAE	UPF0345 protein PA1574	PA1574		0.000360248	0.00781511	0.999168	sp|Q9I3E3|Y1574_PSEAE	3	2	435.25	2.18842	dPmrB	LESB65	3.48077e+07	2.26299e+07	2.87568e+07	1.92795e+07	2.13837e+07	1.40897e+07	1.00237e+07	1.10855e+07	9.63903e+06	1.31299e+07	4.75946e+07	2.31498e+07	4.69164e+07	2.18174e+07	2.00686e+07	1.74674e+07	1.51036e+07	1.74665e+07	1.32543e+07	1.31299e+07
Q9I1U2	Q9I1U2_PSEAE	Uncharacterized protein	PA2173		0.000356393	0.00781511	0.999191	tr|Q9I1U2|Q9I1U2_PSEAE	6	6	481.27	5.44914	dPmrB	LESB65	1.16354e+07	1.55269e+07	9.37588e+06	8.53135e+06	3.50387e+06	2.04515e+06	2.46244e+06	1.42784e+06	1.50063e+06	1.47789e+06	1.59097e+07	1.58836e+07	1.52966e+07	9.65438e+06	3.28838e+06	2.53544e+06	3.71037e+06	2.24973e+06	2.06347e+06	1.47789e+06
Q9HWZ2	Q9HWZ2_PSEAE	Uncharacterized protein	PA4035		0.000358975	0.00781511	0.999176	tr|Q9HWZ2|Q9HWZ2_PSEAE	9	9	877.45	2.0923	dPmrB	LESB65	7.70614e+06	1.16514e+07	6.55705e+06	1.09288e+07	6.97287e+06	4.51052e+06	4.00099e+06	4.32592e+06	4.09723e+06	4.00701e+06	1.0537e+07	1.19191e+07	1.06977e+07	1.23675e+07	6.54403e+06	5.59183e+06	6.02864e+06	6.81599e+06	5.63399e+06	4.00701e+06
G3XD11	G3XD11_PSEAE	PhoP/Q and low Mg2+ inducible outer membrane protein H1	oprH PA1178	oprH	0.000408145	0.00871136	0.998862	tr|G3XD11|G3XD11_PSEAE	13	13	1874.44	2.52859	dPmrB	LESB65	6.47595e+08	3.29947e+08	5.38205e+08	5.09402e+08	5.34002e+08	1.8552e+08	1.93837e+08	2.74263e+08	1.35889e+08	2.22579e+08	8.85493e+08	3.37527e+08	8.78075e+08	5.76458e+08	5.01161e+08	2.29994e+08	2.92072e+08	4.32133e+08	1.86857e+08	2.22579e+08
Q9HZA6	Q9HZA6_PSEAE	Motility protein FimV	fimV PA3115	fimV	0.000456815	0.00948712	0.998506	tr|Q9HZA6|Q9HZA6_PSEAE	25	25	3491.64	1.5864	9 neg	65 neg	2.02076e+08	1.83687e+08	1.64262e+08	1.8201e+08	1.35041e+08	1.07109e+08	1.00321e+08	1.26862e+08	1.02535e+08	1.09742e+08	2.76309e+08	1.87907e+08	2.67992e+08	2.0597e+08	1.26735e+08	1.32786e+08	1.51163e+08	1.99886e+08	1.40993e+08	1.09742e+08
Q9I3Y6	Q9I3Y6_PSEAE	Uncharacterized protein	PA1358		0.000458829	0.00948712	0.99849	tr|Q9I3Y6|Q9I3Y6_PSEAE	3	3	209.4	2.12111	dPmrB	LESB65	700131	971132	473315	739126	736689	331484	343434	302555	310219	419147	957328	993444	772207	836421	691382	410951	517482	476711	426573	419147
Q9I4I1	Q9I4I1_PSEAE	Ribonucleoside-diphosphate reductase (EC 1.17.4.1)	nrdA PA1156	nrdA	0.000489143	0.00987994	0.998244	tr|Q9I4I1|Q9I4I1_PSEAE	46	46	5780.54	1.65439	65 neg	9 neg	1.0564e+08	8.98107e+07	7.97694e+07	1.27046e+08	1.11672e+08	1.58393e+08	1.56861e+08	1.8107e+08	1.91608e+08	1.62321e+08	1.44447e+08	9.18741e+07	1.30143e+08	1.4377e+08	1.04805e+08	1.96364e+08	2.36357e+08	2.85296e+08	2.63474e+08	1.62321e+08
Q9I5T6	Q9I5T6_PSEAE	Probable binding protein component of ABC transporter	PA0602		0.000496001	0.00987994	0.998186	tr|Q9I5T6|Q9I5T6_PSEAE	1	1	61.17	2.76969	9 neg	65 neg	564700	331523	605381	370430	339972	125308	146933	117416	238055	170935	772146	339140	987671	419193	319063	155348	221397	185003	327342	170935
Q9HUT6	Q9HUT6_PSEAE	Uncharacterized protein	PA4877		0.000500225	0.00987994	0.99815	tr|Q9HUT6|Q9HUT6_PSEAE	1	1	18.08	2.76948	9 neg	65 neg	89803.3	134593	82487	91930.5	142146	40869.3	38140.9	24144.6	32991.7	59182.5	122793	137685	134576	104032	133404	50666.9	57470.3	38042.7	45365.9	59182.5
Q9HZR0	Q9HZR0_PSEAE	Uncharacterized protein	PA2937		0.000526313	0.0102423	0.997921	tr|Q9HZR0|Q9HZR0_PSEAE	1	1	94.56	8.61437	9 neg	65 neg	352602	822100	261046	736015	1.24554e+06	37718.1	66117.6	97715.8	45052.3	150094	482132	840988	425893	832901	1.16894e+06	46760.3	99625.1	153963	61950.1	150094
Q9I6J4	Q9I6J4_PSEAE	Probable glutamine amidotransferase	spuA PA0297	spuA	0.000551802	0.0105827	0.997686	tr|Q9I6J4|Q9I6J4_PSEAE	4	4	470.45	1.95649	9 neg	65 neg	8.30757e+06	9.60107e+06	1.27071e+07	1.01308e+07	7.46757e+06	4.3039e+06	4.61603e+06	5.96538e+06	4.00089e+06	5.75692e+06	1.13594e+07	9.82165e+06	2.07315e+07	1.14644e+07	7.00831e+06	5.33567e+06	6.95537e+06	9.39915e+06	5.50151e+06	5.75692e+06
G3XCV4	G3XCV4_PSEAE	Pyridoxal 5'-phosphate synthase (EC 1.4.3.5)	phzG1 PA4216	phzG1	0.000666537	0.0126005	0.996503	tr|G3XCV4|G3XCV4_PSEAE	6	6	937.9	2.975	LESB65	dPmrB	1.3834e+07	3.08591e+07	1.05547e+07	1.4753e+07	9.48676e+06	4.48619e+07	5.33596e+07	4.66752e+07	5.48654e+07	3.67136e+07	1.8916e+07	3.15681e+07	1.72198e+07	1.66951e+07	8.90332e+06	5.56167e+07	8.04015e+07	7.35421e+07	7.54438e+07	3.67136e+07
Q9HY65	ARNB_PSEAE	UDP-4-amino-4-deoxy-L-arabinose--oxoglutarate aminotransferase (EC 2.6.1.87) (UDP-(beta-L-threo-pentapyranosyl-4''-ulose diphosphate) aminotransferase) (UDP-Ara4O aminotransferase) (UDP-4-amino-4-deoxy-L-arabinose aminotransferase)	arnB PA3552	arnB	0.00070361	0.0128463	0.996081	sp|Q9HY65|ARNB_PSEAE	19	18	2523.72	7.1742	LESB65	dPmrB	7.79888e+07	1.42398e+07	4.62573e+07	1.65109e+07	1.6854e+07	1.2548e+08	3.39655e+08	1.82281e+08	3.93223e+08	1.92254e+08	1.06638e+08	1.4567e+07	7.54681e+07	1.86843e+07	1.58175e+07	1.55561e+08	5.11787e+08	2.87204e+08	5.40709e+08	1.92254e+08
Q9I6J6	Q9I6J6_PSEAE	Probable periplasmic polyamine binding protein	PA0295		0.000702792	0.0128463	0.99609	tr|Q9I6J6|Q9I6J6_PSEAE	10	9	1254.17	2.43698	dPmrB	LESB65	4.43487e+07	2.70679e+07	3.37469e+07	3.34137e+07	2.49519e+07	1.86382e+07	8.57084e+06	1.63977e+07	1.2022e+07	1.14746e+07	6.06405e+07	2.76898e+07	5.50577e+07	3.78122e+07	2.34174e+07	2.31063e+07	1.29144e+07	2.58364e+07	1.65311e+07	1.14746e+07
Q9HUV9	PUR9_PSEAE	Bifunctional purine biosynthesis protein PurH [Includes: Phosphoribosylaminoimidazolecarboxamide formyltransferase (EC 2.1.2.3) (AICAR transformylase); IMP cyclohydrolase (EC 3.5.4.10) (ATIC) (IMP synthase) (Inosinicase)]	purH PA4854	purH	0.000708659	0.0128463	0.996022	sp|Q9HUV9|PUR9_PSEAE	25	25	2532.44	1.89558	65 neg	9 neg	2.649e+07	2.7575e+07	1.69993e+07	2.43137e+07	2.21508e+07	3.81749e+07	4.5636e+07	4.41859e+07	5.85085e+07	3.62797e+07	3.62212e+07	2.82085e+07	2.77342e+07	2.75143e+07	2.07885e+07	4.73267e+07	6.87637e+07	6.962e+07	8.04533e+07	3.62797e+07
Q9I1Y1	Q9I1Y1_PSEAE	Uncharacterized protein	PA2134		0.00072115	0.0128961	0.995874	tr|Q9I1Y1|Q9I1Y1_PSEAE	7	7	882.27	5.63618	dPmrB	LESB65	9.89358e+07	3.43582e+07	1.43699e+08	4.22105e+07	4.76781e+07	8.90059e+06	1.61433e+07	1.53552e+07	9.38928e+06	1.53056e+07	1.3528e+08	3.51476e+07	2.34444e+08	4.7767e+07	4.47459e+07	1.10343e+07	2.43246e+07	2.4194e+07	1.29109e+07	1.53056e+07
Q9I2L6	Q9I2L6_PSEAE	Probable oxidoreductase	PA1881		0.000732003	0.0129156	0.995745	tr|Q9I2L6|Q9I2L6_PSEAE	6	6	359.92	3.44878	dPmrB	LESB65	8.14857e+06	6.52182e+06	4.45717e+06	2.87462e+06	4.29051e+06	1.05963e+06	2.07213e+06	1.25699e+06	2.04223e+06	1.19278e+06	1.1142e+07	6.67166e+06	7.27181e+06	3.25303e+06	4.02665e+06	1.31365e+06	3.12226e+06	1.98053e+06	2.80822e+06	1.19278e+06
O50274	CYSNC_PSEAE	Bifunctional enzyme CysN/CysC [Includes: Sulfate adenylyltransferase subunit 1 (EC 2.7.7.4) (ATP-sulfurylase large subunit) (Sulfate adenylate transferase) (SAT); Adenylyl-sulfate kinase (EC 2.7.1.25) (APS kinase) (ATP adenosine-5'-phosphosulfate 3'-phosphotransferase)]	cysNC cysN PA4442	cysNC	0.000748933	0.0130404	0.99554	sp|O50274|CYSNC_PSEAE	5	4	247.79	3.03515	LESB65	dPmrB	494526	489280	194713	290246	615154	1.32322e+06	1.20021e+06	1.06714e+06	1.10772e+06	1.62672e+06	676192	500521	317671	328453	577321	1.64043e+06	1.80845e+06	1.6814e+06	1.52319e+06	1.62672e+06
Q9I5M2	Q9I5M2_PSEAE	Probable amidase	PA0704		0.000783696	0.0134685	0.995109	tr|Q9I5M2|Q9I5M2_PSEAE	3	3	133.84	2.19141	dPmrB	LESB65	1.18008e+06	712116	1.2023e+06	920285	792130	327231	394486	585845	514469	371495	1.61359e+06	728477	1.96153e+06	1.04143e+06	743414	405678	594406	923067	707431	371495
Q9HYZ0	Q9HYZ0_PSEAE	Uncharacterized protein	PA3250		0.0008082	0.0137116	0.994796	tr|Q9HYZ0|Q9HYZ0_PSEAE	10	10	738.43	3.52912	dPmrB	LESB65	2.6595e+07	1.42148e+07	3.58835e+07	1.59049e+07	1.0895e+07	7.25487e+06	5.94579e+06	5.49307e+06	5.33695e+06	5.29481e+06	3.63649e+07	1.45413e+07	5.85435e+07	1.79986e+07	1.02249e+07	8.99408e+06	8.95903e+06	8.65497e+06	7.33868e+06	5.29481e+06
Q9HZR3	Q9HZR3_PSEAE	CFTR inhibitory factor, Cif	cif PA2934	cif	0.000866785	0.0141783	0.994023	tr|Q9HZR3|Q9HZR3_PSEAE	3	3	164.25	5.64644	dPmrB	LESB65	3.62703e+06	964384	1.79722e+06	1.14686e+06	1.41495e+06	434461	208937	580013	167303	194434	4.95945e+06	986541	2.93214e+06	1.29783e+06	1.32793e+06	538614	314823	913878	230053	194434
Q9HUD5	Q9HUD5_PSEAE	Glutamate synthase large chain	gltB PA5036	gltB	0.000867089	0.0141783	0.994019	tr|Q9HUD5|Q9HUD5_PSEAE	22	22	1747.92	3.10198	LESB65	dPmrB	6.04824e+06	4.44354e+06	4.12811e+06	6.03441e+06	3.28509e+06	1.02666e+07	1.60401e+07	1.10799e+07	2.60528e+07	1.082e+07	8.27009e+06	4.54563e+06	6.73495e+06	6.82876e+06	3.08306e+06	1.27278e+07	2.41691e+07	1.74577e+07	3.58244e+07	1.082e+07
Q9I383	SELD_PSEAE	Selenide, water dikinase (EC 2.7.9.3) (Selenium donor protein) (Selenophosphate synthase)	selD PA1642	selD	0.000867854	0.0141783	0.994009	sp|Q9I383|SELD_PSEAE	14	14	1299.14	2.12122	dPmrB	LESB65	6.61184e+07	3.64196e+07	5.351e+07	4.03308e+07	3.31979e+07	2.05983e+07	2.20131e+07	2.67031e+07	1.91978e+07	1.97162e+07	9.04073e+07	3.72563e+07	8.73009e+07	4.56398e+07	3.11562e+07	2.55364e+07	3.31691e+07	4.20738e+07	2.63983e+07	1.97162e+07
Q9HXZ5	ENO_PSEAE	Enolase (EC 4.2.1.11) (2-phospho-D-glycerate hydro-lyase) (2-phosphoglycerate dehydratase)	eno PA3635	eno	0.000883876	0.0142364	0.993791	sp|Q9HXZ5|ENO_PSEAE	28	27	3950.68	1.9929	9 neg	65 neg	5.68685e+08	4.02908e+08	5.09531e+08	3.60781e+08	3.51451e+08	2.01348e+08	2.04945e+08	3.11124e+08	1.80053e+08	2.03118e+08	7.77595e+08	4.12165e+08	8.31293e+08	4.08273e+08	3.29837e+08	2.49617e+08	3.08808e+08	4.90212e+08	2.47586e+08	2.03118e+08
Q9I5Y9	Q9I5Y9_PSEAE	Probable transcriptional regulator	PA0547		0.00089691	0.0142364	0.993612	tr|Q9I5Y9|Q9I5Y9_PSEAE	1	1	26.03	50.7707	65 neg	9 neg	0	0	0	7196.84	0	107974	71210.4	28796.2	88886	68521.8	0	0	0	8144.21	0	133859	107299	45371.8	122224	68521.8
Q9HVW6	Q9HVW6_PSEAE	Uncharacterized protein	PA4451		0.000903686	0.0142364	0.993518	tr|Q9HVW6|Q9HVW6_PSEAE	3	3	121.17	2.0101	dPmrB	LESB65	1.0001e+06	1.534e+06	1.57995e+06	1.18496e+06	1.15093e+06	684389	442350	850864	616460	614694	1.36749e+06	1.56924e+06	2.57767e+06	1.34094e+06	1.08014e+06	848458	666527	1.34063e+06	847676	614694
Q9HWI3	Q9HWI3_PSEAE	Probable AMP-binding enzyme	PA4198		0.000954064	0.0148533	0.992807	tr|Q9HWI3|Q9HWI3_PSEAE	13	11	1142.22	2.58925	LESB65	dPmrB	1.23754e+07	8.00766e+06	5.57007e+06	7.98703e+06	7.90663e+06	1.80143e+07	2.865e+07	2.04582e+07	2.75199e+07	1.37093e+07	1.69216e+07	8.19163e+06	9.0875e+06	9.03842e+06	7.42037e+06	2.23329e+07	4.31694e+07	3.22343e+07	3.78419e+07	1.37093e+07
Q9HUP3	NADE_PSEAE	NH(3)-dependent NAD(+) synthetase (EC 6.3.1.5)	nadE PA4920	nadE	0.00103396	0.0156761	0.991635	sp|Q9HUP3|NADE_PSEAE	15	15	1663.67	1.66347	9 neg	65 neg	1.19487e+08	7.58271e+07	1.02695e+08	1.05822e+08	7.63058e+07	5.18197e+07	6.49666e+07	5.72205e+07	5.6989e+07	5.76393e+07	1.63381e+08	7.75692e+07	1.67545e+08	1.19752e+08	7.16129e+07	6.42424e+07	9.78908e+07	9.01575e+07	7.83639e+07	5.76393e+07
Q9I6C8	CALB_PSEAE	Probable coniferyl aldehyde dehydrogenase (CALDH) (EC 1.2.1.68)	calB PA0366	calB	0.00104865	0.0156761	0.991414	sp|Q9I6C8|CALB_PSEAE	10	10	1043.41	7.32838	LESB65	dPmrB	7.65821e+06	3.00852e+06	7.22604e+06	6.14999e+06	4.68597e+06	2.7371e+07	2.25768e+07	3.35512e+07	1.09492e+08	1.7544e+07	1.04715e+07	3.07764e+06	1.17892e+07	6.95955e+06	4.39778e+06	3.39327e+07	3.40184e+07	5.28639e+07	1.50559e+08	1.7544e+07
Q9I1A0	Q9I1A0_PSEAE	Probable oxidoreductase	PA2379		0.0010609	0.0156761	0.991228	tr|Q9I1A0|Q9I1A0_PSEAE	5	4	316.7	2.70425	dPmrB	LESB65	2.01839e+06	3.03493e+06	1.26615e+06	1.80533e+06	1.35681e+06	732153	968703	498300	737792	569238	2.75986e+06	3.10466e+06	2.06571e+06	2.04298e+06	1.27337e+06	907673	1.45963e+06	785129	1.01452e+06	569238
Q9HUK4	Q9HUK4_PSEAE	Uncharacterized protein	PA4961		0.00105427	0.0156761	0.991328	tr|Q9HUK4|Q9HUK4_PSEAE	6	5	478.25	2.73111	LESB65	dPmrB	2.06093e+06	1.25805e+06	881064	1.79295e+06	1.70391e+06	4.03712e+06	4.61289e+06	5.18779e+06	4.74973e+06	2.43354e+06	2.81803e+06	1.28695e+06	1.43745e+06	2.02897e+06	1.59912e+06	5.00494e+06	6.95065e+06	8.17396e+06	6.53122e+06	2.43354e+06
Q9I056	Q9I056_PSEAE	Carboxypeptidase G2	cpg2 PA2787	cpg2	0.00106615	0.0156761	0.991148	tr|Q9I056|Q9I056_PSEAE	1	1	48.3	10.4394	9 neg	65 neg	418687	103500	211009	41035.4	140371	21206.1	11509	10117.1	28845.6	15932.7	572494	105878	344259	46437.1	131738	26289.8	17341.7	15940.7	39664.7	15932.7
Q9I5Y3	Q9I5Y3_PSEAE	Uncharacterized protein	PA0553		0.00111423	0.016203	0.990406	tr|Q9I5Y3|Q9I5Y3_PSEAE	1	1	19.93	5.35456	9 neg	65 neg	7.00528e+06	2.22677e+06	2.36551e+06	2.03368e+06	2.09374e+06	705630	228072	506485	871917	624636	9.5787e+06	2.27793e+06	3.8593e+06	2.30138e+06	1.96497e+06	874792	343656	798025	1.19895e+06	624636
Q9HXE1	Q9HXE1_PSEAE	Probable amino acid binding protein	PA3865		0.00116747	0.0167927	0.989566	tr|Q9HXE1|Q9HXE1_PSEAE	9	8	781.98	2.07728	dPmrB	LESB65	1.19616e+07	9.93734e+06	1.01556e+07	9.95703e+06	6.36837e+06	3.7205e+06	3.64578e+06	5.59356e+06	6.09476e+06	4.23546e+06	1.63557e+07	1.01657e+07	1.65687e+07	1.12677e+07	5.97671e+06	4.61242e+06	5.49342e+06	8.81331e+06	8.38073e+06	4.23546e+06
Q9HY01	Q9HY01_PSEAE	S-(hydroxymethyl)glutathione dehydrogenase (EC 1.1.1.284)	adhC PA3629	adhC	0.00122612	0.0171247	0.98862	tr|Q9HY01|Q9HY01_PSEAE	14	13	1636.15	2.67229	dPmrB	LESB65	1.6244e+08	1.11826e+08	1.54756e+08	7.6092e+07	6.57131e+07	3.98049e+07	4.47709e+07	5.06261e+07	3.90498e+07	3.93578e+07	2.22113e+08	1.14395e+08	2.52483e+08	8.61085e+07	6.16717e+07	4.93474e+07	6.74602e+07	7.97673e+07	5.36962e+07	3.93578e+07
Q9I3F1	Q9I3F1_PSEAE	Uncharacterized protein	PA1566		0.00120516	0.0171247	0.98896	tr|Q9I3F1|Q9I3F1_PSEAE	2	2	306.7	5.15908	LESB65	dPmrB	120065	82354.5	78000.5	404839	137366	971691	357827	886974	819900	1.2076e+06	164171	84246.6	127257	458130	128918	1.20464e+06	539169	1.39753e+06	1.12742e+06	1.2076e+06
Q9I1A1	Q9I1A1_PSEAE	Probable aldehyde dehydrogenase	PA2378		0.00122937	0.0171247	0.988566	tr|Q9I1A1|Q9I1A1_PSEAE	11	11	1445.26	2.60219	dPmrB	LESB65	1.71757e+07	8.74961e+06	1.08746e+07	1.1233e+07	8.22275e+06	4.51948e+06	3.76619e+06	5.57038e+06	2.45063e+06	5.31191e+06	2.34853e+07	8.95064e+06	1.77418e+07	1.27117e+07	7.71704e+06	5.60293e+06	5.67485e+06	8.77678e+06	3.36979e+06	5.31191e+06
Q9HYK7	Q9HYK7_PSEAE	Ferredoxin--NADP+ reductase	fpr PA3397	fpr	0.00130004	0.0177357	0.987398	tr|Q9HYK7|Q9HYK7_PSEAE	12	12	1325.42	2.02902	dPmrB	LESB65	1.241e+08	9.71541e+07	8.43188e+07	8.39957e+07	7.36064e+07	4.58525e+07	3.52594e+07	3.87179e+07	6.94223e+07	3.90235e+07	1.69689e+08	9.93862e+07	1.37565e+08	9.50525e+07	6.90795e+07	5.68448e+07	5.31284e+07	6.10046e+07	9.54605e+07	3.90235e+07
Q9I4Q6	Q9I4Q6_PSEAE	Probable heat shock protein (Hsp90 family)	PA1068		0.00129993	0.0177357	0.987399	tr|Q9I4Q6|Q9I4Q6_PSEAE	5	5	377.28	2.9722	LESB65	dPmrB	557544	822033	385548	886169	919495	3.10644e+06	1.47762e+06	1.65092e+06	2.7467e+06	1.63141e+06	762361	840919	629017	1.00282e+06	862945	3.85115e+06	2.22647e+06	2.60122e+06	3.77691e+06	1.63141e+06
Q9I1R3	Q9I1R3_PSEAE	Probable binding protein component of ABC transporter	PA2204		0.00135659	0.018144	0.986443	tr|Q9I1R3|Q9I1R3_PSEAE	3	2	201.62	1.90932	9 neg	65 neg	470215	694332	396352	688248	592791	332489	232865	268317	308001	346781	642951	710284	646643	778846	556334	412196	350878	422765	423522	346781
Q9I5F5	Q9I5F5_PSEAE	Sodium/proline symporter PutP	putP PA0783	putP	0.00136376	0.018144	0.986321	tr|Q9I5F5|Q9I5F5_PSEAE	4	4	400	1.99267	65 neg	9 neg	454886	229346	243895	336431	336381	747273	490945	556517	694939	700474	621991	234615	397911	380718	315694	926417	739749	876856	955590	700474
G3XD55	G3XD55_PSEAE	Type 4 fimbrial biogenesis protein PilY2	pilY2 PA4555	pilY2	0.0013711	0.018144	0.986196	tr|G3XD55|G3XD55_PSEAE	2	2	166.41	5.8008	dPmrB	LESB65	3.80863e+06	851093	1.62583e+06	886550	729458	400006	269349	247668	259636	185490	5.20775e+06	870647	2.65251e+06	1.00325e+06	684596	495900	405852	390230	357018	185490
Q9HY08	MUTS_PSEAE	DNA mismatch repair protein MutS	mutS PA3620	mutS	0.00147839	0.01937	0.984336	sp|Q9HY08|MUTS_PSEAE	9	7	705.31	2.43849	LESB65	dPmrB	621186	948410	630763	818743	989451	2.24229e+06	1.73234e+06	1.26022e+06	3.02504e+06	1.51494e+06	849382	970199	1.02908e+06	926520	928599	2.77984e+06	2.61027e+06	1.98562e+06	4.15965e+06	1.51494e+06
P42512	FPTA_PSEAE	Fe(3+)-pyochelin receptor (Fe(III)-pyochelin receptor)	fptA PA4221	fptA	0.00157704	0.0201019	0.982586	sp|P42512|FPTA_PSEAE	11	11	807.62	7.11204	dPmrB	LESB65	3.86284e+07	1.00776e+07	2.54112e+07	8.83352e+06	6.51438e+06	2.22101e+06	1.64962e+06	3.11857e+06	1.59174e+06	3.99846e+06	5.28188e+07	1.03092e+07	4.1458e+07	9.99634e+06	6.11375e+06	2.75345e+06	2.48563e+06	4.91366e+06	2.18876e+06	3.99846e+06
Q9HW12	Q9HW12_PSEAE	Uncharacterized protein	PA4394		0.00157366	0.0201019	0.982646	tr|Q9HW12|Q9HW12_PSEAE	2	2	301.55	2.70601	LESB65	dPmrB	445392	322617	378125	663090	431177	1.70119e+06	740960	1.66238e+06	1.0988e+06	859223	609009	330029	616906	750377	404659	2.10901e+06	1.11647e+06	2.61927e+06	1.51093e+06	859223
Q9HVS5	Q9HVS5_PSEAE	Probable binding protein component of ABC transporter	PA4496		0.00157982	0.0201019	0.982536	tr|Q9HVS5|Q9HVS5_PSEAE	10	7	735.78	4.41115	dPmrB	LESB65	3.23716e+07	9.3811e+06	2.69278e+07	1.04739e+07	8.81142e+06	4.32832e+06	3.43454e+06	4.41409e+06	3.76866e+06	3.99607e+06	4.42635e+07	9.59663e+06	4.39323e+07	1.18527e+07	8.26952e+06	5.36595e+06	5.17512e+06	6.95491e+06	5.18218e+06	3.99607e+06
Q9I0Q7	T23O_PSEAE	Tryptophan 2,3-dioxygenase (TDO) (EC 1.13.11.11) (Tryptamin 2,3-dioxygenase) (Tryptophan oxygenase) (TO) (TRPO) (Tryptophan pyrrolase) (Tryptophanase)	kynA PA2579	kynA	0.00163953	0.0201998	0.981458	sp|Q9I0Q7|T23O_PSEAE	3	3	445.02	2.01797	LESB65	dPmrB	3.43465e+06	4.96787e+06	3.38649e+06	3.84156e+06	2.93834e+06	4.58654e+06	7.80375e+06	8.30031e+06	9.11335e+06	7.66756e+06	4.69638e+06	5.08201e+06	5.52501e+06	4.34725e+06	2.75763e+06	5.68607e+06	1.17586e+07	1.30781e+07	1.25315e+07	7.66756e+06
Q9HVA4	MSRP_PSEAE	Protein-methionine-sulfoxide reductase catalytic subunit MsrP (EC 1.8.5.-)	msrP PA4692	msrP	0.00169437	0.0201998	0.980459	sp|Q9HVA4|MSRP_PSEAE	5	5	230.48	4.2778	dPmrB	LESB65	6.07977e+06	2.20795e+06	4.28994e+06	1.68109e+06	1.41744e+06	707450	808571	703390	758486	686653	8.31321e+06	2.25868e+06	6.99899e+06	1.90239e+06	1.33027e+06	877048	1.21834e+06	1.10827e+06	1.04297e+06	686653
Q9I0V6	Q9I0V6_PSEAE	Probable Resistance-Nodulation-Cell Division (RND) efflux transporter	PA2527		0.0016396	0.0201998	0.981457	tr|Q9I0V6|Q9I0V6_PSEAE	1	1	42.18	2.27472	65 neg	9 neg	89828.9	255230	208173	121481	152142	405819	325465	385960	400965	362653	122828	261094	339631	137473	142785	503106	490407	608124	551355	362653
Q9I650	Q9I650_PSEAE	Uncharacterized protein	PA0468		0.00166612	0.0201998	0.980975	tr|Q9I650|Q9I650_PSEAE	6	6	747.65	3.3146	dPmrB	LESB65	3.64663e+07	4.06812e+07	3.24888e+07	2.33113e+07	1.93171e+07	5.22898e+06	1.27268e+07	6.5287e+06	1.62439e+07	5.20919e+06	4.98624e+07	4.16158e+07	5.3005e+07	2.63799e+07	1.81291e+07	6.48253e+06	1.91766e+07	1.02867e+07	2.23365e+07	5.20919e+06
Q9I4S6	Q9I4S6_PSEAE	Probable outer membrane protein	PA1048		0.00168164	0.0201998	0.980692	tr|Q9I4S6|Q9I4S6_PSEAE	3	3	215.35	2.25793	LESB65	dPmrB	852081	741417	705275	1.60248e+06	1.286e+06	2.70859e+06	1.70419e+06	2.80469e+06	2.24749e+06	2.24751e+06	1.1651e+06	758451	1.15065e+06	1.81343e+06	1.20691e+06	3.35792e+06	2.56786e+06	4.41911e+06	3.09045e+06	2.24751e+06
Q9HUK1	PARC_PSEAE	DNA topoisomerase 4 subunit A (EC 5.99.1.3) (Topoisomerase IV subunit A)	parC PA4964	parC	0.00169258	0.0201998	0.980492	sp|Q9HUK1|PARC_PSEAE	17	17	1737.98	2.17674	LESB65	dPmrB	1.33195e+07	1.2073e+07	7.43771e+06	1.24409e+07	8.31694e+06	2.40478e+07	2.22206e+07	2.45275e+07	3.0995e+07	1.48565e+07	1.82125e+07	1.23504e+07	1.21345e+07	1.40785e+07	7.80545e+06	2.98127e+07	3.34817e+07	3.86459e+07	4.26204e+07	1.48565e+07
Q9HXE5	RHLB_PSEAE	ATP-dependent RNA helicase RhlB (EC 3.6.4.13)	rhlB rhl PA3861	rhlB	0.00161501	0.0201998	0.981902	sp|Q9HXE5|RHLB_PSEAE	9	9	761.94	2.22448	LESB65	dPmrB	3.19247e+06	3.53013e+06	2.02118e+06	3.8386e+06	3.12095e+06	6.76583e+06	7.6168e+06	9.25549e+06	7.0436e+06	4.24997e+06	4.36525e+06	3.61124e+06	3.29754e+06	4.3439e+06	2.929e+06	8.3878e+06	1.14769e+07	1.45831e+07	9.68545e+06	4.24997e+06
Q9HXK3	Q9HXK3_PSEAE	Uncharacterized protein	PA3794		0.0017871	0.0207541	0.97875	tr|Q9HXK3|Q9HXK3_PSEAE	1	1	142.5	1.931	65 neg	9 neg	154569	194360	148498	171240	238032	414720	222801	337870	402901	372540	211351	198825	242272	193781	223393	514141	335713	532354	554017	372540
Q9I1B4	Q9I1B4_PSEAE	Uncharacterized protein	PA2365		0.00178986	0.0207541	0.978699	tr|Q9I1B4|Q9I1B4_PSEAE	1	1	25.37	4.8071	9 neg	65 neg	74650.2	83804	54739.9	34937.7	26396.4	4458.58	13212	20944.7	6279.54	12214.2	102073	85729.4	89307.4	39536.7	24773	5527.44	19907.6	33000.7	8634.81	12214.2
Q9HWS6	Q9HWS6_PSEAE	BfmS	bfmS PA4102	bfmS	0.00181928	0.0207541	0.978152	tr|Q9HWS6|Q9HWS6_PSEAE	4	4	477.31	3.78935	LESB65	dPmrB	86783.8	233919	79996.7	294310	278109	458049	822862	1.01312e+06	696891	696566	118664	239294	130514	333052	261005	567858	1.23988e+06	1.59629e+06	958274	696566
Q9HY07	FER1_PSEAE	Ferredoxin 1	fdxA PA3621	fdxA	0.00181303	0.0207541	0.978268	sp|Q9HY07|FER1_PSEAE	4	4	309.6	1.80166	9 neg	65 neg	3.67583e+07	3.88826e+07	2.99199e+07	2.51728e+07	2.41773e+07	1.52072e+07	1.78515e+07	1.32408e+07	2.17754e+07	1.79074e+07	5.02616e+07	3.97759e+07	4.88139e+07	2.84864e+07	2.26903e+07	1.88528e+07	2.68984e+07	2.08624e+07	2.99427e+07	1.79074e+07
Q9I3L9	Q9I3L9_PSEAE	Sulfate-binding protein of ABC transporter	cysP PA1493	cysP	0.00179628	0.0207541	0.97858	tr|Q9I3L9|Q9I3L9_PSEAE	9	9	660.72	2.44916	dPmrB	LESB65	1.99133e+07	8.75852e+06	1.4505e+07	8.43906e+06	1.0085e+07	4.60643e+06	3.71547e+06	5.35214e+06	6.26432e+06	5.25428e+06	2.72286e+07	8.95975e+06	2.36647e+07	9.54995e+06	9.46478e+06	5.71074e+06	5.59842e+06	8.43292e+06	8.61388e+06	5.25428e+06
Q9HTY8	Q9HTY8_PSEAE	Uncharacterized protein	PA5201		0.00183498	0.0207544	0.977859	tr|Q9HTY8|Q9HTY8_PSEAE	12	11	961.85	3.96653	LESB65	dPmrB	1.74323e+06	1.41079e+06	1.36673e+06	1.67018e+06	580003	4.22806e+06	7.40271e+06	3.5139e+06	8.85352e+06	2.85895e+06	2.38362e+06	1.4432e+06	2.2298e+06	1.89004e+06	544333	5.24166e+06	1.11543e+07	5.53655e+06	1.21742e+07	2.85895e+06
G3XCU6	G3XCU6_PSEAE	Transcriptional regulator CysB	cysB PA1754	cysB	0.00185927	0.0208508	0.977405	tr|G3XCU6|G3XCU6_PSEAE	13	12	1809.28	1.6306	65 neg	9 neg	7.09216e+07	3.79205e+07	5.0012e+07	5.93077e+07	5.5594e+07	9.15089e+07	7.75968e+07	9.97338e+07	8.82574e+07	8.92904e+07	9.6975e+07	3.87917e+07	8.15939e+07	6.71148e+07	5.2175e+07	1.13446e+08	1.16922e+08	1.57142e+08	1.2136e+08	8.92904e+07
Q9I2T1	GLO2_PSEAE	Hydroxyacylglutathione hydrolase (EC 3.1.2.6) (Glyoxalase II) (Glx II)	gloB PA1813	gloB	0.0020602	0.0221649	0.973604	sp|Q9I2T1|GLO2_PSEAE	6	6	573.74	2.72787	dPmrB	LESB65	1.56283e+07	6.98477e+06	1.10202e+07	5.40692e+06	6.02736e+06	3.51743e+06	2.74471e+06	3.79275e+06	3.22742e+06	3.23885e+06	2.13695e+07	7.14525e+06	1.79793e+07	6.11867e+06	5.65667e+06	4.36067e+06	4.13569e+06	5.97591e+06	4.43793e+06	3.23885e+06
Q9HVZ2	Q9HVZ2_PSEAE	Uncharacterized protein	PA4423		0.00202776	0.0221649	0.974222	tr|Q9HVZ2|Q9HVZ2_PSEAE	22	21	2872.1	1.75999	9 neg	65 neg	1.56684e+08	1.04304e+08	1.27615e+08	1.12445e+08	1.00016e+08	6.9774e+07	6.30598e+07	8.60507e+07	7.46473e+07	4.79838e+07	2.14243e+08	1.067e+08	2.08202e+08	1.27247e+08	9.38645e+07	8.6501e+07	9.50177e+07	1.35583e+08	1.02645e+08	4.79838e+07
Q9I622	Q9I622_PSEAE	Uncharacterized protein	PA0496		0.00199615	0.0221649	0.974823	tr|Q9I622|Q9I622_PSEAE	4	4	378.58	2.44966	dPmrB	LESB65	2.02554e+06	3.47457e+06	1.50328e+06	3.06193e+06	3.22313e+06	1.5302e+06	1.16725e+06	1.00858e+06	872592	845993	2.76963e+06	3.5544e+06	2.45258e+06	3.465e+06	3.02491e+06	1.89704e+06	1.7588e+06	1.58913e+06	1.19988e+06	845993
Q9I4Z8	Q9I4Z8_PSEAE	Probable cold-shock protein	PA0961		0.00204019	0.0221649	0.973985	tr|Q9I4Z8|Q9I4Z8_PSEAE	6	4	527.97	2.3053	LESB65	dPmrB	529663	828565	412236	524066	444586	1.51608e+06	1.06641e+06	797349	1.77354e+06	1.1611e+06	724237	847602	672558	593052	417243	1.87953e+06	1.60686e+06	1.25632e+06	2.43874e+06	1.1611e+06
Q9HVH9	Q9HVH9_PSEAE	Uncharacterized protein	PA4611		0.00205952	0.0221649	0.973616	tr|Q9HVH9|Q9HVH9_PSEAE	8	8	1330.82	4.26497	dPmrB	LESB65	4.91817e+08	2.45818e+08	5.92374e+08	1.32805e+08	2.3764e+08	8.76837e+07	8.99748e+07	9.94136e+07	7.33874e+07	4.82434e+07	6.72489e+08	2.51466e+08	9.66451e+08	1.50287e+08	2.23025e+08	1.08704e+08	1.35573e+08	1.56638e+08	1.00913e+08	4.82434e+07
P24474	NIRS_PSEAE	Nitrite reductase (EC 1.7.2.1) (Cytochrome cd1) (Cytochrome oxidase) (Hydroxylamine reductase) (EC 1.7.99.1)	nirS PA0519	nirS	0.00213924	0.0228297	0.97209	sp|P24474|NIRS_PSEAE	40	40	3805.37	2.72076	dPmrB	LESB65	3.72791e+08	2.48491e+08	3.06271e+08	1.74514e+08	1.55746e+08	7.22542e+07	1.16631e+08	7.97105e+07	1.33888e+08	5.98186e+07	5.09737e+08	2.542e+08	4.99678e+08	1.97486e+08	1.46167e+08	8.95758e+07	1.75738e+08	1.25593e+08	1.84105e+08	5.98186e+07
Q9HV58	RS15_PSEAE	30S ribosomal protein S15	rpsO PA4741	rpsO	0.00216596	0.0229299	0.971576	sp|Q9HV58|RS15_PSEAE	6	6	610.22	3.64329	dPmrB	LESB65	4.80082e+08	2.08252e+08	4.36028e+08	1.41162e+08	1.60842e+08	6.16234e+07	6.9899e+07	9.35459e+07	8.28659e+07	8.35711e+07	6.56443e+08	2.13036e+08	7.11374e+08	1.59744e+08	1.50951e+08	7.63964e+07	1.05323e+08	1.47392e+08	1.13946e+08	8.35711e+07
G3XD47	G3XD47_PSEAE	Arginine/ornithine binding protein AotJ	aotJ PA0888	aotJ	0.00262107	0.0233263	0.962719	tr|G3XD47|G3XD47_PSEAE	15	15	2108.12	2.56969	dPmrB	LESB65	6.59228e+08	3.95332e+08	5.93298e+08	3.12241e+08	3.34524e+08	1.08575e+08	2.20264e+08	1.52423e+08	2.68584e+08	1.43111e+08	9.01399e+08	4.04415e+08	9.67958e+08	3.53344e+08	3.1395e+08	1.34604e+08	3.3189e+08	2.40161e+08	3.69322e+08	1.43111e+08
Q9I3N3	CCME_PSEAE	Cytochrome c-type biogenesis protein CcmE (Cytochrome c maturation protein E) (Heme chaperone CcmE)	ccmE cycJ PA1479	ccmE	0.00236135	0.0233263	0.967794	sp|Q9I3N3|CCME_PSEAE	2	2	109.06	2.26461	dPmrB	LESB65	5.23929e+06	2.16198e+06	4.59924e+06	2.57974e+06	2.96309e+06	1.76581e+06	1.58557e+06	1.4246e+06	1.41425e+06	1.55652e+06	7.16398e+06	2.21166e+06	7.5036e+06	2.91933e+06	2.78085e+06	2.18913e+06	2.38912e+06	2.24462e+06	1.94469e+06	1.55652e+06
Q9I420	Q9I420_PSEAE	Uncharacterized protein	PA1324		0.00232114	0.0233263	0.968575	tr|Q9I420|Q9I420_PSEAE	6	5	382.2	1.60111	9 neg	65 neg	8.78253e+07	1.19646e+08	7.38245e+07	8.58493e+07	1.04871e+08	6.44112e+07	6.25045e+07	4.5482e+07	5.92901e+07	6.31175e+07	1.20088e+08	1.22395e+08	1.20444e+08	9.71502e+07	9.84217e+07	7.98525e+07	9.4181e+07	7.16622e+07	8.1528e+07	6.31175e+07
G3XD98	G3XD98_PSEAE	Histidine kinase (EC 2.7.13.3)	gacS PA0928	gacS	0.00231972	0.0233263	0.968603	tr|G3XD98|G3XD98_PSEAE	6	6	829.2	2.96377	LESB65	dPmrB	1.57356e+06	1.49312e+06	589087	1.30814e+06	1.36425e+06	2.3534e+06	3.85143e+06	4.51174e+06	5.57716e+06	2.46144e+06	2.15162e+06	1.52743e+06	961088	1.48033e+06	1.28035e+06	2.91758e+06	5.80329e+06	7.10877e+06	7.66899e+06	2.46144e+06
P28810	MMSA_PSEAE	Methylmalonate-semialdehyde dehydrogenase [acylating] (MMSDH) (EC 1.2.1.27)	mmsA PA3570	mmsA	0.00247503	0.0233263	0.965578	sp|P28810|MMSA_PSEAE	13	11	1144.58	2.40982	LESB65	dPmrB	2.67566e+06	3.28374e+06	1.86986e+06	2.98186e+06	2.92226e+06	5.43094e+06	7.17036e+06	6.78805e+06	1.00652e+07	3.64041e+06	3.65857e+06	3.35918e+06	3.05065e+06	3.37438e+06	2.74254e+06	6.73291e+06	1.08042e+07	1.06954e+07	1.38404e+07	3.64041e+06
Q9HZA7	ACCD_PSEAE	Acetyl-coenzyme A carboxylase carboxyl transferase subunit beta (ACCase subunit beta) (Acetyl-CoA carboxylase carboxyltransferase subunit beta) (EC 6.4.1.2)	accD PA3112	accD	0.00233634	0.0233263	0.96828	sp|Q9HZA7|ACCD_PSEAE	17	17	1085.75	1.88324	65 neg	9 neg	4.60641e+07	2.47159e+07	2.60658e+07	3.0256e+07	2.05371e+07	6.61333e+07	4.80203e+07	5.92157e+07	5.80965e+07	4.65735e+07	6.2986e+07	2.52838e+07	4.2526e+07	3.42388e+07	1.92741e+07	8.19875e+07	7.23563e+07	9.33012e+07	7.98867e+07	4.65735e+07
Q9I6G4	Q9I6G4_PSEAE	Uncharacterized protein	PA0327		0.00234915	0.0233263	0.968031	tr|Q9I6G4|Q9I6G4_PSEAE	3	3	159.98	5.26826	LESB65	dPmrB	101471	114060	15528.6	106489	73059.4	740269	321229	465669	322603	313425	138747	116681	25334.8	120507	68566.2	917734	484024	733715	443602	313425
Q9I656	Q9I656_PSEAE	Uncharacterized protein	PA0462		0.0023279	0.0233263	0.968444	tr|Q9I656|Q9I656_PSEAE	5	4	221.18	2.12227	dPmrB	LESB65	6.88199e+06	6.77282e+06	5.54327e+06	4.83453e+06	4.32788e+06	2.44305e+06	3.53278e+06	1.77703e+06	3.71915e+06	1.89127e+06	9.41012e+06	6.92843e+06	9.04377e+06	5.47093e+06	4.06171e+06	3.02873e+06	5.32314e+06	2.79992e+06	5.11409e+06	1.89127e+06
Q9I3M5	Q9I3M5_PSEAE	Probable carbohydrate kinase	PA1487		0.0023222	0.0233263	0.968555	tr|Q9I3M5|Q9I3M5_PSEAE	2	2	84.86	5.62144	dPmrB	LESB65	1.05689e+06	399068	560867	274880	197908	43979.5	182176	49662.3	93186.1	73874.6	1.44515e+06	408237	915048	311064	185737	54522.8	274501	78248.8	128137	73874.6
Q9I2G0	Q9I2G0_PSEAE	Uncharacterized protein	PA1944		0.00259572	0.0233263	0.963216	tr|Q9I2G0|Q9I2G0_PSEAE	6	5	562.46	2.52849	LESB65	dPmrB	867025	430119	387533	829484	725218	1.13596e+06	1.1447e+06	2.24064e+06	1.71826e+06	1.95119e+06	1.18553e+06	440001	632256	938674	680617	1.40828e+06	1.72482e+06	3.53039e+06	2.36273e+06	1.95119e+06
Q9I3Z1	Q9I3Z1_PSEAE	Uncharacterized protein	PA1353		0.00243055	0.0233263	0.966446	tr|Q9I3Z1|Q9I3Z1_PSEAE	1	1	53	3.34189	9 neg	65 neg	3.2844e+06	1.14543e+06	1.83054e+06	876234	1.0849e+06	651627	379390	433192	515793	480132	4.49094e+06	1.17174e+06	2.9865e+06	991579	1.01818e+06	807842	571659	682544	709252	480132
Q9HXI9	Q9HXI9_PSEAE	Iron-sulfur cluster assembly scaffold protein IscU	iscU PA3813	iscU	0.00244263	0.0233263	0.96621	tr|Q9HXI9|Q9HXI9_PSEAE	10	10	1495.74	1.99299	9 neg	65 neg	1.69195e+08	9.38143e+07	1.31764e+08	9.25356e+07	8.08653e+07	6.21762e+07	5.8056e+07	5.10715e+07	6.7633e+07	4.61499e+07	2.31349e+08	9.59697e+07	2.14971e+08	1.04717e+08	7.58921e+07	7.70818e+07	8.74781e+07	8.04691e+07	9.30002e+07	4.61499e+07
Q9I1V5	Q9I1V5_PSEAE	Probable glycosyl hydrolase	PA2160		0.00224757	0.0233263	0.970001	tr|Q9I1V5|Q9I1V5_PSEAE	4	4	282.94	2.78107	LESB65	dPmrB	119245	155477	111011	318384	174881	382627	441988	724949	313859	581137	163050	159049	181114	360295	164126	474354	665982	1.14224e+06	431578	581137
P53652	SODM_PSEAE	Superoxide dismutase [Mn] (EC 1.15.1.1)	sodA PA4468	sodA	0.00249189	0.0233263	0.965248	sp|P53652|SODM_PSEAE	1	1	155.88	8.04971	9 neg	65 neg	2.92272e+06	477117	1.59419e+06	590664	454341	157015	89713.1	144034	74288.6	285168	3.9964e+06	488078	2.6009e+06	668417	426398	194656	135178	226942	102152	285168
Q9I730	Q9I730_PSEAE	Carbonic anhydrase (EC 4.2.1.1) (Carbonate dehydratase)	PA0102		0.00250112	0.0233263	0.965068	tr|Q9I730|Q9I730_PSEAE	10	10	1382.29	1.90611	65 neg	9 neg	1.356e+08	9.33177e+07	1.07129e+08	9.88968e+07	7.46855e+07	1.36832e+08	1.99361e+08	1.74252e+08	2.72304e+08	1.88662e+08	1.85413e+08	9.54617e+07	1.74779e+08	1.11915e+08	7.00923e+07	1.69634e+08	3.00394e+08	2.74554e+08	3.74437e+08	1.88662e+08
Q9I625	Q9I625_PSEAE	Probable biotin-requiring enzyme	PA0493		0.00250231	0.0233263	0.965045	tr|Q9I625|Q9I625_PSEAE	1	1	184.06	3.43316	9 neg	65 neg	7.06556e+06	1.01401e+07	5.28079e+06	4.71685e+06	3.80764e+06	1.43819e+06	1.3632e+06	890125	4.04674e+06	1.2945e+06	9.66113e+06	1.0373e+07	8.61554e+06	5.33776e+06	3.57347e+06	1.78297e+06	2.05406e+06	1.4025e+06	5.56455e+06	1.2945e+06
Q9HVF9	Q9HVF9_PSEAE	Uncharacterized protein	PA4632		0.00255218	0.0233263	0.964069	tr|Q9HVF9|Q9HVF9_PSEAE	12	12	1320.2	1.8779	9 neg	65 neg	9.19048e+07	7.08785e+07	6.9475e+07	4.51553e+07	4.67332e+07	3.37609e+07	3.63982e+07	3.68103e+07	3.37426e+07	3.18995e+07	1.25667e+08	7.25069e+07	1.13348e+08	5.10994e+07	4.38591e+07	4.18544e+07	5.48443e+07	5.79989e+07	4.63985e+07	3.18995e+07
Q9HZW4	Q9HZW4_PSEAE	Uncharacterized protein	PA2883		0.00237504	0.0233263	0.967527	tr|Q9HZW4|Q9HZW4_PSEAE	4	4	418.55	2.11463	dPmrB	LESB65	1.01568e+07	1.53405e+07	7.75276e+06	1.07585e+07	1.62778e+07	7.4991e+06	4.9045e+06	4.6656e+06	6.55087e+06	4.88916e+06	1.3888e+07	1.5693e+07	1.26485e+07	1.21747e+07	1.52767e+07	9.29686e+06	7.39004e+06	7.35119e+06	9.00791e+06	4.88916e+06
Q9I4Q3	Q9I4Q3_PSEAE	Uncharacterized protein	PA1076		0.00258964	0.0233263	0.963336	tr|Q9I4Q3|Q9I4Q3_PSEAE	5	4	779.74	1.68898	9 neg	65 neg	3.17878e+07	3.98848e+07	2.36827e+07	2.73991e+07	3.34436e+07	2.02083e+07	1.89352e+07	1.71296e+07	2.24074e+07	1.37999e+07	4.34652e+07	4.08012e+07	3.8638e+07	3.10058e+07	3.13868e+07	2.50529e+07	2.85313e+07	2.69897e+07	3.08118e+07	1.37999e+07
Q9HWS2	Y4106_PSEAE	UPF0276 protein PA4106	PA4106		0.00258559	0.0233263	0.963415	sp|Q9HWS2|Y4106_PSEAE	4	3	300.93	3.90728	LESB65	dPmrB	1.36943e+06	1.78633e+06	1.46415e+06	619025	483577	2.84567e+06	5.25821e+06	2.58666e+06	7.58505e+06	4.08387e+06	1.8725e+06	1.82737e+06	2.38874e+06	700511	453837	3.52786e+06	7.92301e+06	4.07558e+06	1.043e+07	4.08387e+06
Q9HV61	Y4738_PSEAE	UPF0337 protein PA4738	PA4738		0.00262186	0.0233263	0.962704	sp|Q9HV61|Y4738_PSEAE	6	6	730.81	5.07103	dPmrB	LESB65	1.24218e+09	2.9867e+08	9.9578e+08	2.91044e+08	4.58053e+08	1.27636e+08	9.56337e+07	1.41597e+08	7.42502e+07	2.08823e+08	1.6985e+09	3.05532e+08	1.6246e+09	3.29356e+08	4.29882e+08	1.58235e+08	1.441e+08	2.23102e+08	1.02099e+08	2.08823e+08
Q9I588	Q9I588_PSEAE	Probable oxidoreductase	PA0853		0.00262117	0.0233263	0.962717	tr|Q9I588|Q9I588_PSEAE	7	7	671.21	1.51917	65 neg	9 neg	1.30756e+07	1.31348e+07	1.09367e+07	1.38372e+07	8.69219e+06	1.64099e+07	1.74383e+07	2.13221e+07	1.91101e+07	1.63785e+07	1.78789e+07	1.34366e+07	1.78431e+07	1.56587e+07	8.15762e+06	2.03438e+07	2.62758e+07	3.35954e+07	2.62778e+07	1.63785e+07
Q9HTM4	Q9HTM4_PSEAE	Uncharacterized protein	PA5333		0.00240037	0.0233263	0.967034	tr|Q9HTM4|Q9HTM4_PSEAE	2	2	50.13	2.85928	LESB65	dPmrB	61377.1	65567.4	48280.4	85208.1	157137	280511	161789	185668	365660	200322	83924.3	67073.8	78768.9	96424.6	147473	347758	243781	292542	502808	200322
P38107	MUCA_PSEAE	Sigma factor AlgU negative regulatory protein	mucA PA0763	mucA	0.00262645	0.0233263	0.962614	sp|P38107|MUCA_PSEAE	10	10	1871.69	1.3848	9 neg	65 neg	5.58314e+07	4.10452e+07	4.60319e+07	4.49035e+07	3.95772e+07	3.44234e+07	2.9611e+07	3.78731e+07	3.02415e+07	3.20546e+07	7.63414e+07	4.19882e+07	7.51004e+07	5.08145e+07	3.71432e+07	4.26758e+07	4.46174e+07	5.96735e+07	4.15842e+07	3.20546e+07
Q9HTZ5	Q9HTZ5_PSEAE	Uncharacterized protein	PA5194		0.00269256	0.0236113	0.961317	tr|Q9HTZ5|Q9HTZ5_PSEAE	1	1	80.22	6.17781	65 neg	9 neg	96100.9	114081	136515	336984	27983.4	1.46883e+06	544160	1.24202e+06	415688	725818	131404	116702	222723	381343	26262.4	1.82096e+06	819933	1.95695e+06	571600	725818
Q9HUL5	Q9HUL5_PSEAE	ADP-dependent (S)-NAD(P)H-hydrate dehydratase (EC 4.2.1.136) (EC 5.1.99.6) (ADP-dependent NAD(P)HX dehydratase) (NAD(P)H-hydrate epimerase) (NAD(P)HX epimerase)	nnrD nnrE PA4949	nnrD	0.00269422	0.0236113	0.961284	tr|Q9HUL5|Q9HUL5_PSEAE	1	1	24.03	2.52405	65 neg	9 neg	31655.1	45483.1	23183	45347.6	50174.7	123218	62877.6	95740.3	142672	69810.7	43283.7	46528.1	37822.7	51317	47089	152758	94743.1	150850	196184	69810.7
Q9I2R7	Q9I2R7_PSEAE	Probable short-chain dehydrogenase	PA1828		0.00271681	0.0236526	0.960841	tr|Q9I2R7|Q9I2R7_PSEAE	8	8	991.24	1.66692	65 neg	9 neg	8.0612e+06	1.08414e+07	7.21033e+06	1.0521e+07	9.99219e+06	1.91585e+07	1.46307e+07	1.31321e+07	1.84013e+07	1.23996e+07	1.10225e+07	1.10905e+07	1.17636e+07	1.1906e+07	9.37767e+06	2.37514e+07	2.20453e+07	2.06912e+07	2.53031e+07	1.23996e+07
P32722	PORD_PSEAE	Porin D (EC 3.4.21.-) (Imipenem/basic amino acid-specific outer membrane pore) (Outer membrane protein D2)	oprD PA0958	oprD	0.00276043	0.0238753	0.959984	sp|P32722|PORD_PSEAE;tr|Q9HUR5|Q9HUR5_PSEAE	6	6	568.48	1.72064	9 neg	65 neg	2.10092e+07	2.6648e+07	1.59462e+07	1.86557e+07	2.53557e+07	1.45217e+07	1.30853e+07	1.46664e+07	1.00491e+07	1.02209e+07	2.8727e+07	2.72602e+07	2.6016e+07	2.11114e+07	2.37963e+07	1.80031e+07	1.97168e+07	2.31087e+07	1.38182e+07	1.02209e+07
Q9I3I6	Q9I3I6_PSEAE	Chromosome partition protein Smc	smc PA1527	smc	0.00281605	0.0241982	0.958891	tr|Q9I3I6|Q9I3I6_PSEAE	8	7	432.24	3.71227	LESB65	dPmrB	743377	816895	1.06454e+06	887244	229879	2.35407e+06	3.01744e+06	1.44624e+06	2.98475e+06	4.08858e+06	1.01646e+06	835663	1.73678e+06	1.00404e+06	215742	2.91841e+06	4.54664e+06	2.27872e+06	4.10423e+06	4.08858e+06
Q9HX85	Q9HX85_PSEAE	Uncharacterized protein	PA3931		0.00284638	0.024301	0.958295	tr|Q9HX85|Q9HX85_PSEAE	6	5	532.74	2.94114	dPmrB	LESB65	8.50235e+06	3.64249e+06	6.82932e+06	4.1544e+06	2.94992e+06	2.44174e+06	1.93609e+06	1.82808e+06	1.6392e+06	1.02168e+06	1.16257e+07	3.72617e+06	1.1142e+07	4.70127e+06	2.7685e+06	3.02709e+06	2.91727e+06	2.88034e+06	2.25402e+06	1.02168e+06
Q9I6A7	Q9I6A7_PSEAE	Uncharacterized protein	PA0388		0.00287948	0.0243386	0.957644	tr|Q9I6A7|Q9I6A7_PSEAE	12	11	1327.1	1.92462	9 neg	65 neg	2.21466e+08	1.42651e+08	1.6955e+08	1.41608e+08	1.48642e+08	5.23187e+07	1.0488e+08	8.49336e+07	1.11498e+08	7.44638e+07	3.02823e+08	1.45928e+08	2.76618e+08	1.60249e+08	1.39501e+08	6.48611e+07	1.58031e+08	1.33823e+08	1.53318e+08	7.44638e+07
Q9I6J1	SPUD_PSEAE	Putrescine-binding periplasmic protein SpuD	spuD PA0300	spuD	0.00288757	0.0243386	0.957485	sp|Q9I6J1|SPUD_PSEAE	12	11	1333.1	2.79372	dPmrB	LESB65	4.64411e+08	1.84815e+08	3.58594e+08	1.8093e+08	1.57845e+08	8.69925e+07	9.19951e+07	8.63249e+07	1.18635e+08	9.80602e+07	6.35015e+08	1.89061e+08	5.85042e+08	2.04747e+08	1.48138e+08	1.07847e+08	1.38617e+08	1.36015e+08	1.63131e+08	9.80602e+07
Q9HVG7	Q9HVG7_PSEAE	Uncharacterized protein	PA4624		0.00293085	0.024547	0.956634	tr|Q9HVG7|Q9HVG7_PSEAE	8	8	586.79	2.30962	dPmrB	LESB65	7.68188e+06	4.13959e+06	4.68484e+06	4.06774e+06	3.43173e+06	2.59073e+06	1.4472e+06	2.49343e+06	1.37364e+06	2.48884e+06	1.05039e+07	4.2347e+06	7.64326e+06	4.6032e+06	3.22067e+06	3.21181e+06	2.18062e+06	3.92869e+06	1.88885e+06	2.48884e+06
Q9HX97	MOAE_PSEAE	Molybdopterin synthase catalytic subunit (EC 2.8.1.12) (MPT synthase subunit 2) (Molybdenum cofactor biosynthesis protein E) (Molybdopterin-converting factor large subunit) (Molybdopterin-converting factor subunit 2)	moaE PA3916	moaE	0.00295033	0.0245548	0.956251	sp|Q9HX97|MOAE_PSEAE	2	2	182.57	1.5712	9 neg	65 neg	3.26544e+06	3.20737e+06	2.61389e+06	3.13375e+06	3.43575e+06	2.53929e+06	1.48348e+06	2.38708e+06	1.81408e+06	1.74057e+06	4.46501e+06	3.28106e+06	4.26452e+06	3.54626e+06	3.22445e+06	3.14803e+06	2.23529e+06	3.76112e+06	2.49449e+06	1.74057e+06
Q9HXJ7	BAMB_PSEAE	Outer membrane protein assembly factor BamB	bamB PA3800	bamB	0.00299537	0.0247739	0.955366	sp|Q9HXJ7|BAMB_PSEAE	17	17	1916.2	1.54864	9 neg	65 neg	6.78416e+07	5.46049e+07	5.09754e+07	4.79766e+07	4.12814e+07	3.05318e+07	2.90188e+07	3.67171e+07	4.08771e+07	3.24749e+07	9.27636e+07	5.58595e+07	8.31657e+07	5.42921e+07	3.87426e+07	3.78512e+07	4.37252e+07	5.78521e+07	5.62088e+07	3.24749e+07
Q9HZY8	EST_PSEAE	Esterase TesA (EC 3.1.1.1)	tesA PA2856	tesA	0.00304982	0.0250675	0.954295	sp|Q9HZY8|EST_PSEAE	5	5	457.01	2.89035	dPmrB	LESB65	8.39707e+06	1.52284e+07	5.27286e+06	1.64139e+07	7.82648e+06	4.54204e+06	4.2327e+06	3.93573e+06	2.76571e+06	2.90867e+06	1.14818e+07	1.55783e+07	8.60261e+06	1.85746e+07	7.34514e+06	5.63091e+06	6.37778e+06	6.20119e+06	3.80305e+06	2.90867e+06
Q9HVF8	Q9HVF8_PSEAE	Probable chemotaxis transducer	PA4633		0.00311951	0.0253072	0.952926	tr|Q9HVF8|Q9HVF8_PSEAE	3	1	325.54	2.95145	65 neg	9 neg	100814	174884	154856	177636	103477	767444	393177	329222	403273	207336	137849	178902	252645	201019	97113.4	951424	592433	518728	554528	207336
Q9HUN3	Q9HUN3_PSEAE	Replicative DNA helicase (EC 3.6.4.12)	dnaB PA4931	dnaB	0.0031746	0.0253072	0.951844	tr|Q9HUN3|Q9HUN3_PSEAE	5	5	394.69	2.55111	LESB65	dPmrB	876163	896559	539996	1.40649e+06	494297	1.71179e+06	1.42698e+06	2.03714e+06	2.46671e+06	3.10649e+06	1.19803e+06	917158	880997	1.59163e+06	463897	2.12216e+06	2.15015e+06	3.20976e+06	3.3919e+06	3.10649e+06
P42810	Y4667_PSEAE	TPR repeat-containing protein PA4667	PA4667		0.00315521	0.0253072	0.952225	sp|P42810|Y4667_PSEAE	26	24	2442.72	1.79135	9 neg	65 neg	7.98409e+07	5.39029e+07	6.18577e+07	4.93176e+07	3.77602e+07	3.03777e+07	2.69733e+07	3.43508e+07	3.59874e+07	3.01129e+07	1.09171e+08	5.51413e+07	1.0092e+08	5.58095e+07	3.54379e+07	3.76602e+07	4.06431e+07	5.41237e+07	4.94851e+07	3.01129e+07
Q9HUE7	Q9HUE7_PSEAE	Uncharacterized protein	PA5022		0.00316607	0.0253072	0.952011	tr|Q9HUE7|Q9HUE7_PSEAE	5	4	213.09	2.42945	LESB65	dPmrB	450866	348325	244275	279583	216507	509990	676655	1.08458e+06	979243	489805	616495	356328	398531	316386	203192	632251	1.01958e+06	1.70888e+06	1.34653e+06	489805
Q9HUC2	Q9HUC2_PSEAE	Uncharacterized protein	PA5061		0.00314638	0.0253072	0.952398	tr|Q9HUC2|Q9HUC2_PSEAE	4	4	393.37	2.5676	dPmrB	LESB65	5.1271e+06	6.12226e+06	3.13328e+06	5.20787e+06	2.35026e+06	1.50551e+06	2.18459e+06	1.41641e+06	2.25008e+06	1.18866e+06	7.01057e+06	6.26292e+06	5.1119e+06	5.89342e+06	2.20572e+06	1.86643e+06	3.29171e+06	2.23172e+06	3.09401e+06	1.18866e+06
Q9HT87	Q9HT87_PSEAE	Probable two-component sensor	PA5484		0.00324871	0.0255937	0.95039	tr|Q9HT87|Q9HT87_PSEAE	6	5	696.38	2.98945	LESB65	dPmrB	552338	186618	296798	495370	498023	772584	1.26312e+06	1.36635e+06	1.8846e+06	779377	755243	190906	484222	560579	467394	957796	1.90326e+06	2.15285e+06	2.59145e+06	779377
Q51424	RUVC_PSEAE	Crossover junction endodeoxyribonuclease RuvC (EC 3.1.22.4) (Holliday junction nuclease RuvC) (Holliday junction resolvase RuvC)	ruvC PA0965	ruvC	0.00324923	0.0255937	0.950379	sp|Q51424|RUVC_PSEAE	2	1	39.32	4.73153	65 neg	9 neg	8027.16	9866.7	4281.88	4739.64	14089	49181	21458.8	69327.2	39776.9	14269.7	10976	10093.4	6985.83	5363.55	13222.5	60971.2	32333.9	109233	54696	14269.7
Q9HTJ9	Q9HTJ9_PSEAE	Uncharacterized protein	PA5359		0.00330239	0.0258586	0.949337	tr|Q9HTJ9|Q9HTJ9_PSEAE	4	4	575.27	2.6699	dPmrB	LESB65	1.72225e+07	3.59416e+07	1.285e+07	2.7623e+07	3.23938e+07	1.22905e+07	8.16414e+06	1.07188e+07	6.39919e+06	9.63182e+06	2.35493e+07	3.67674e+07	2.09647e+07	3.12592e+07	3.04016e+07	1.52369e+07	1.23016e+07	1.68887e+07	8.79934e+06	9.63182e+06
Q9HZA1	Q9HZA1_PSEAE	Uncharacterized protein	PA3123		0.00342115	0.026631	0.947012	tr|Q9HZA1|Q9HZA1_PSEAE	5	5	393.25	1.67991	9 neg	65 neg	1.26672e+07	1.99934e+07	1.0853e+07	1.41187e+07	1.64721e+07	1.01691e+07	7.97102e+06	7.67889e+06	1.02372e+07	8.05605e+06	1.73206e+07	2.04528e+07	1.77066e+07	1.59773e+07	1.5459e+07	1.2607e+07	1.20106e+07	1.2099e+07	1.40768e+07	8.05605e+06
Q9I6W7	Q9I6W7_PSEAE	Uncharacterized protein	PA0165		0.00347833	0.0267436	0.945894	tr|Q9I6W7|Q9I6W7_PSEAE	1	1	47.27	3.46664	9 neg	65 neg	136292	120933	173547	55061.1	54559.9	34603.3	40180.4	37420.6	16646.1	27033.4	186360	123711	283139	62309.2	51204.5	42898.8	60543.3	58960.6	22889.5	27033.4
G3XDB2	G3XDB2_PSEAE	Uncharacterized protein	PA0974		0.00351172	0.0267436	0.945243	tr|G3XDB2|G3XDB2_PSEAE	11	11	1340.76	1.63588	9 neg	65 neg	5.62415e+07	6.83318e+07	4.46428e+07	8.30367e+07	5.51702e+07	4.27976e+07	3.53048e+07	4.13199e+07	3.5358e+07	3.31444e+07	7.69021e+07	6.99017e+07	7.28341e+07	9.39673e+07	5.17772e+07	5.30575e+07	5.31968e+07	6.51042e+07	4.86198e+07	3.31444e+07
Q9I4Q8	Q9I4Q8_PSEAE	Probable short-chain dehydrogenase	PA1066		0.00352074	0.0267436	0.945066	tr|Q9I4Q8|Q9I4Q8_PSEAE	4	4	431.63	2.72578	dPmrB	LESB65	4.58858e+06	2.12548e+06	2.44283e+06	2.05819e+06	1.6945e+06	545000	808402	1.59352e+06	1.01851e+06	770673	6.27422e+06	2.17431e+06	3.98544e+06	2.32913e+06	1.59029e+06	675654	1.21809e+06	2.51078e+06	1.40052e+06	770673
Q9I2Y7	Q9I2Y7_PSEAE	Phospho-2-dehydro-3-deoxyheptonate aldolase (EC 2.5.1.54) (3-deoxy-D-arabino-heptulosonate 7-phosphate synthase) (DAHP synthase) (Phospho-2-keto-3-deoxyheptonate aldolase)	PA1750		0.003539	0.0267436	0.94471	tr|Q9I2Y7|Q9I2Y7_PSEAE	13	12	1695.98	2.77005	dPmrB	LESB65	1.02279e+08	4.05448e+07	9.39431e+07	5.13959e+07	4.12366e+07	1.41981e+07	2.61596e+07	2.87927e+07	2.3408e+07	2.63562e+07	1.39852e+08	4.14763e+07	1.53267e+08	5.81614e+07	3.87005e+07	1.76019e+07	3.94169e+07	4.53663e+07	3.21876e+07	2.63562e+07
Q9HUA7	Q9HUA7_PSEAE	Probable binding protein component of ABC transporter	PA5076		0.00355689	0.0267436	0.944361	tr|Q9HUA7|Q9HUA7_PSEAE	11	11	916.4	2.16894	dPmrB	LESB65	1.36192e+07	1.0634e+07	2.40666e+07	9.92426e+06	1.43144e+07	7.12872e+06	6.00603e+06	8.48401e+06	4.89938e+06	6.93528e+06	1.86223e+07	1.08783e+07	3.92644e+07	1.12307e+07	1.3434e+07	8.8377e+06	9.04981e+06	1.33675e+07	6.737e+06	6.93528e+06
Q9HVM8	PILY1_PSEAE	Type IV pilus biogenesis factor PilY1 (Pilus-associated adhesin PilY1)	pilY1 PA4554	pilY1	0.0035476	0.0267436	0.944542	sp|Q9HVM8|PILY1_PSEAE	9	9	926.58	2.32842	dPmrB	LESB65	1.13558e+07	8.06338e+06	1.23743e+07	5.11641e+06	5.70571e+06	3.36069e+06	3.4653e+06	3.70476e+06	4.85021e+06	2.9214e+06	1.55274e+07	8.24864e+06	2.01885e+07	5.78991e+06	5.35481e+06	4.16635e+06	5.22147e+06	5.83728e+06	6.66938e+06	2.9214e+06
Q9HYD5	MAO1_PSEAE	NAD-dependent malic enzyme (NAD-ME) (EC 1.1.1.38)	maeA PA3471	maeA	0.00359674	0.0267691	0.943585	sp|Q9HYD5|MAO1_PSEAE	17	16	2232.96	1.83594	65 neg	9 neg	1.92416e+07	1.76888e+07	1.20885e+07	2.29564e+07	2.47624e+07	3.08519e+07	2.9671e+07	4.78329e+07	3.71075e+07	3.21412e+07	2.63101e+07	1.80952e+07	1.97222e+07	2.59783e+07	2.32395e+07	3.82481e+07	4.47079e+07	7.53663e+07	5.10254e+07	3.21412e+07
Q9HV99	Q9HV99_PSEAE	Uncharacterized protein	PA4697		0.00360073	0.0267691	0.943507	tr|Q9HV99|Q9HV99_PSEAE	2	2	67.85	2.62845	dPmrB	LESB65	78086.8	185782	87341.8	127782	186843	31135.6	51011.7	66302.8	41145.8	63722.7	106772	190050	142497	144603	175352	38599.8	76863.7	104468	56578.3	63722.7
Q9HT68	Q9HT68_PSEAE	Probable TonB-dependent receptor	PA5505		0.00365119	0.0269234	0.942525	tr|Q9HT68|Q9HT68_PSEAE	17	17	2385.99	3.2234	dPmrB	LESB65	5.78883e+08	1.72722e+08	4.40809e+08	2.38014e+08	1.68662e+08	9.03829e+07	1.20427e+08	8.4076e+07	1.11597e+08	8.96059e+07	7.91538e+08	1.7669e+08	7.19174e+08	2.69345e+08	1.58289e+08	1.12051e+08	1.81457e+08	1.32471e+08	1.53453e+08	8.96059e+07
Q9I066	Q9I066_PSEAE	Uncharacterized protein	PA2777		0.00366217	0.0269234	0.942311	tr|Q9I066|Q9I066_PSEAE	1	1	25.39	4.1376	65 neg	9 neg	4661.05	32091.9	7014.2	10107.4	23382.1	80003.6	97677	54857.6	47750.5	39368.1	6373.31	32829.2	11443.6	11437.9	21944.1	99183	147178	86434.6	65660.3	39368.1
Q9I7B9	Q9I7B9_PSEAE	Uncharacterized protein	PA0007		0.00369677	0.0270276	0.941639	tr|Q9I7B9|Q9I7B9_PSEAE	8	7	577.02	1.59565	9 neg	65 neg	5.21069e+06	5.5472e+06	7.08981e+06	7.68171e+06	4.75455e+06	3.24946e+06	3.40454e+06	4.54312e+06	4.27857e+06	3.50335e+06	7.12486e+06	5.67465e+06	1.15669e+07	8.69291e+06	4.46214e+06	4.02845e+06	5.12992e+06	7.15821e+06	5.88333e+06	3.50335e+06
Q9HUD2	Q9HUD2_PSEAE	Uncharacterized protein	PA5047		0.00372439	0.0270799	0.941103	tr|Q9HUD2|Q9HUD2_PSEAE	5	5	256.42	2.06067	dPmrB	LESB65	1.64291e+06	951235	885142	650599	799387	474476	405757	560199	540432	411214	2.24645e+06	973089	1.4441e+06	736241	750224	588223	611389	882658	743132	411214
Q9HTQ1	Q9HTQ1_PSEAE	Uncharacterized protein	PA5303		0.00375778	0.0271734	0.940455	tr|Q9HTQ1|Q9HTQ1_PSEAE	8	8	539.03	1.54512	9 neg	65 neg	4.52519e+07	4.93956e+07	3.58417e+07	3.36231e+07	3.99015e+07	3.43367e+07	2.28135e+07	2.20837e+07	2.85801e+07	2.42234e+07	6.18754e+07	5.05304e+07	5.84752e+07	3.80491e+07	3.74476e+07	4.25682e+07	3.4375e+07	3.47954e+07	3.92997e+07	2.42234e+07
Q9I2W5	Q9I2W5_PSEAE	ECF sigma factor SigX	sigX PA1776	sigX	0.00387494	0.0277583	0.938187	tr|Q9I2W5|Q9I2W5_PSEAE	2	1	119.62	3.24642	65 neg	9 neg	59801.2	116542	60180.6	275534	70795	192874	401245	429625	416627	451813	81769.6	119219	98183.9	311804	66441	239112	604591	676923	572891	451813
Q9HWP9	Q9HWP9_PSEAE	Uncharacterized protein	PA4132		0.00388062	0.0277583	0.938077	tr|Q9HWP9|Q9HWP9_PSEAE	6	6	392.77	2.33163	LESB65	dPmrB	1.75018e+06	634717	1.27267e+06	1.34306e+06	1.30411e+06	2.41086e+06	2.75454e+06	3.63375e+06	3.97575e+06	1.92544e+06	2.39312e+06	649299	2.07635e+06	1.51986e+06	1.22391e+06	2.98882e+06	4.1505e+06	5.72539e+06	5.46694e+06	1.92544e+06
Q9HUG4	Q9HUG4_PSEAE	Uncharacterized protein	PA5001		0.00395973	0.0281719	0.936551	tr|Q9HUG4|Q9HUG4_PSEAE	4	4	123.29	2.86547	LESB65	dPmrB	132010	131139	62453.9	207755	197122	507408	289132	510523	539298	246807	180504	134152	101893	235104	184999	629049	435661	804387	741573	246807
Q9I4G3	NAPA_PSEAE	Periplasmic nitrate reductase (EC 1.7.99.4)	napA PA1174	napA	0.00410033	0.02851	0.933848	sp|Q9I4G3|NAPA_PSEAE	37	37	2585.37	2.53012	dPmrB	LESB65	1.74011e+08	1.80976e+08	1.36101e+08	9.73019e+07	7.45404e+07	3.86379e+07	7.41409e+07	4.01973e+07	7.22308e+07	3.6809e+07	2.37935e+08	1.85134e+08	2.22048e+08	1.1011e+08	6.99561e+07	4.79005e+07	1.11714e+08	6.33355e+07	9.93224e+07	3.6809e+07
Q9HZD4	Q9HZD4_PSEAE	Uncharacterized protein	PA3074		0.00409268	0.02851	0.933995	tr|Q9HZD4|Q9HZD4_PSEAE	5	3	318.24	3.23723	LESB65	dPmrB	402814	626076	380595	1.70026e+06	339129	2.304e+06	1.87416e+06	2.56975e+06	1.24773e+06	3.16915e+06	550790	640460	620935	1.92408e+06	318273	2.85634e+06	2.82396e+06	4.04894e+06	1.71572e+06	3.16915e+06
Q9I2T4	Q9I2T4_PSEAE	Probable binding protein component of ABC transporter	PA1810		0.00409394	0.02851	0.933971	tr|Q9I2T4|Q9I2T4_PSEAE	21	21	2038.79	1.3273	9 neg	65 neg	4.47818e+07	3.78995e+07	3.75716e+07	4.03124e+07	3.19131e+07	2.63785e+07	3.30688e+07	2.73444e+07	3.11287e+07	2.70943e+07	6.12326e+07	3.87702e+07	6.12976e+07	4.5619e+07	2.99504e+07	3.27023e+07	4.98276e+07	4.30843e+07	4.28042e+07	2.70943e+07
G3XD48	G3XD48_PSEAE	Uncharacterized protein	PA5008		0.00404254	0.02851	0.934958	tr|G3XD48|G3XD48_PSEAE	2	2	217.73	4.97666	LESB65	dPmrB	26532.1	60828.3	19971.1	177237	29502.7	433390	115627	382172	230363	401475	36278.8	62225.9	32582.7	200568	27688.2	537287	174225	602156	316765	401475
P37799	BCCP_PSEAE	Biotin carboxyl carrier protein of acetyl-CoA carboxylase (BCCP)	accB fabE PA4847	accB	0.00413611	0.02851	0.933163	sp|P37799|BCCP_PSEAE	11	11	1758.37	1.72077	9 neg	65 neg	4.05586e+08	4.24978e+08	4.0964e+08	2.54236e+08	2.89702e+08	2.08079e+08	2.26266e+08	1.74413e+08	2.62497e+08	1.65573e+08	5.5458e+08	4.34742e+08	6.68323e+08	2.87703e+08	2.71886e+08	2.57962e+08	3.40935e+08	2.74808e+08	3.60952e+08	1.65573e+08
Q9HUJ6	Q9HUJ6_PSEAE	3',5'-cyclic adenosine monophosphate phosphodiesterase CpdA (3',5'-cyclic AMP phosphodiesterase) (cAMP phosphodiesterase) (EC 3.1.4.53)	cpdA PA4969	cpdA	0.00413652	0.02851	0.933155	tr|Q9HUJ6|Q9HUJ6_PSEAE	10	10	1183.15	1.95462	9 neg	65 neg	1.23917e+07	1.77622e+07	8.26114e+06	1.4402e+07	1.01146e+07	4.54309e+06	6.42873e+06	7.99782e+06	7.23236e+06	5.99435e+06	1.69438e+07	1.81703e+07	1.34779e+07	1.62978e+07	9.49253e+06	5.63221e+06	9.68673e+06	1.26015e+07	9.945e+06	5.99435e+06
Q9HXP9	RS16_PSEAE	30S ribosomal protein S16	rpsP PA3745	rpsP	0.00416009	0.0285239	0.932704	sp|Q9HXP9|RS16_PSEAE	6	6	587.08	2.01047	dPmrB	LESB65	2.20542e+08	1.18131e+08	1.99493e+08	1.01259e+08	1.18859e+08	8.51256e+07	6.60322e+07	7.55436e+07	6.68688e+07	8.35974e+07	3.01559e+08	1.20845e+08	3.25471e+08	1.14589e+08	1.11549e+08	1.05533e+08	9.94965e+07	1.19028e+08	9.19493e+07	8.35974e+07
Q9HTV3	UBID_PSEAE	3-octaprenyl-4-hydroxybenzoate carboxy-lyase (EC 4.1.1.98) (Polyprenyl p-hydroxybenzoate decarboxylase)	ubiD PA5237	ubiD	0.00420332	0.0286717	0.931877	sp|Q9HTV3|UBID_PSEAE	6	6	475.18	2.45174	LESB65	dPmrB	1.15028e+06	1.68179e+06	1.08669e+06	2.14713e+06	2.62706e+06	4.14471e+06	2.4971e+06	6.15681e+06	4.96439e+06	3.54985e+06	1.57284e+06	1.72043e+06	1.77292e+06	2.42977e+06	2.46549e+06	5.13832e+06	3.7626e+06	9.70077e+06	6.82638e+06	3.54985e+06
Q9I526	CYSM_PSEAE	Cysteine synthase B (CSase B) (EC 2.5.1.47) (O-acetylserine (thiol)-lyase B) (OAS-TL B) (O-acetylserine sulfhydrylase B)	cysM PA0932	cysM	0.0043662	0.0296226	0.928775	sp|Q9I526|CYSM_PSEAE	13	13	1794.84	1.96712	9 neg	65 neg	4.80224e+07	4.87965e+07	4.55215e+07	3.05024e+07	2.52727e+07	1.3652e+07	2.22441e+07	2.0732e+07	2.46406e+07	1.94451e+07	6.56638e+07	4.99176e+07	7.42678e+07	3.45176e+07	2.37184e+07	1.69248e+07	3.35171e+07	3.26656e+07	3.38826e+07	1.94451e+07
Q9I3G3	Q9I3G3_PSEAE	Cytochrome c oxidase, cbb3-type, CcoN subunit	ccoN1 PA1554	ccoN1	0.00438749	0.0296226	0.928371	tr|Q9I3G3|Q9I3G3_PSEAE	2	2	183.92	2.04636	LESB65	dPmrB	573327	1.11684e+06	670022	743434	1.13603e+06	2.21127e+06	1.29475e+06	1.54582e+06	2.29108e+06	1.33294e+06	783941	1.1425e+06	1.09313e+06	841297	1.06616e+06	2.74139e+06	1.95091e+06	2.43562e+06	3.15039e+06	1.33294e+06
Q9I0Y9	Q9I0Y9_PSEAE	Resistance-Nodulation-Cell Division (RND) multidrug efflux membrane fusion protein MexE	mexE PA2493	mexE	0.00441894	0.0296698	0.927775	tr|Q9I0Y9|Q9I0Y9_PSEAE	3	3	355.85	5.38834	LESB65	dPmrB	80955.6	25477.5	86390.6	89625.9	48661.1	143173	318252	199337	897305	226072	110695	26062.9	140945	101424	45668.4	177497	479538	314078	1.23386e+06	226072
Q9I7A4	Q9I7A4_PSEAE	Phospholipase C, PlcB	plcB PA0026	plcB	0.0044522	0.0296698	0.927146	tr|Q9I7A4|Q9I7A4_PSEAE	1	1	123.47	8.15218	9 neg	65 neg	83972	157267	10866.4	74061.4	85251.6	7847.08	9258.4	8879.27	8158.53	16324	114820	160880	17728.4	83810.5	80008.6	9728.27	13950.4	13990.3	11218.6	16324
Q9I5R5	Q9I5R5_PSEAE	Probable HIT family protein	PA0656		0.00453261	0.0296698	0.925627	tr|Q9I5R5|Q9I5R5_PSEAE	2	2	141.19	1.69222	9 neg	65 neg	1.52035e+06	2.28109e+06	1.28447e+06	1.85446e+06	2.25119e+06	1.33522e+06	899802	963532	1.09748e+06	1.13563e+06	2.07886e+06	2.3335e+06	2.09559e+06	2.09858e+06	2.11274e+06	1.65531e+06	1.35581e+06	1.51816e+06	1.50911e+06	1.13563e+06
Q9HZ04	Q9HZ04_PSEAE	Probable glycine betaine-binding protein	PA3236		0.00454689	0.0296698	0.925358	tr|Q9HZ04|Q9HZ04_PSEAE	1	1	22.68	9.97284	9 neg	65 neg	89957.9	310693	33900.2	99494.1	142252	12402	1490.06	18246.6	12497.1	23178.1	123004	317831	55307.7	112591	133503	15375.2	2245.21	28749.6	17184.4	23178.1
Q9HYE8	Q9HYE8_PSEAE	Probable transcriptional regulator	PA3458		0.00455309	0.0296698	0.925241	tr|Q9HYE8|Q9HYE8_PSEAE	7	7	788.36	1.95224	9 neg	65 neg	3.38983e+07	1.84087e+07	2.79023e+07	1.47139e+07	2.0685e+07	1.03347e+07	1.39592e+07	1.16369e+07	1.32926e+07	9.9948e+06	4.6351e+07	1.88317e+07	4.55222e+07	1.66508e+07	1.94128e+07	1.28122e+07	2.10335e+07	1.83352e+07	1.82782e+07	9.9948e+06
Q9I1T1	Q9I1T1_PSEAE	Uncharacterized protein	PA2184		0.00457354	0.0296698	0.924856	tr|Q9I1T1|Q9I1T1_PSEAE	8	8	743.9	3.35524	dPmrB	LESB65	3.32588e+07	1.09058e+07	2.46169e+07	1.21503e+07	1.06693e+07	3.2936e+06	7.85581e+06	4.22899e+06	7.97259e+06	3.94998e+06	4.54767e+07	1.11564e+07	4.01622e+07	1.37498e+07	1.00131e+07	4.08318e+06	1.1837e+07	6.66326e+06	1.09629e+07	3.94998e+06
Q9HYD8	Q9HYD8_PSEAE	Uncharacterized protein	PA3468		0.00457061	0.0296698	0.924911	tr|Q9HYD8|Q9HYD8_PSEAE	4	3	225.14	2.05498	LESB65	dPmrB	185976	84330	114115	192414	164445	366526	207783	343765	341636	263606	254295	86267.5	186178	217742	154332	454394	313085	541641	469774	263606
Q9I174	Q9I174_PSEAE	Probable adhesion protein	PA2407		0.00457384	0.0296698	0.92485	tr|Q9I174|Q9I174_PSEAE	1	1	38.32	9.24285	9 neg	65 neg	666392	895489	235818	320346	97223.2	16259	69877.6	11314	127373	14850.5	911194	916063	384734	362515	91243.9	20156.8	105291	17826.6	175146	14850.5
Q9I0U7	Q9I0U7_PSEAE	Probable acyltransferase	PA2537		0.00468433	0.0299892	0.922776	tr|Q9I0U7|Q9I0U7_PSEAE	5	5	584.56	1.86578	65 neg	9 neg	1.69267e+06	2.36207e+06	1.18204e+06	2.49064e+06	1.35063e+06	3.13235e+06	3.52575e+06	2.78654e+06	4.44997e+06	3.04306e+06	2.31448e+06	2.41634e+06	1.92848e+06	2.8185e+06	1.26757e+06	3.88327e+06	5.31255e+06	4.39052e+06	6.11902e+06	3.04306e+06
Q9I6E9	Q9I6E9_PSEAE	Uncharacterized protein	PA0344		0.0046852	0.0299892	0.922759	tr|Q9I6E9|Q9I6E9_PSEAE	1	1	122.11	2.69759	65 neg	9 neg	104679	272062	75482.9	145778	183640	699194	345529	299316	430022	334487	143134	278313	123149	164967	172346	866813	520638	471608	591311	334487
P21175	BRAC_PSEAE	Leucine-, isoleucine-, valine-, threonine-, and alanine-binding protein (LIVAT-BP) (Leu/Ile/Val/Thr/Ala-binding protein)	braC PA1074	braC	0.00469107	0.0299892	0.922649	sp|P21175|BRAC_PSEAE	22	22	3158.7	2.67346	dPmrB	LESB65	5.02791e+08	2.22341e+08	3.50104e+08	2.27924e+08	1.97855e+08	7.14873e+07	1.49536e+08	9.73961e+07	1.72895e+08	7.01356e+07	6.87494e+08	2.27449e+08	5.71191e+08	2.57927e+08	1.85687e+08	8.86251e+07	2.25319e+08	1.53459e+08	2.37743e+08	7.01356e+07
Q9I2S7	Q9I2S7_PSEAE	Lysine-specific pyridoxal 5'-phosphate-dependent carboxylase, LdcA	ldcA PA1818	ldcA	0.00477371	0.0303708	0.921105	tr|Q9I2S7|Q9I2S7_PSEAE	5	5	272.6	3.73754	LESB65	dPmrB	306250	293780	351945	1.08674e+06	855796	2.38085e+06	819408	3.04971e+06	2.09298e+06	2.47542e+06	418753	300530	574194	1.2298e+06	803164	2.95162e+06	1.23467e+06	4.80518e+06	2.878e+06	2.47542e+06
Q9HXV0	Q9HXV0_PSEAE	Probable metal-transporting P-type ATPase	PA3690		0.00488399	0.0309237	0.919052	tr|Q9HXV0|Q9HXV0_PSEAE	3	3	190.7	3.07447	LESB65	dPmrB	120778	180051	96313.2	121943	98380.6	464803	242385	202809	736764	251622	165146	184188	157134	137995	92330.1	576230	365222	319549	1.0131e+06	251622
Q9HYT1	Q9HYT1_PSEAE	Uncharacterized protein	PA3313		0.00504297	0.0314785	0.91611	tr|Q9HYT1|Q9HYT1_PSEAE	20	19	1961.75	3.1391	dPmrB	LESB65	1.88091e+08	8.27403e+07	1.69498e+08	6.48448e+07	6.2567e+07	3.25337e+07	3.81836e+07	2.48256e+07	5.8828e+07	2.64902e+07	2.57187e+08	8.46413e+07	2.76534e+08	7.33808e+07	5.87191e+07	4.03331e+07	5.75346e+07	3.91155e+07	8.08926e+07	2.64902e+07
Q9I0H9	Q9I0H9_PSEAE	Uncharacterized protein	PA2659		0.00504211	0.0314785	0.916126	tr|Q9I0H9|Q9I0H9_PSEAE	5	5	784.86	1.97966	9 neg	65 neg	8.90803e+07	1.00597e+08	6.90943e+07	5.6699e+07	5.82803e+07	3.1356e+07	5.25249e+07	2.73285e+07	4.96534e+07	2.79323e+07	1.21804e+08	1.02908e+08	1.12727e+08	6.41626e+07	5.4696e+07	3.8873e+07	7.91439e+07	4.30592e+07	6.82769e+07	2.79323e+07
Q9HVS1	Q9HVS1_PSEAE	Probable binding protein component of ABC transporter	PA4500		0.00503998	0.0314785	0.916165	tr|Q9HVS1|Q9HVS1_PSEAE	5	2	322.76	2.09016	dPmrB	LESB65	181985	389313	219050	257663	262831	181433	114539	108695	74947	147534	248838	398257	357378	291581	246667	224929	172586	171262	103057	147534
Q9I5W4	IMPA_PSEAE	Immunomodulating metalloprotease (EC 3.4.24.-) (IMPa)	impA PA0572	impA	0.0050922	0.0315194	0.915203	sp|Q9I5W4|IMPA_PSEAE	1	1	24.17	1.7609	65 neg	9 neg	27545.2	33220.7	16647.6	29285.2	36501.3	43223.6	55811.3	45080.5	45430.8	62614.9	37664	33984	27160.3	33140.1	34256.5	53585.6	84095.7	71029.6	62470.6	62614.9
Q9I4W8	Q9I4W8_PSEAE	Putative beta-barrel assembly-enhancing protease (EC 3.4.-.-)	PA1005		0.00509717	0.0315194	0.915112	tr|Q9I4W8|Q9I4W8_PSEAE	16	16	1179.73	1.88065	9 neg	65 neg	1.30532e+07	1.65013e+07	1.24192e+07	9.06284e+06	8.79279e+06	5.58756e+06	7.27551e+06	5.59833e+06	8.79753e+06	4.55405e+06	1.78483e+07	1.68804e+07	2.02617e+07	1.02558e+07	8.25203e+06	6.92707e+06	1.09626e+07	8.82082e+06	1.20972e+07	4.55405e+06
Q9HTQ7	Q9HTQ7_PSEAE	Pyruvate dehydrogenase (Cytochrome)	poxB PA5297	poxB	0.00515018	0.0316991	0.914138	tr|Q9HTQ7|Q9HTQ7_PSEAE	1	1	44.12	2.5235	65 neg	9 neg	42398.7	71809.5	36650.2	26776.6	26782.1	153248	73663.3	63838.3	132014	93083	57974.1	73459.3	59794.3	30301.4	25134.9	189987	110995	100585	181528	93083
Q9HVE7	Q9HVE7_PSEAE	Probable purine/pyrimidine phosphoribosyl transferase	PA4645		0.00531421	0.0325573	0.911141	tr|Q9HVE7|Q9HVE7_PSEAE	7	7	407.68	1.64535	9 neg	65 neg	2.89329e+06	4.77578e+06	2.37005e+06	3.12071e+06	3.1243e+06	1.9012e+06	2.33857e+06	1.73569e+06	1.84243e+06	2.07917e+06	3.95616e+06	4.88551e+06	3.8667e+06	3.53151e+06	2.93215e+06	2.35697e+06	3.52373e+06	2.73479e+06	2.53347e+06	2.07917e+06
G3XCZ5	G3XCZ5_PSEAE	Arginine/ornithine transport protein AotM	aotM PA0890	aotM	0.00547787	0.0333355	0.908174	tr|G3XCZ5|G3XCZ5_PSEAE	1	1	67.03	7.70912	65 neg	9 neg	1599.97	7543.76	1673.65	5017.32	10960.9	36315.4	12364.8	25682.5	111076	21131.6	2187.72	7717.07	2730.55	5677.78	10286.8	45021.4	18631.2	40465.7	152738	21131.6
P15276	ALGP_PSEAE	Transcriptional regulatory protein AlgP (Alginate regulatory protein AlgR3)	algP algR3 PA5253	algP	0.00549162	0.0333355	0.907925	sp|P15276|ALGP_PSEAE	6	5	522.44	2.47281	LESB65	dPmrB	4.43993e+06	4.66133e+06	3.22717e+06	1.11957e+07	8.20935e+06	2.13799e+07	1.15803e+07	1.72043e+07	1.0974e+07	1.73326e+07	6.07097e+06	4.76842e+06	5.26508e+06	1.26695e+07	7.70447e+06	2.65053e+07	1.7449e+07	2.71074e+07	1.509e+07	1.73326e+07
Q9HWC8	RL7_PSEAE	50S ribosomal protein L7/L12	rplL PA4271	rplL	0.00555425	0.0335617	0.906797	sp|Q9HWC8|RL7_PSEAE	10	10	1023.18	1.69667	9 neg	65 neg	2.32928e+08	3.78619e+08	1.95784e+08	3.35713e+08	3.3638e+08	1.88479e+08	1.9817e+08	1.577e+08	1.67293e+08	1.60314e+08	3.18495e+08	3.87318e+08	3.1942e+08	3.79905e+08	3.15692e+08	2.33663e+08	2.98599e+08	2.48474e+08	2.3004e+08	1.60314e+08
Q9HZN4	RL32_PSEAE	50S ribosomal protein L32	rpmF PA2970	rpmF	0.00559906	0.0336216	0.905991	sp|Q9HZN4|RL32_PSEAE	6	5	1062.31	1.61975	9 neg	65 neg	4.4093e+07	8.17626e+07	5.17404e+07	6.29549e+07	6.7775e+07	4.8203e+07	3.6702e+07	3.32646e+07	3.53491e+07	3.68354e+07	6.02907e+07	8.36411e+07	8.44138e+07	7.12421e+07	6.36068e+07	5.97587e+07	5.5302e+07	5.24122e+07	4.86074e+07	3.68354e+07
Q01269	PHEC_PSEAE	Cyclohexadienyl dehydratase [Includes: Prephenate dehydratase (EC 4.2.1.51); Arogenate dehydratase (EC 4.2.1.91)]	pheC PA3475	pheC	0.00561497	0.0336216	0.905706	sp|Q01269|PHEC_PSEAE	5	5	416.33	1.91651	9 neg	65 neg	6.70966e+06	4.59277e+06	3.51606e+06	4.68992e+06	3.48422e+06	1.60795e+06	2.48576e+06	3.28215e+06	1.92921e+06	2.69204e+06	9.17449e+06	4.69829e+06	5.7364e+06	5.30729e+06	3.26994e+06	1.99342e+06	3.74551e+06	5.17141e+06	2.6528e+06	2.69204e+06
Q9HUX0	Q9HUX0_PSEAE	Uncharacterized protein	PA4840		0.00564363	0.033641	0.905192	tr|Q9HUX0|Q9HUX0_PSEAE	2	2	311.76	2.76554	dPmrB	LESB65	4.61565e+06	1.58629e+06	4.21463e+06	2.24503e+06	2.5281e+06	572572	1.07823e+06	1.26213e+06	934907	1.64465e+06	6.31123e+06	1.62274e+06	6.87611e+06	2.54056e+06	2.37262e+06	709835	1.62466e+06	1.98863e+06	1.28556e+06	1.64465e+06
Q9HVC9	Q9HVC9_PSEAE	Molybdopterin biosynthesis MoeB protein	moeB PA4663	moeB	0.0057217	0.0339534	0.903796	tr|Q9HVC9|Q9HVC9_PSEAE	4	4	171.49	3.07987	dPmrB	LESB65	7.29011e+06	4.49591e+06	6.40832e+06	3.82743e+06	1.6739e+06	1.68031e+06	1.63444e+06	1.76221e+06	1.54786e+06	1.06889e+06	9.96817e+06	4.5992e+06	1.04551e+07	4.33126e+06	1.57095e+06	2.08314e+06	2.46276e+06	2.77657e+06	2.12841e+06	1.06889e+06
Q9I3J3	Q9I3J3_PSEAE	Probable transcriptional regulator	PA1520		0.005755	0.0339986	0.903202	tr|Q9I3J3|Q9I3J3_PSEAE	13	12	1482.98	1.64319	65 neg	9 neg	1.75325e+07	2.67672e+07	1.1821e+07	2.16233e+07	1.52861e+07	3.19675e+07	3.26721e+07	2.83784e+07	3.07507e+07	2.90976e+07	2.39731e+07	2.73822e+07	1.92859e+07	2.44697e+07	1.4346e+07	3.96311e+07	4.92298e+07	4.47134e+07	4.22844e+07	2.90976e+07
Q9HY24	Q9HY24_PSEAE	Uncharacterized protein	PA3602		0.00580727	0.0340117	0.902272	tr|Q9HY24|Q9HY24_PSEAE	12	12	900.37	1.5833	65 neg	9 neg	5.29046e+06	5.02723e+06	3.62457e+06	4.81707e+06	3.80608e+06	5.38448e+06	6.54174e+06	8.35471e+06	9.04187e+06	6.40495e+06	7.23394e+06	5.14274e+06	5.91344e+06	5.45117e+06	3.57201e+06	6.67531e+06	9.85701e+06	1.31638e+07	1.24332e+07	6.40495e+06
Q9HYP8	Q9HYP8_PSEAE	Uncharacterized protein	PA3347		0.00580863	0.0340117	0.902248	tr|Q9HYP8|Q9HYP8_PSEAE	6	6	1083.88	2.6438	dPmrB	LESB65	8.89506e+07	4.4764e+07	7.84871e+07	3.67582e+07	2.72721e+07	1.60917e+07	2.30731e+07	2.43612e+07	1.87899e+07	2.21672e+07	1.21627e+08	4.57925e+07	1.28051e+08	4.15969e+07	2.55948e+07	1.99493e+07	3.47662e+07	3.83838e+07	2.58375e+07	2.21672e+07
Q9I1U6	Q9I1U6_PSEAE	Uncharacterized protein	PA2169		0.00584563	0.0340776	0.901591	tr|Q9I1U6|Q9I1U6_PSEAE	8	8	1043.72	4.24266	dPmrB	LESB65	1.64262e+08	2.769e+08	1.553e+08	9.23831e+07	4.8888e+07	2.08324e+07	6.99929e+07	1.95038e+07	3.96497e+07	2.39062e+07	2.24605e+08	2.83262e+08	2.5337e+08	1.04544e+08	4.58814e+07	2.58266e+07	1.05464e+08	3.07304e+07	5.45211e+07	2.39062e+07
G3XCY4	G3XCY4_PSEAE	Alginate and motility regulator Z	amrZ PA3385	amrZ	0.00597005	0.0343103	0.899391	tr|G3XCY4|G3XCY4_PSEAE	7	7	808.05	2.62448	dPmrB	LESB65	2.58187e+08	1.59008e+08	2.857e+08	1.4607e+08	7.96756e+07	6.99332e+07	8.17257e+07	6.12318e+07	7.8636e+07	6.23114e+07	3.53033e+08	1.62661e+08	4.66116e+08	1.65298e+08	7.47755e+07	8.66984e+07	1.23143e+08	9.64779e+07	1.0813e+08	6.23114e+07
Q9I4Z7	Q9I4Z7_PSEAE	Probable dna-binding stress protein	PA0962		0.0059482	0.0343103	0.899776	tr|Q9I4Z7|Q9I4Z7_PSEAE	13	12	1921.29	2.05305	dPmrB	LESB65	1.88556e+09	1.08208e+09	1.59581e+09	7.60195e+08	1.10978e+09	4.74471e+08	7.16786e+08	5.85964e+08	8.04442e+08	5.5193e+08	2.57822e+09	1.10694e+09	2.60354e+09	8.60265e+08	1.04153e+09	5.88216e+08	1.08004e+09	9.23255e+08	1.10616e+09	5.5193e+08
Q9HZF5	Q9HZF5_PSEAE	Probable hydrolytic enzyme	PA3053		0.00596128	0.0343103	0.899546	tr|Q9HZF5|Q9HZF5_PSEAE	4	4	291.69	3.29032	dPmrB	LESB65	1.10012e+07	3.88512e+06	9.46229e+06	2.86429e+06	3.94651e+06	1.87723e+06	1.4794e+06	1.5858e+06	2.78131e+06	1.74631e+06	1.50426e+07	3.97438e+06	1.54376e+07	3.24133e+06	3.70379e+06	2.32726e+06	2.22913e+06	2.49861e+06	3.8245e+06	1.74631e+06
Q9I016	MSRB_PSEAE	Peptide methionine sulfoxide reductase MsrB (EC 1.8.4.12) (Peptide-methionine (R)-S-oxide reductase)	msrB PA2827	msrB	0.00598927	0.0343103	0.899052	sp|Q9I016|MSRB_PSEAE	7	7	676.17	1.66934	9 neg	65 neg	1.19222e+07	1.29152e+07	7.633e+06	9.34435e+06	9.78893e+06	7.55024e+06	5.23384e+06	4.56995e+06	7.79829e+06	5.76029e+06	1.63019e+07	1.32119e+07	1.24531e+07	1.05744e+07	9.1869e+06	9.36027e+06	7.88628e+06	7.20048e+06	1.07232e+07	5.76029e+06
Q9I4U2	QUIP_PSEAE	Acyl-homoserine lactone acylase QuiP (AHL acylase QuiP) (Acyl-HSL acylase QuiP) (EC 3.5.1.97) (Quorum signal utilization and inactivation protein) [Cleaved into: Acyl-homoserine lactone acylase QuiP subunit alpha (Acyl-HSL acylase QuiP subunit alpha); Acyl-homoserine lactone acylase QuiP subunit beta (Acyl-HSL acylase QuiP subunit beta)]	quiP PA1032	quiP	0.00605492	0.0345369	0.897898	sp|Q9I4U2|QUIP_PSEAE	5	5	230.82	1.774	9 neg	65 neg	2.5677e+06	1.62412e+06	1.82755e+06	1.81054e+06	1.22232e+06	1.19317e+06	708335	1.05262e+06	983628	1.16498e+06	3.51095e+06	1.66143e+06	2.98163e+06	2.04888e+06	1.14714e+06	1.47921e+06	1.06731e+06	1.65852e+06	1.35256e+06	1.16498e+06
Q9I5J7	Q9I5J7_PSEAE	Uncharacterized protein	PA0732		0.00622688	0.0353653	0.894893	tr|Q9I5J7|Q9I5J7_PSEAE	4	4	355.38	4.55495	dPmrB	LESB65	5.04735e+06	1.52928e+06	3.99091e+06	782096	1.82852e+06	577837	595670	787887	340309	591446	6.90152e+06	1.56442e+06	6.51112e+06	885048	1.71607e+06	716363	897548	1.24141e+06	467948	591446
Q9I3N2	CCMF_PSEAE	Cytochrome c-type biogenesis protein CcmF	ccmF PA1480	ccmF	0.00625574	0.0353774	0.894391	sp|Q9I3N2|CCMF_PSEAE	1	1	60.12	2.78489	65 neg	9 neg	97512	178101	57042.9	200867	264656	522071	425347	628133	320995	326298	133334	182192	93064.8	227309	248380	647228	640907	989697	441390	326298
Q9HV51	TPIS_PSEAE	Triosephosphate isomerase (TIM) (TPI) (EC 5.3.1.1) (Triose-phosphate isomerase)	tpiA PA4748	tpiA	0.00648146	0.0364979	0.890491	sp|Q9HV51|TPIS_PSEAE	12	12	1147.37	1.76229	9 neg	65 neg	6.84406e+07	6.47051e+07	6.26686e+07	5.67739e+07	3.68224e+07	3.38506e+07	4.07921e+07	2.59734e+07	3.9573e+07	2.40351e+07	9.35827e+07	6.61917e+07	1.02243e+08	6.42475e+07	3.45578e+07	4.19656e+07	6.1465e+07	4.09241e+07	5.44157e+07	2.40351e+07
Q9I593	Q9I593_PSEAE	Probable alkyl hydroperoxide reductase	PA0848		0.00652995	0.0366152	0.889659	tr|Q9I593|Q9I593_PSEAE	6	6	538.72	3.90443	dPmrB	LESB65	4.6547e+07	1.28585e+07	2.25128e+07	8.55214e+06	1.06101e+07	6.53757e+06	4.20855e+06	6.1675e+06	3.67705e+06	5.298e+06	6.36463e+07	1.31539e+07	3.67294e+07	9.67791e+06	9.95754e+06	8.10483e+06	6.34139e+06	9.7176e+06	5.0562e+06	5.298e+06
Q9I307	Q9I307_PSEAE	Uncharacterized protein	PA1730		0.00668507	0.0373268	0.887011	tr|Q9I307|Q9I307_PSEAE	5	5	549.51	3.38422	dPmrB	LESB65	3.39474e+06	1.067e+06	2.62337e+06	878095	1.21947e+06	451066	484395	490409	942223	345289	4.64182e+06	1.09152e+06	4.27999e+06	993685	1.14447e+06	559201	729880	772696	1.29562e+06	345289
G3XCT4	G3XCT4_PSEAE	Cys-tRNA(Pro)/Cys-tRNA(Cys) deacylase (EC 4.2.-.-)	PA3580		0.00673194	0.0373807	0.886215	tr|G3XCT4|G3XCT4_PSEAE	5	5	261.08	3.20451	dPmrB	LESB65	2.23548e+06	1.76999e+06	1.26167e+06	629345	742903	345146	315194	272722	831524	307307	3.0567e+06	1.81066e+06	2.05841e+06	712189	697214	427888	474930	429706	1.1434e+06	307307
Q9HU36	FETP_PSEAE	Probable Fe(2+)-trafficking protein	PA5148		0.00675122	0.0373807	0.885888	sp|Q9HU36|FETP_PSEAE	9	9	620.26	2.3391	dPmrB	LESB65	9.00162e+07	4.82294e+07	6.17705e+07	2.76837e+07	4.7842e+07	2.25131e+07	2.30397e+07	3.45337e+07	1.84242e+07	1.92872e+07	1.23084e+08	4.93375e+07	1.00778e+08	3.13279e+07	4.48997e+07	2.79102e+07	3.4716e+07	5.44119e+07	2.53346e+07	1.92872e+07
Q9I1H3	Q9I1H3_PSEAE	AmbE	ambE PA2302	ambE	0.00695322	0.0374084	0.882483	tr|Q9I1H3|Q9I1H3_PSEAE	24	23	2554.7	3.01598	LESB65	dPmrB	1.0119e+07	4.82872e+06	7.67085e+06	1.36937e+07	8.49688e+06	1.12741e+07	3.23763e+07	2.68811e+07	4.54212e+07	1.91912e+07	1.38363e+07	4.93966e+06	1.25149e+07	1.54963e+07	7.97432e+06	1.39768e+07	4.87843e+07	4.23542e+07	6.24574e+07	1.91912e+07
Q9I3U0	Q9I3U0_PSEAE	Uncharacterized protein	PA1404		0.00703661	0.0374084	0.881088	tr|Q9I3U0|Q9I3U0_PSEAE	3	3	378.34	3.77705	dPmrB	LESB65	2.25181e+07	5.28903e+06	1.4488e+07	5.88676e+06	6.34305e+06	3.59749e+06	1.72737e+06	2.82356e+06	1.89941e+06	4.38803e+06	3.07902e+07	5.41054e+06	2.36371e+07	6.66167e+06	5.95295e+06	4.45993e+06	2.60277e+06	4.44885e+06	2.61183e+06	4.38803e+06
Q9HYG6	Q9HYG6_PSEAE	Uncharacterized protein	PA3440		0.00690808	0.0374084	0.883241	tr|Q9HYG6|Q9HYG6_PSEAE	10	10	1292.34	1.70047	9 neg	65 neg	9.30444e+07	4.95346e+07	5.7317e+07	4.864e+07	4.79257e+07	3.66515e+07	3.46858e+07	3.25742e+07	4.1627e+07	2.8803e+07	1.27225e+08	5.06726e+07	9.35119e+07	5.50428e+07	4.49782e+07	4.5438e+07	5.22642e+07	5.13244e+07	5.724e+07	2.8803e+07
Q51561	RPOB_PSEAE	DNA-directed RNA polymerase subunit beta (RNAP subunit beta) (EC 2.7.7.6) (RNA polymerase subunit beta) (Transcriptase subunit beta)	rpoB PA4270	rpoB	0.00691074	0.0374084	0.883196	sp|Q51561|RPOB_PSEAE	70	69	7640.31	1.57535	65 neg	9 neg	3.14404e+08	2.05768e+08	2.14623e+08	2.30361e+08	2.22426e+08	3.73337e+08	3.22578e+08	3.91659e+08	5.02986e+08	2.80303e+08	4.29902e+08	2.10495e+08	3.50155e+08	2.60685e+08	2.08747e+08	4.62837e+08	4.86057e+08	6.17104e+08	6.91642e+08	2.80303e+08
Q9I2X2	Q9I2X2_PSEAE	Uncharacterized protein	PA1767		0.00690017	0.0374084	0.883374	tr|Q9I2X2|Q9I2X2_PSEAE	8	7	677.84	2.07211	LESB65	dPmrB	5.89428e+06	3.82911e+06	4.25384e+06	3.83319e+06	3.24149e+06	4.84091e+06	9.44257e+06	1.0448e+07	1.2165e+07	6.72539e+06	8.05958e+06	3.91709e+06	6.94008e+06	4.33778e+06	3.04214e+06	6.00142e+06	1.42279e+07	1.64621e+07	1.67278e+07	6.72539e+06
Q9HVR9	Q9HVR9_PSEAE	Probable binding protein component of ABC transporter	PA4502		0.00698003	0.0374084	0.882034	tr|Q9HVR9|Q9HVR9_PSEAE	5	5	260.46	5.03924	dPmrB	LESB65	5.95923e+06	2.90931e+06	5.16533e+06	1.27713e+06	1.07007e+06	359176	837014	596996	1.08066e+06	376863	8.14839e+06	2.97615e+06	8.42717e+06	1.44525e+06	1.00426e+06	445282	1.2612e+06	940637	1.48598e+06	376863
Q9HUA8	Q9HUA8_PSEAE	Probable permease of ABC transporter	PA5075		0.00698919	0.0374084	0.88188	tr|Q9HUA8|Q9HUA8_PSEAE	2	2	82.6	2.07737	LESB65	dPmrB	71845.9	132926	55035.4	144581	87797.1	206690	141606	248147	255577	170430	98238.9	135980	89789.6	163613	82397.6	256240	213370	390984	351437	170430
Q9HTI6	Q9HTI6_PSEAE	Uncharacterized protein	PA5378		0.00681644	0.0374084	0.884785	tr|Q9HTI6|Q9HTI6_PSEAE	7	7	654.38	3.41134	dPmrB	LESB65	1.58268e+07	1.93807e+07	1.86039e+07	5.64894e+06	5.94952e+06	3.35086e+06	4.38715e+06	3.26653e+06	5.70532e+06	2.46437e+06	2.16408e+07	1.9826e+07	3.0352e+07	6.39255e+06	5.58362e+06	4.15416e+06	6.61051e+06	5.1468e+06	7.84522e+06	2.46437e+06
Q9I2F5	Q9I2F5_PSEAE	Ribose operon repressor RbsR	rbsR PA1949	rbsR	0.00698506	0.0374084	0.88195	tr|Q9I2F5|Q9I2F5_PSEAE	7	6	641.83	3.61966	LESB65	dPmrB	2.28541e+06	697767	1.7637e+06	1.11004e+06	907849	3.5989e+06	7.10101e+06	2.69987e+06	8.82043e+06	2.26592e+06	3.12497e+06	713798	2.87745e+06	1.25616e+06	852016	4.46167e+06	1.06997e+07	4.25396e+06	1.21287e+07	2.26592e+06
Q9I780	Q9I780_PSEAE	Uncharacterized protein	PA0052		0.00703891	0.0374084	0.881049	tr|Q9I780|Q9I780_PSEAE	1	1	124.52	3.6783	9 neg	65 neg	3.43087e+06	1.41548e+06	3.6354e+06	1.2778e+06	798612	741168	337568	645335	596968	549355	4.69122e+06	1.448e+06	5.93111e+06	1.44601e+06	749497	918849	508643	1.0168e+06	820874	549355
Q9I4T8	Q9I4T8_PSEAE	Uncharacterized protein	PA1036		0.00719172	0.0380676	0.878508	tr|Q9I4T8|Q9I4T8_PSEAE	4	3	224.78	2.50935	dPmrB	LESB65	4.51314e+06	3.91209e+06	3.71932e+06	2.32709e+06	1.9798e+06	981971	939864	819699	2.85443e+06	960094	6.17107e+06	4.00197e+06	6.06802e+06	2.63342e+06	1.85804e+06	1.21738e+06	1.41617e+06	1.29153e+06	3.92504e+06	960094
Q9HXU8	Q9HXU8_PSEAE	Lipotoxon F, LptF	lptF PA3692	lptF	0.00736043	0.038493	0.875725	tr|Q9HXU8|Q9HXU8_PSEAE	24	24	3805.89	1.43823	9 neg	65 neg	1.26735e+09	1.02798e+09	1.31486e+09	9.54716e+08	9.40079e+08	6.78581e+08	9.08764e+08	6.6221e+08	9.03852e+08	6.74209e+08	1.73292e+09	1.0516e+09	2.14518e+09	1.08039e+09	8.82264e+08	8.41258e+08	1.36931e+09	1.04339e+09	1.24286e+09	6.74209e+08
Q9HW01	MURG_PSEAE	UDP-N-acetylglucosamine--N-acetylmuramyl-(pentapeptide) pyrophosphoryl-undecaprenol N-acetylglucosamine transferase (EC 2.4.1.227) (Undecaprenyl-PP-MurNAc-pentapeptide-UDPGlcNAc GlcNAc transferase)	murG PA4412	murG	0.00738895	0.038493	0.875257	sp|Q9HW01|MURG_PSEAE	12	11	1126.12	1.46509	65 neg	9 neg	1.79128e+07	1.17845e+07	1.25464e+07	1.14409e+07	1.34486e+07	1.50436e+07	2.0534e+07	2.29357e+07	2.11732e+07	1.86697e+07	2.44932e+07	1.20552e+07	2.04693e+07	1.29469e+07	1.26215e+07	1.865e+07	3.09403e+07	3.61378e+07	2.91147e+07	1.86697e+07
Q51484	Y525_PSEAE	Uncharacterized protein PA0525	PA0525		0.00742589	0.038493	0.874652	sp|Q51484|Y525_PSEAE	1	1	15.39	2.03603	9 neg	65 neg	5.16254e+06	3.77771e+06	2.64898e+06	3.31449e+06	3.01028e+06	2.15597e+06	1.09737e+06	1.49915e+06	2.82113e+06	1.22489e+06	7.05903e+06	3.8645e+06	4.32178e+06	3.75079e+06	2.82515e+06	2.67282e+06	1.6535e+06	2.36209e+06	3.87925e+06	1.22489e+06
Q9I4F5	DCTA2_PSEAE	C4-dicarboxylate transport protein 2	dctA2 dctA PA1183	dctA2	0.00758127	0.038493	0.872118	sp|Q9I4F5|DCTA2_PSEAE	2	2	204.17	5.87209	LESB65	dPmrB	45096.4	78771.2	6090.16	140922	242608	611261	382330	573340	791178	657136	61662.8	80581	9936.01	159472	227688	757799	576089	903364	1.08793e+06	657136
Q9I234	KYNB_PSEAE	Kynurenine formamidase (KFA) (KFase) (EC 3.5.1.9) (Arylformamidase) (N-formylkynurenine formamidase) (FKF)	kynB PA2081	kynB	0.00745566	0.038493	0.874165	sp|Q9I234|KYNB_PSEAE	7	7	1182.05	3.38601	dPmrB	LESB65	9.65594e+07	4.72092e+07	7.49254e+07	2.34761e+07	3.09228e+07	1.55576e+07	1.82936e+07	2.28733e+07	1.63049e+07	7.62397e+06	1.32031e+08	4.82939e+07	1.2224e+08	2.65664e+07	2.90211e+07	1.92873e+07	2.75645e+07	3.60396e+07	2.24204e+07	7.62397e+06
Q9HZY0	Q9HZY0_PSEAE	Secretion protein MttC	mttC PA2866	mttC	0.00749636	0.038493	0.8735	tr|Q9HZY0|Q9HZY0_PSEAE	3	3	274.68	1.62507	9 neg	65 neg	972253	1.33411e+06	771267	875730	843220	454304	756224	602991	667257	470845	1.32942e+06	1.36477e+06	1.25831e+06	991008	791361	563215	1.13947e+06	950083	917525	470845
Q9HVY7	Q9HVY7_PSEAE	Stringent starvation protein A	sspA PA4428	sspA	0.00754831	0.038493	0.872654	tr|Q9HVY7|Q9HVY7_PSEAE	4	4	252.95	1.9419	9 neg	65 neg	3.06151e+06	4.86711e+06	1.95298e+06	4.78546e+06	3.49147e+06	2.05009e+06	1.62532e+06	1.79764e+06	1.83436e+06	2.04352e+06	4.18617e+06	4.97893e+06	3.18627e+06	5.4154e+06	3.27675e+06	2.54156e+06	2.44901e+06	2.83239e+06	2.52237e+06	2.04352e+06
P21629	BRAF_PSEAE	High-affinity branched-chain amino acid transport ATP-binding protein BraF	braF PA1071	braF	0.00757584	0.038493	0.872206	sp|P21629|BRAF_PSEAE	1	1	27.4	2.45081	65 neg	9 neg	79176.1	101721	94694.1	67243.4	56253.4	319161	156593	150355	254162	97816.1	108262	104058	154492	76095.1	52793.8	395674	235952	236902	349491	97816.1
Q9I3R4	Q9I3R4_PSEAE	Uncharacterized protein	PA1433		0.00759206	0.038493	0.871943	tr|Q9I3R4|Q9I3R4_PSEAE	2	2	152.38	7.03448	LESB65	dPmrB	2035.16	19092.4	8570.02	25829.2	51604.2	80914.2	110770	327528	174650	59748.1	2782.78	19531.1	13981.9	29229.3	48430.5	100312	166907	516058	240157	59748.1
Q9HV64	Q9HV64_PSEAE	Uncharacterized protein	PA4735		0.0075822	0.038493	0.872103	tr|Q9HV64|Q9HV64_PSEAE	13	12	1216.12	2.201	LESB65	dPmrB	3.25215e+06	3.89424e+06	5.6727e+06	3.6368e+06	1.99722e+06	7.23075e+06	7.83323e+06	6.92337e+06	1.3267e+07	5.361e+06	4.44685e+06	3.98371e+06	9.25494e+06	4.11554e+06	1.87439e+06	8.96418e+06	1.1803e+07	1.09086e+07	1.8243e+07	5.361e+06
Q9HZF9	Q9HZF9_PSEAE	Ribosome modulation factor (RMF)	rmf PA3049	rmf	0.00747332	0.038493	0.873876	tr|Q9HZF9|Q9HZF9_PSEAE	4	4	431.63	2.77189	dPmrB	LESB65	4.66966e+07	2.9581e+07	3.14922e+07	1.63882e+07	2.03039e+07	7.57316e+06	1.61898e+07	7.34959e+06	1.61506e+07	4.85354e+06	6.38508e+07	3.02607e+07	5.13791e+07	1.85455e+07	1.90552e+07	9.38868e+06	2.43946e+07	1.15801e+07	2.22082e+07	4.85354e+06
Q9HYJ0	Q9HYJ0_PSEAE	Dihydrolipoamide acetyltransferase component of pyruvate dehydrogenase complex (EC 2.3.1.-)	PA3415		0.00766559	0.0387175	0.870752	tr|Q9HYJ0|Q9HYJ0_PSEAE	8	8	946.77	1.62972	9 neg	65 neg	1.97159e+07	1.83198e+07	1.69565e+07	1.4588e+07	1.58781e+07	7.14294e+06	1.24461e+07	1.46113e+07	1.05584e+07	7.6786e+06	2.69587e+07	1.87407e+07	2.76644e+07	1.65083e+07	1.49016e+07	8.85533e+06	1.87537e+07	2.30218e+07	1.45186e+07	7.6786e+06
Q9HXZ1	DPO3A_PSEAE	DNA polymerase III subunit alpha (EC 2.7.7.7)	dnaE PA3640	dnaE	0.00773398	0.0388665	0.869648	sp|Q9HXZ1|DPO3A_PSEAE	11	11	624.29	2.98979	LESB65	dPmrB	571698	163707	421819	1.05961e+06	467062	1.16123e+06	1.22864e+06	1.46574e+06	2.80329e+06	1.36538e+06	781715	167468	688192	1.19909e+06	438337	1.43961e+06	1.8513e+06	2.30945e+06	3.85472e+06	1.36538e+06
Q9HWV0	Q9HWV0_PSEAE	Probable nonribosomal peptide synthetase	PA4078		0.00778069	0.0388665	0.868896	tr|Q9HWV0|Q9HWV0_PSEAE	40	38	3242.87	1.61612	65 neg	9 neg	6.96249e+07	4.65443e+07	6.61258e+07	5.36388e+07	5.75961e+07	8.14217e+07	1.32914e+08	8.49496e+07	1.04538e+08	7.05559e+07	9.5202e+07	4.76136e+07	1.07883e+08	6.06997e+07	5.40539e+07	1.00941e+08	2.00274e+08	1.33848e+08	1.43747e+08	7.05559e+07
Q07806	PBPA_PSEAE	Penicillin-binding protein 1A (PBP-1a) (PBP1a) [Includes: Penicillin-insensitive transglycosylase (EC 2.4.1.129) (Peptidoglycan TGase); Penicillin-sensitive transpeptidase (EC 3.4.16.4) (DD-transpeptidase)]	mrcA ponA PA5045	mrcA	0.00778319	0.0388665	0.868856	sp|Q07806|PBPA_PSEAE	13	13	867.76	2.30419	LESB65	dPmrB	2.34658e+06	1.95479e+06	1.49256e+06	1.84658e+06	1.45022e+06	2.84707e+06	3.91971e+06	4.68348e+06	7.20989e+06	2.28667e+06	3.20862e+06	1.9997e+06	2.43509e+06	2.08966e+06	1.36103e+06	3.52961e+06	5.90617e+06	7.37937e+06	9.9141e+06	2.28667e+06
Q9I384	Q9I384_PSEAE	Uncharacterized protein	PA1641		0.0078394	0.039	0.867954	tr|Q9I384|Q9I384_PSEAE	4	4	403.31	1.69775	9 neg	65 neg	7.09266e+06	1.14778e+07	5.7496e+06	8.70002e+06	1.06593e+07	5.9832e+06	4.40099e+06	4.4673e+06	4.98822e+06	5.88803e+06	9.69819e+06	1.17415e+07	9.38039e+06	9.84526e+06	1.00037e+07	7.41756e+06	6.63136e+06	7.03876e+06	6.85916e+06	5.88803e+06
Q51344	DHAS_PSEAE	Aspartate-semialdehyde dehydrogenase (ASA dehydrogenase) (ASADH) (EC 1.2.1.11) (Aspartate-beta-semialdehyde dehydrogenase)	asd PA3117	asd	0.00794488	0.0393115	0.866268	sp|Q51344|DHAS_PSEAE	21	19	2208.49	2.04289	dPmrB	LESB65	2.59416e+08	1.13981e+08	1.85448e+08	1.06698e+08	1.06653e+08	6.52889e+07	7.81425e+07	8.57975e+07	7.28104e+07	7.59534e+07	3.54714e+08	1.16599e+08	3.02557e+08	1.20743e+08	1.00093e+08	8.09407e+07	1.17744e+08	1.35184e+08	1.00119e+08	7.59534e+07
Q9I402	Q9I402_PSEAE	Probable binding protein component of ABC transporter	PA1342		0.00797038	0.0393115	0.865862	tr|Q9I402|Q9I402_PSEAE;tr|Q9HUA1|Q9HUA1_PSEAE	24	24	3414.07	3.3467	dPmrB	LESB65	1.0255e+09	3.34494e+08	7.12467e+08	2.57245e+08	3.34089e+08	1.24128e+08	1.73827e+08	1.7212e+08	2.45183e+08	8.06872e+07	1.40222e+09	3.42179e+08	1.16238e+09	2.91107e+08	3.13542e+08	1.53885e+08	2.61921e+08	2.71194e+08	3.37144e+08	8.06872e+07
Q9I134	Q9I134_PSEAE	Uncharacterized protein	PA2448		0.00803512	0.0393115	0.864833	tr|Q9I134|Q9I134_PSEAE	11	10	964.94	2.30928	dPmrB	LESB65	2.22826e+07	3.6304e+07	1.72293e+07	1.80862e+07	1.30437e+07	6.3377e+06	1.18797e+07	8.65493e+06	1.35017e+07	5.9372e+06	3.04682e+07	3.71381e+07	2.81093e+07	2.0467e+07	1.22415e+07	7.85705e+06	1.79002e+07	1.36368e+07	1.85658e+07	5.9372e+06
Q9HWS4	Q9HWS4_PSEAE	Uncharacterized protein	PA4104		0.00802997	0.0393115	0.864914	tr|Q9HWS4|Q9HWS4_PSEAE	4	4	176.92	3.20671	LESB65	dPmrB	3.38581e+06	2.62439e+06	1.77139e+06	1.27551e+06	1.28092e+06	4.17759e+06	8.31135e+06	4.40846e+06	1.28985e+07	3.35504e+06	4.6296e+06	2.68468e+06	2.89001e+06	1.44341e+06	1.20214e+06	5.17909e+06	1.25234e+07	6.94604e+06	1.77364e+07	3.35504e+06
Q9HVE6	UPP_PSEAE	Uracil phosphoribosyltransferase (EC 2.4.2.9) (UMP pyrophosphorylase) (UPRTase)	upp PA4646	upp	0.00805055	0.0393115	0.864588	sp|Q9HVE6|UPP_PSEAE	9	9	768.55	1.65338	9 neg	65 neg	2.03092e+07	1.16439e+07	1.50149e+07	1.98508e+07	1.79863e+07	7.52851e+06	9.63548e+06	1.40273e+07	9.90687e+06	1.01937e+07	2.77699e+07	1.19114e+07	2.44966e+07	2.24639e+07	1.68801e+07	9.33332e+06	1.45186e+07	2.21017e+07	1.36226e+07	1.01937e+07
Q9I6D0	Q9I6D0_PSEAE	Probable oxidoreductase	PA0364		0.00810025	0.0394087	0.863801	tr|Q9I6D0|Q9I6D0_PSEAE	2	2	151.73	3.46256	LESB65	dPmrB	548561	74103.2	347574	62651.3	61314.8	754031	539320	779467	823963	891965	750078	75805.8	567063	70898.5	57543.9	934796	812640	1.22814e+06	1.13301e+06	891965
P23205	Y2024_PSEAE	Uncharacterized protein PA2024	PA2024		0.00824063	0.0399449	0.861588	sp|P23205|Y2024_PSEAE	2	2	379.69	3.62923	dPmrB	LESB65	8.95757e+06	2.58293e+06	5.87485e+06	2.19693e+06	2.22805e+06	1.12812e+06	767173	799011	2.08474e+06	1.23885e+06	1.22482e+07	2.64228e+06	9.58474e+06	2.48612e+06	2.09102e+06	1.39856e+06	1.15597e+06	1.25893e+06	2.86666e+06	1.23885e+06
Q9HUH7	Q9HUH7_PSEAE	3-deoxy-D-manno-octulosonic-acid (KDO) transferase	waaA PA4988	waaA	0.00837318	0.0404392	0.859514	tr|Q9HUH7|Q9HUH7_PSEAE	2	2	167.83	3.84657	LESB65	dPmrB	86684.5	89206	13748.1	134315	71827.1	378569	186908	378254	395297	183368	118528	91255.5	22429.9	151995	67409.6	469323	281631	595982	543561	183368
Q9I4J5	Q9I4J5_PSEAE	Uncharacterized protein	PA1140		0.00840404	0.0404407	0.859033	tr|Q9I4J5|Q9I4J5_PSEAE	4	3	459.5	1.99624	65 neg	9 neg	2.05938e+06	3.38255e+06	1.22691e+06	2.74661e+06	3.38548e+06	6.20713e+06	3.7301e+06	5.78187e+06	5.44412e+06	4.39055e+06	2.81591e+06	3.46027e+06	2.00168e+06	3.10817e+06	3.17727e+06	7.69517e+06	5.62046e+06	9.11001e+06	7.48605e+06	4.39055e+06
Q9HVT2	Y4489_PSEAE	UPF0192 protein PA4489	PA4489		0.00857947	0.0404573	0.856313	sp|Q9HVT2|Y4489_PSEAE	32	32	3308.73	2.05733	LESB65	dPmrB	2.06402e+07	2.04213e+07	1.56818e+07	2.16002e+07	1.34182e+07	2.48078e+07	4.28095e+07	3.78697e+07	5.9528e+07	2.37689e+07	2.82225e+07	2.08905e+07	2.55846e+07	2.44435e+07	1.25929e+07	3.0755e+07	6.45048e+07	5.96681e+07	8.18552e+07	2.37689e+07
Q9HVP4	Q9HVP4_PSEAE	Uncharacterized protein	PA4533		0.00844032	0.0404573	0.858468	tr|Q9HVP4|Q9HVP4_PSEAE	4	4	233.39	4.06223	dPmrB	LESB65	2.061e+07	5.7195e+06	1.78683e+07	3.76303e+06	5.95129e+06	2.95489e+06	2.58069e+06	2.43993e+06	2.75275e+06	2.54327e+06	2.81812e+07	5.85091e+06	2.91519e+07	4.25838e+06	5.58528e+06	3.66327e+06	3.88856e+06	3.8444e+06	3.78523e+06	2.54327e+06
Q9HYH6	Q9HYH6_PSEAE	Probable epoxide hydrolase	PA3429		0.00852451	0.0404573	0.857162	tr|Q9HYH6|Q9HYH6_PSEAE	1	1	32.76	78.6321	65 neg	9 neg	380.266	458.398	0	0	0	2175.53	1271	26169.1	603.606	35726.7	519.958	468.93	0	0	0	2697.07	1915.12	41232.4	830	35726.7
Q9I5T4	Q9I5T4_PSEAE	Probable binding protein component of ABC transporter	PA0604		0.00853624	0.0404573	0.856981	tr|Q9I5T4|Q9I5T4_PSEAE	5	5	374.29	1.91869	9 neg	65 neg	5.70357e+06	5.46497e+06	4.41191e+06	8.74743e+06	4.97529e+06	2.21468e+06	3.24983e+06	2.83128e+06	2.04733e+06	4.92934e+06	7.79881e+06	5.59052e+06	7.19797e+06	9.89892e+06	4.66931e+06	2.7456e+06	4.8968e+06	4.46101e+06	2.81523e+06	4.92934e+06
Q9I4X3	PQSA_PSEAE	Anthranilate--CoA ligase (EC 6.2.1.32)	pqsA PA0996	pqsA	0.00859093	0.0404573	0.856136	sp|Q9I4X3|PQSA_PSEAE	4	4	317.2	2.82328	LESB65	dPmrB	810645	522540	379762	584698	246569	1.57603e+06	2.0285e+06	1.00617e+06	1.93053e+06	641784	1.10844e+06	534545	619577	661666	231405	1.95386e+06	3.05652e+06	1.58533e+06	2.65462e+06	641784
Q9HVY8	Q9HVY8_PSEAE	Stringent starvation protein B	sspB PA4427	sspB	0.00851134	0.0404573	0.857366	tr|Q9HVY8|Q9HVY8_PSEAE	3	3	330.8	4.95264	dPmrB	LESB65	4.68172e+07	1.24974e+07	4.26629e+07	7.62902e+06	1.00636e+07	4.2061e+06	4.63622e+06	5.57884e+06	4.57394e+06	5.1678e+06	6.40158e+07	1.27845e+07	6.9604e+07	8.63328e+06	9.4447e+06	5.21443e+06	6.9858e+06	8.79011e+06	6.28949e+06	5.1678e+06
Q51472	IHFA_PSEAE	Integration host factor subunit alpha (IHF-alpha)	ihfA himA PA2738	ihfA	0.00870188	0.0408345	0.854429	sp|Q51472|IHFA_PSEAE	6	6	474.05	2.20923	dPmrB	LESB65	6.9043e+07	5.48307e+07	5.14635e+07	3.41532e+07	2.25605e+07	2.50063e+07	2.25625e+07	1.61604e+07	2.21789e+07	1.91291e+07	9.44063e+07	5.60904e+07	8.39621e+07	3.86491e+07	2.1173e+07	3.10011e+07	3.39969e+07	2.54626e+07	3.04975e+07	1.91291e+07
Q9HVD5	Q9HVD5_PSEAE	Uncharacterized protein	PA4657		0.00881328	0.0411587	0.852725	tr|Q9HVD5|Q9HVD5_PSEAE	14	14	2052.34	1.50028	9 neg	65 neg	4.82047e+07	3.86032e+07	4.07211e+07	5.14088e+07	4.37732e+07	3.66125e+07	2.34359e+07	3.82754e+07	2.2188e+07	2.79341e+07	6.5913e+07	3.94901e+07	6.64359e+07	5.81761e+07	4.10812e+07	4.53897e+07	3.5313e+07	6.03073e+07	3.051e+07	2.79341e+07
P53593	SUCC_PSEAE	Succinate--CoA ligase [ADP-forming] subunit beta (EC 6.2.1.5) (Succinyl-CoA synthetase subunit beta) (SCS-beta)	sucC PA1588	sucC	0.00885226	0.0411587	0.852131	sp|P53593|SUCC_PSEAE	27	26	3213.95	1.52528	65 neg	9 neg	3.48548e+08	2.30355e+08	2.34649e+08	2.58194e+08	2.208e+08	2.83928e+08	3.90098e+08	3.82869e+08	4.96013e+08	4.18583e+08	4.76589e+08	2.35647e+08	3.82827e+08	2.92182e+08	2.07221e+08	3.51995e+08	5.87794e+08	6.03255e+08	6.82053e+08	4.18583e+08
Q9HT67	Q9HT67_PSEAE	Uncharacterized protein	PA5506		0.00887496	0.0411587	0.851785	tr|Q9HT67|Q9HT67_PSEAE	5	5	344.06	2.2294	LESB65	dPmrB	1.93278e+06	697728	1.61457e+06	1.17718e+06	780345	3.52857e+06	1.78341e+06	2.15299e+06	3.76751e+06	2.59562e+06	2.6428e+06	713758	2.63415e+06	1.33214e+06	732353	4.37448e+06	2.68722e+06	3.39228e+06	5.1806e+06	2.59562e+06
Q9I4K6	FOSA_PSEAE	Glutathione transferase FosA (EC 2.5.1.18) (Fosfomycin resistance protein)	fosA PA1129	fosA	0.00889538	0.0411587	0.851475	sp|Q9I4K6|FOSA_PSEAE	1	1	18.18	2.00983	9 neg	65 neg	244765	231343	99764.8	129038	189382	116530	74024.8	85780.8	77232.5	91391.5	334681	236658	162765	146024	177735	144466	111540	135158	106200	91391.5
Q9HXX5	Q9HXX5_PSEAE	Uncharacterized protein	PA3664		0.00894999	0.0412671	0.850646	tr|Q9HXX5|Q9HXX5_PSEAE	7	7	524.28	2.9193	dPmrB	LESB65	9.59774e+07	2.50421e+07	7.07738e+07	3.35211e+07	2.83591e+07	1.68649e+07	1.759e+07	1.63966e+07	2.07614e+07	1.52826e+07	1.31235e+08	2.56174e+07	1.15466e+08	3.79337e+07	2.6615e+07	2.09079e+07	2.65043e+07	2.58347e+07	2.85484e+07	1.52826e+07
Q9I2T7	Q9I2T7_PSEAE	Probable ATP-binding component of ABC transporter	PA1807		0.0092698	0.0425933	0.845838	tr|Q9I2T7|Q9I2T7_PSEAE	19	18	1734.31	2.54682	LESB65	dPmrB	8.5131e+06	4.65991e+06	8.9735e+06	4.52935e+06	5.45619e+06	1.31937e+07	1.4045e+07	1.1494e+07	3.31606e+07	9.94139e+06	1.16404e+07	4.76697e+06	1.46402e+07	5.12558e+06	5.12063e+06	1.63566e+07	2.11629e+07	1.81102e+07	4.55981e+07	9.94139e+06
Q9I654	Q9I654_PSEAE	Two-component sensor CreC	creC PA0464	creC	0.00936063	0.0428618	0.844487	tr|Q9I654|Q9I654_PSEAE	2	2	136.99	1.63047	65 neg	9 neg	2.12193e+06	1.98821e+06	2.12223e+06	1.95997e+06	1.4396e+06	3.30937e+06	4.63237e+06	2.39526e+06	2.56736e+06	2.80027e+06	2.90143e+06	2.03389e+06	3.4624e+06	2.21798e+06	1.35107e+06	4.10273e+06	6.98e+06	3.77401e+06	3.5303e+06	2.80027e+06
Q9I5B2	Q9I5B2_PSEAE	Uncharacterized protein	PA0827		0.00940651	0.0429233	0.843806	tr|Q9I5B2|Q9I5B2_PSEAE	2	2	48.19	3.54315	dPmrB	LESB65	51306	53603.5	108266	179906	67938.4	66239.4	16739.3	22947.5	8758.6	15430.8	70153.5	54835	176634	203588	63760.2	82119	25222.6	36156.4	12043.7	15430.8
Q9I2Y9	Q9I2Y9_PSEAE	Probable enoyl-CoA hydratase/isomerase	PA1748		0.00951882	0.0432866	0.842147	tr|Q9I2Y9|Q9I2Y9_PSEAE	7	7	1223.54	3.56535	dPmrB	LESB65	1.47429e+08	3.92822e+07	1.26524e+08	3.36803e+07	4.51165e+07	1.71463e+07	2.28284e+07	2.02557e+07	2.82006e+07	2.15251e+07	2.01587e+08	4.01848e+07	2.06423e+08	3.81139e+07	4.23418e+07	2.12568e+07	3.43976e+07	3.19151e+07	3.87778e+07	2.15251e+07
Q9I4H7	Q9I4H7_PSEAE	Uncharacterized protein	PA1160		0.00958474	0.0434047	0.841178	tr|Q9I4H7|Q9I4H7_PSEAE	6	6	557.39	1.42678	9 neg	65 neg	8.25893e+06	9.54563e+06	6.01321e+06	9.36772e+06	9.45919e+06	6.23666e+06	6.00444e+06	5.19518e+06	7.01017e+06	5.44221e+06	1.12929e+07	9.76494e+06	9.81047e+06	1.06009e+07	8.87744e+06	7.73178e+06	9.04741e+06	8.18561e+06	9.63947e+06	5.44221e+06
Q9I0I2	Q9I0I2_PSEAE	Probable two-component sensor	PA2656		0.00961714	0.0434047	0.840702	tr|Q9I0I2|Q9I0I2_PSEAE	2	2	176.32	3.55661	LESB65	dPmrB	221960	360442	32268	121273	328546	867067	829584	537755	919296	632267	303499	368724	52644.9	137236	308340	1.07493e+06	1.25001e+06	847295	1.2641e+06	632267
Q9HZ98	Q9HZ98_PSEAE	Heat-shock protein IbpA	ibpA PA3126	ibpA	0.00964319	0.0434047	0.840321	tr|Q9HZ98|Q9HZ98_PSEAE	13	12	1215.03	1.55632	65 neg	9 neg	2.59356e+07	3.17358e+07	1.96683e+07	3.70291e+07	3.38078e+07	4.98015e+07	3.59661e+07	4.39391e+07	4.47829e+07	5.61214e+07	3.54632e+07	3.24649e+07	3.20886e+07	4.19035e+07	3.17286e+07	6.17404e+07	5.41932e+07	6.92311e+07	6.15796e+07	5.61214e+07
Q9HXF4	Q9HXF4_PSEAE	Uncharacterized protein	PA3852		0.00969029	0.0434549	0.839632	tr|Q9HXF4|Q9HXF4_PSEAE	6	6	523.39	1.73152	9 neg	65 neg	2.87375e+07	1.53123e+07	2.17791e+07	1.46458e+07	1.97353e+07	1.12141e+07	1.26744e+07	1.52963e+07	8.32774e+06	1.03615e+07	3.92944e+07	1.56641e+07	3.55323e+07	1.65738e+07	1.85215e+07	1.39025e+07	1.90976e+07	2.41012e+07	1.14512e+07	1.03615e+07
Q9I421	Q9I421_PSEAE	Uncharacterized protein	PA1323		0.00977254	0.0434549	0.838433	tr|Q9I421|Q9I421_PSEAE	2	2	149.35	1.92215	9 neg	65 neg	7.15174e+07	9.07847e+07	5.92572e+07	5.51433e+07	3.74821e+07	4.39856e+07	3.79488e+07	2.71623e+07	3.21619e+07	2.21966e+07	9.77897e+07	9.28705e+07	9.66774e+07	6.24021e+07	3.51769e+07	5.45303e+07	5.71808e+07	4.27973e+07	4.42248e+07	2.21966e+07
Q9I1Y9	Q9I1Y9_PSEAE	Uncharacterized protein	PA2126		0.00977782	0.0434549	0.838356	tr|Q9I1Y9|Q9I1Y9_PSEAE	1	1	135.98	2.40975	9 neg	65 neg	1.21342e+06	940846	662033	405156	909690	174221	347374	509410	297351	385990	1.65918e+06	962462	1.0801e+06	458490	853744	215987	523419	802635	408879	385990
Q9I106	DSBG_PSEAE	Thiol:disulfide interchange protein DsbG	dsbG PA2476	dsbG	0.00981649	0.0434549	0.837794	sp|Q9I106|DSBG_PSEAE	12	12	1286.23	2.37515	dPmrB	LESB65	2.4266e+08	1.37182e+08	1.73096e+08	8.90257e+07	8.33527e+07	7.18583e+07	6.01018e+07	5.55939e+07	8.11125e+07	3.6711e+07	3.31803e+08	1.40333e+08	2.82404e+08	1.00745e+08	7.82265e+07	8.9085e+07	9.05606e+07	8.75946e+07	1.11535e+08	3.6711e+07
Q9HTR6	Q9HTR6_PSEAE	Nitrogen regulatory protein P-II 2	glnK PA5288	glnK	0.00984274	0.0434549	0.837413	tr|Q9HTR6|Q9HTR6_PSEAE	14	14	1578.44	2.17592	dPmrB	LESB65	7.76468e+08	4.37308e+08	6.11933e+08	2.75655e+08	3.46524e+08	1.61935e+08	2.65877e+08	2.05877e+08	2.99087e+08	1.92215e+08	1.06171e+09	4.47355e+08	9.98361e+08	3.11941e+08	3.25212e+08	2.00756e+08	4.00621e+08	3.24382e+08	4.11265e+08	1.92215e+08
P72174	UVRB_PSEAE	UvrABC system protein B (Protein UvrB) (Excinuclease ABC subunit B)	uvrB PA3138	uvrB	0.00985137	0.0434549	0.837288	sp|P72174|UVRB_PSEAE	12	12	863.67	1.66287	65 neg	9 neg	1.08229e+07	6.24411e+06	4.85466e+06	5.36171e+06	5.82664e+06	1.08485e+07	1.16891e+07	1.39888e+07	9.50161e+06	9.02964e+06	1.47987e+07	6.38757e+06	7.92031e+06	6.06751e+06	5.4683e+06	1.34493e+07	1.76129e+07	2.2041e+07	1.30654e+07	9.02964e+06
Q9HZI3	YEGS_PSEAE	Probable lipid kinase YegS-like (EC 2.7.1.-)	PA3023		0.00994535	0.0437237	0.835929	sp|Q9HZI3|YEGS_PSEAE	9	8	1072.59	2.2451	dPmrB	LESB65	2.56164e+07	1.10138e+07	2.48632e+07	1.03943e+07	1.24509e+07	6.75904e+06	6.63843e+06	1.04274e+07	5.93608e+06	7.80472e+06	3.50268e+07	1.12669e+07	4.0564e+07	1.17625e+07	1.16852e+07	8.3794e+06	1.00027e+07	1.64296e+07	8.16253e+06	7.80472e+06
G3XD89	G3XD89_PSEAE	Putative copper transport outer membrane porin OprC	oprC PA3790	oprC	0.0100689	0.043991	0.834152	tr|G3XD89|G3XD89_PSEAE	13	13	936.3	2.80352	dPmrB	LESB65	3.25675e+07	1.26658e+07	2.43247e+07	1.06553e+07	1.12963e+07	4.78611e+06	8.39467e+06	4.37695e+06	1.10319e+07	4.05133e+06	4.45314e+07	1.29568e+07	3.96854e+07	1.20579e+07	1.06015e+07	5.93349e+06	1.2649e+07	6.8964e+06	1.51696e+07	4.05133e+06
O54438	FABG_PSEAE	3-oxoacyl-[acyl-carrier-protein] reductase FabG (EC 1.1.1.100) (3-ketoacyl-acyl carrier protein reductase) (Beta-Ketoacyl-acyl carrier protein reductase) (Beta-ketoacyl-ACP reductase)	fabG PA2967	fabG	0.0100901	0.043991	0.833848	sp|O54438|FABG_PSEAE	14	14	2283.57	1.49026	9 neg	65 neg	8.19924e+08	7.50166e+08	6.14582e+08	5.17748e+08	4.6583e+08	3.81565e+08	3.98675e+08	4.68742e+08	4.3954e+08	4.37449e+08	1.12113e+09	7.67401e+08	1.00268e+09	5.85903e+08	4.37181e+08	4.73038e+08	6.00719e+08	7.38557e+08	6.04399e+08	4.37449e+08
Q9HTL8	Q9HTL8_PSEAE	Uncharacterized protein	PA5340		0.0101059	0.043991	0.833622	tr|Q9HTL8|Q9HTL8_PSEAE	4	3	445.7	1.92122	9 neg	65 neg	1.19033e+06	2.43294e+06	1.35094e+06	2.40871e+06	1.69979e+06	723913	799342	1.20797e+06	728040	1.2683e+06	1.62761e+06	2.48884e+06	2.20405e+06	2.72578e+06	1.59525e+06	897458	1.20444e+06	1.9033e+06	1.00111e+06	1.2683e+06
Q9I524	Q9I524_PSEAE	GTP pyrophosphokinase	relA PA0934	relA	0.0102525	0.0444828	0.831531	tr|Q9I524|Q9I524_PSEAE	13	13	721.37	1.75244	65 neg	9 neg	5.44319e+06	6.28389e+06	4.00674e+06	5.97823e+06	3.21559e+06	9.12684e+06	7.93278e+06	9.14525e+06	1.16108e+07	5.86841e+06	7.44278e+06	6.42826e+06	6.53695e+06	6.76518e+06	3.01783e+06	1.13148e+07	1.1953e+07	1.44094e+07	1.59657e+07	5.86841e+06
Q9I541	RIMO_PSEAE	Ribosomal protein S12 methylthiotransferase RimO (S12 MTTase) (S12 methylthiotransferase) (EC 2.8.4.4) (Ribosomal protein S12 (aspartate-C(3))-methylthiotransferase) (Ribosome maturation factor RimO)	rimO PA0916	rimO	0.010332	0.0446577	0.830403	sp|Q9I541|RIMO_PSEAE	8	7	1002.12	1.72494	9 neg	65 neg	1.27596e+07	9.0843e+06	9.6337e+06	7.6921e+06	5.14968e+06	5.37614e+06	4.85468e+06	5.37912e+06	5.21302e+06	4.8703e+06	1.74469e+07	9.29301e+06	1.57173e+07	8.70466e+06	4.83297e+06	6.66497e+06	7.31496e+06	8.47543e+06	7.16826e+06	4.8703e+06
Q9HU44	HIS61_PSEAE	Imidazole glycerol phosphate synthase subunit hisF1 (EC 4.1.3.-) (IGP synthase cyclase subunit) (IGP synthase subunit hisF1) (ImGP synthase subunit hisF1) (IGPS subunit hisF1)	hisF1 PA5140	hisF1	0.0103603	0.0446577	0.830002	sp|Q9HU44|HIS61_PSEAE	9	9	921.27	1.37116	9 neg	65 neg	1.77547e+07	1.99372e+07	1.29444e+07	1.46286e+07	1.74243e+07	1.10198e+07	1.22597e+07	1.25658e+07	1.40672e+07	1.03934e+07	2.4277e+07	2.03953e+07	2.11186e+07	1.65542e+07	1.63526e+07	1.36616e+07	1.84727e+07	1.97988e+07	1.93434e+07	1.03934e+07
Q9I0M4	LOLA_PSEAE	Outer-membrane lipoprotein carrier protein	lolA PA2614	lolA	0.0104295	0.0447397	0.829025	sp|Q9I0M4|LOLA_PSEAE	12	12	1276.95	2.27704	dPmrB	LESB65	1.97403e+08	1.64084e+08	1.65476e+08	1.02262e+08	6.52885e+07	5.42076e+07	8.0671e+07	4.75675e+07	7.60153e+07	4.65452e+07	2.6992e+08	1.67854e+08	2.69972e+08	1.15723e+08	6.12732e+07	6.72028e+07	1.21554e+08	7.49481e+07	1.04526e+08	4.65452e+07
O68877	HMUV_PSEAE	Hemin import ATP-binding protein HmuV (EC 3.6.3.-)	hmuV phuV PA4706	hmuV	0.0104469	0.0447397	0.82878	sp|O68877|HMUV_PSEAE	1	1	136.02	4.03225	65 neg	9 neg	5730.33	93572.6	25973.2	21202.4	44546.6	204048	91823.7	199103	80941.6	194345	7835.4	95722.5	42374.9	23993.4	41806.9	252964	138359	313710	111300	194345
Q9I3B6	Q9I3B6_PSEAE	Uncharacterized protein	PA1605		0.0105684	0.0451141	0.827073	tr|Q9I3B6|Q9I3B6_PSEAE	3	3	134.26	5.37695	dPmrB	LESB65	1.04648e+06	309452	916610	283669	130702	55581.3	77208.4	52894.7	228083	85942.8	1.43091e+06	316562	1.49544e+06	321010	122664	68905.9	116337	83341.6	313630	85942.8
P14532	CCPR_PSEAE	Cytochrome c551 peroxidase (CCP) (Cytochrome c peroxidase) (EC 1.11.1.5)	ccpA PA4587	ccpA	0.0107158	0.0451713	0.825017	sp|P14532|CCPR_PSEAE	11	11	868.31	2.51005	dPmrB	LESB65	5.96156e+07	2.00296e+07	4.56056e+07	2.43192e+07	2.57974e+07	1.0861e+07	1.44825e+07	1.18909e+07	2.41687e+07	8.46286e+06	8.15157e+07	2.04898e+07	7.4405e+07	2.75205e+07	2.42109e+07	1.34647e+07	2.18221e+07	1.87356e+07	3.32337e+07	8.46286e+06
Q9I142	Q9I142_PSEAE	Uncharacterized protein	PA2440		0.0106914	0.0451713	0.825357	tr|Q9I142|Q9I142_PSEAE	1	1	21.63	3.67098	65 neg	9 neg	15259.6	7384.77	68363.4	15271.1	15752.4	63231.7	124750	36139.2	68317.1	155536	20865.3	7554.44	111534	17281.3	14783.6	78390.3	187971	56941.6	93940.8	155536
Q9HY15	Q9HY15_PSEAE	Uncharacterized protein	PA3611		0.0106225	0.0451713	0.826317	tr|Q9HY15|Q9HY15_PSEAE	3	3	326.58	2.02272	dPmrB	LESB65	9.31785e+06	1.32237e+07	6.07994e+06	9.51051e+06	1.14562e+07	3.71118e+06	2.9394e+06	5.91746e+06	3.89287e+06	8.0547e+06	1.27408e+07	1.35276e+07	9.91934e+06	1.07624e+07	1.07517e+07	4.60086e+06	4.42906e+06	9.32364e+06	5.35297e+06	8.0547e+06
Q9HXX0	Q9HXX0_PSEAE	Uncharacterized protein	PA3670		0.0107184	0.0451713	0.824981	tr|Q9HXX0|Q9HXX0_PSEAE	8	7	533.5	2.41475	LESB65	dPmrB	871984	1.65116e+06	662533	900905	2.00452e+06	2.53335e+06	2.2514e+06	3.83382e+06	1.66982e+06	4.42013e+06	1.19231e+06	1.6891e+06	1.08091e+06	1.0195e+06	1.88124e+06	3.14068e+06	3.39238e+06	6.04063e+06	2.29612e+06	4.42013e+06
Q9HWE9	RS8_PSEAE	30S ribosomal protein S8	rpsH PA4249	rpsH	0.0108435	0.0455074	0.823247	sp|Q9HWE9|RS8_PSEAE	15	15	1469	1.86032	9 neg	65 neg	3.87376e+08	6.17921e+08	2.48186e+08	4.45157e+08	2.84334e+08	2.0766e+08	2.22255e+08	2.09894e+08	2.54618e+08	1.71507e+08	5.29681e+08	6.32118e+08	4.04912e+08	5.03756e+08	2.66847e+08	2.57442e+08	3.3489e+08	3.30713e+08	3.50117e+08	1.71507e+08
Q9I3S3	GBUA_PSEAE	Guanidinobutyrase (EC 3.5.3.7)	gbuA PA1421	gbuA	0.0108861	0.0455074	0.822659	sp|Q9I3S3|GBUA_PSEAE	9	9	807.71	2.10171	dPmrB	LESB65	2.02586e+07	3.18432e+07	1.22617e+07	1.58908e+07	1.34783e+07	8.34297e+06	1.09064e+07	9.15483e+06	1.0882e+07	5.31201e+06	2.77007e+07	3.25748e+07	2.00049e+07	1.79826e+07	1.26494e+07	1.0343e+07	1.64337e+07	1.44245e+07	1.49635e+07	5.31201e+06
Q9HVN9	Q9HVN9_PSEAE	NADH dehydrogenase	ndh PA4538	ndh	0.0109013	0.0455074	0.82245	tr|Q9HVN9|Q9HVN9_PSEAE	4	4	202.08	4.61254	LESB65	dPmrB	585745	236348	330221	226307	244288	750199	1.89389e+06	660346	3.62581e+06	555490	800921	241778	538752	256098	229264	930045	2.85368e+06	1.04045e+06	4.98575e+06	555490
P0C2B2	DSBA_PSEAE	Thiol:disulfide interchange protein DsbA	dsbA PA5489	dsbA	0.011114	0.0461149	0.819533	sp|P0C2B2|DSBA_PSEAE	9	7	849.3	2.38514	dPmrB	LESB65	2.62437e+08	1.82527e+08	2.16334e+08	1.71087e+08	8.86549e+07	5.77035e+07	8.629e+07	4.58208e+07	1.41837e+08	5.45074e+07	3.58845e+08	1.86721e+08	3.52946e+08	1.93608e+08	8.32026e+07	7.15369e+07	1.30021e+08	7.21959e+07	1.95035e+08	5.45074e+07
Q9I139	Q9I139_PSEAE	L-serine dehydratase	sdaA PA2443	sdaA	0.0111165	0.0461149	0.819498	tr|Q9I139|Q9I139_PSEAE	5	5	448.09	3.39621	dPmrB	LESB65	5.86539e+06	1.66455e+06	4.67524e+06	1.57593e+06	1.52532e+06	560756	788256	1.15741e+06	1.27215e+06	728345	8.02007e+06	1.70279e+06	7.6276e+06	1.78338e+06	1.43151e+06	695186	1.18773e+06	1.82363e+06	1.7493e+06	728345
Q9I500	Q9I500_PSEAE	Uncharacterized protein	PA0959		0.0113682	0.0466587	0.816084	tr|Q9I500|Q9I500_PSEAE	8	8	931.15	2.07295	dPmrB	LESB65	6.23336e+07	2.6008e+07	3.91992e+07	5.00581e+07	2.74126e+07	1.3871e+07	1.75899e+07	2.38884e+07	1.51009e+07	2.84483e+07	8.52322e+07	2.66055e+07	6.3953e+07	5.66475e+07	2.57267e+07	1.71963e+07	2.65042e+07	3.76389e+07	2.07648e+07	2.84483e+07
Q9HX51	Q9HX51_PSEAE	Probable transcriptional regulator	PA3965		0.0113608	0.0466587	0.816184	tr|Q9HX51|Q9HX51_PSEAE	6	6	486.02	1.46503	9 neg	65 neg	1.32187e+07	1.41915e+07	1.22736e+07	1.13067e+07	1.72444e+07	1.10374e+07	9.70198e+06	1.09801e+07	8.10642e+06	6.75005e+06	1.80746e+07	1.45176e+07	2.00243e+07	1.27951e+07	1.61838e+07	1.36834e+07	1.46188e+07	1.73004e+07	1.11469e+07	6.75005e+06
Q9HV27	Q9HV27_PSEAE	Cyclic di-GMP phosphodiesterase	PA4781		0.0112837	0.0466587	0.817227	tr|Q9HV27|Q9HV27_PSEAE	3	3	175.7	2.05253	LESB65	dPmrB	182425	432835	173470	327750	463834	678365	873146	703700	525243	463190	249440	442780	283014	370893	435308	840991	1.31565e+06	1.10876e+06	722246	463190
Q9I2G3	Q9I2G3_PSEAE	Uncharacterized protein	PA1941		0.0114132	0.0466587	0.815479	tr|Q9I2G3|Q9I2G3_PSEAE	2	1	66.66	5.63604	65 neg	9 neg	41044	6578.54	5782.94	64462.2	82304.1	266177	210310	272082	61771.9	317835	56121.8	6729.68	9434.8	72947.8	77242.3	329988	316892	428696	84940.7	317835
Q9HUF1	MSRA_PSEAE	Peptide methionine sulfoxide reductase MsrA (Protein-methionine-S-oxide reductase) (EC 1.8.4.11) (Peptide-methionine (S)-S-oxide reductase) (Peptide Met(O) reductase)	msrA PA5018	msrA	0.0114239	0.0466587	0.815334	sp|Q9HUF1|MSRA_PSEAE	7	7	640.58	1.50764	9 neg	65 neg	3.72856e+07	5.79197e+07	3.29934e+07	3.83175e+07	3.51776e+07	3.24412e+07	2.75959e+07	2.15674e+07	2.84782e+07	2.36986e+07	5.09827e+07	5.92504e+07	5.38282e+07	4.33615e+07	3.30142e+07	4.02184e+07	4.15811e+07	3.3982e+07	3.91596e+07	2.36986e+07
Q9HUR4	Q9HUR4_PSEAE	Probable aldehyde dehydrogenase	PA4899		0.0115955	0.0471871	0.813036	tr|Q9HUR4|Q9HUR4_PSEAE	9	9	931.03	1.72868	65 neg	9 neg	4.79347e+06	5.62202e+06	3.1455e+06	7.54263e+06	4.35475e+06	1.18636e+07	8.42272e+06	8.17244e+06	9.12444e+06	6.42623e+06	6.55438e+06	5.75119e+06	5.13185e+06	8.53552e+06	4.08693e+06	1.47077e+07	1.26912e+07	1.28766e+07	1.25467e+07	6.42623e+06
Q9I2D8	Q9I2D8_PSEAE	Uncharacterized protein	PA1966		0.0116246	0.0471871	0.812648	tr|Q9I2D8|Q9I2D8_PSEAE	1	1	46.23	2.82166	9 neg	65 neg	146802	383890	122393	84402.3	115472	82367.1	49509	44631.9	58631.9	67149.8	200730	392710	199682	95512.7	108370	102113	74599.5	70322.8	80622.9	67149.8
Q9HT29	Q9HT29_PSEAE	Uncharacterized protein	PA5545		0.0117774	0.0475578	0.810618	tr|Q9HT29|Q9HT29_PSEAE	4	4	318.28	3.18974	dPmrB	LESB65	3.58902e+06	5.50459e+06	3.52439e+06	2.58168e+06	1.34303e+06	634121	1.64679e+06	676420	1.84488e+06	384002	4.90746e+06	5.63106e+06	5.74999e+06	2.92152e+06	1.26043e+06	786140	2.48136e+06	1.06578e+06	2.53684e+06	384002
Q9HX93	Q9HX93_PSEAE	Probable metal transporting P-type ATPase	PA3920		0.0117878	0.0475578	0.810482	tr|Q9HX93|Q9HX93_PSEAE	2	1	144.13	2.96683	65 neg	9 neg	50512.9	28120	48826.5	93569.4	256051	197438	347997	181322	244362	444296	69069.1	28766	79659.9	105887	240304	244770	524358	285694	336015	444296
Q9HWR5	Q9HWR5_PSEAE	Uncharacterized protein	PA4115		0.0119376	0.0478702	0.808507	tr|Q9HWR5|Q9HWR5_PSEAE	10	10	702.84	2.1975	LESB65	dPmrB	2.14404e+06	1.68036e+06	1.19386e+06	1.02262e+06	1.4792e+06	3.18885e+06	2.94363e+06	2.84008e+06	5.79935e+06	1.75349e+06	2.93167e+06	1.71897e+06	1.94776e+06	1.15723e+06	1.38823e+06	3.95332e+06	4.43542e+06	4.47487e+06	7.97451e+06	1.75349e+06
Q9HWF5	SECY_PSEAE	Protein translocase subunit SecY	secY PA4243	secY	0.0119226	0.0478702	0.808704	sp|Q9HWF5|SECY_PSEAE	2	2	162.19	2.51689	LESB65	dPmrB	768865	1.0454e+06	351795	1.11128e+06	630626	2.94835e+06	1.09302e+06	2.69157e+06	1.82544e+06	1.27751e+06	1.05131e+06	1.06941e+06	573950	1.25757e+06	591842	3.65516e+06	1.64694e+06	4.24089e+06	2.51011e+06	1.27751e+06
Q9I138	GLYA2_PSEAE	Serine hydroxymethyltransferase 2 (SHMT 2) (Serine methylase 2) (EC 2.1.2.1)	glyA2 PA2444	glyA2	0.0122668	0.0488778	0.804214	sp|Q9I138|GLYA2_PSEAE;sp|Q9HTE9|GLYA1_PSEAE	3	1	362.75	3.27059	65 neg	9 neg	154677	112808	82037.3	419793	175483	839600	236246	532357	428490	1.05335e+06	211498	115400	133843	475053	164691	1.04088e+06	355972	838789	589204	1.05335e+06
Q9I042	Q9I042_PSEAE	Uncharacterized protein	PA2801		0.0122736	0.0488778	0.804127	tr|Q9I042|Q9I042_PSEAE	1	1	26.9	2.14419	9 neg	65 neg	73085.7	138303	89156.5	95180.6	74065.8	65978.4	56114.6	18873	48715.7	29418.4	99934.1	141481	145458	107710	69510.7	81795.5	84552.7	29736.7	66987.5	29418.4
Q9I0Q4	Q9I0Q4_PSEAE	Uncharacterized protein	PA2582		0.012323	0.0488778	0.803489	tr|Q9I0Q4|Q9I0Q4_PSEAE	6	6	505.17	1.49728	9 neg	65 neg	1.86892e+07	1.65008e+07	1.40319e+07	1.33943e+07	1.43328e+07	1.11128e+07	8.72816e+06	8.69272e+06	1.50203e+07	7.83869e+06	2.55548e+07	1.68799e+07	2.28928e+07	1.51575e+07	1.34513e+07	1.37769e+07	1.31515e+07	1.36964e+07	2.06539e+07	7.83869e+06
Q9HXL0	Q9HXL0_PSEAE	Uncharacterized protein	PA3785		0.0124105	0.0488778	0.802362	tr|Q9HXL0|Q9HXL0_PSEAE	12	12	1114.63	3.00129	dPmrB	LESB65	2.98693e+08	1.97472e+08	2.42864e+08	9.16366e+07	1.02094e+08	3.6697e+07	1.04033e+08	4.1665e+07	9.90312e+07	2.93602e+07	4.0842e+08	2.02009e+08	3.96229e+08	1.03699e+08	9.58153e+07	4.54944e+07	1.56755e+08	6.5648e+07	1.36175e+08	2.93602e+07
Q9HWS3	Q9HWS3_PSEAE	Uncharacterized protein	PA4105		0.0124052	0.0488778	0.802429	tr|Q9HWS3|Q9HWS3_PSEAE	6	5	371.98	4.14594	LESB65	dPmrB	2.97655e+06	1.65801e+06	1.84427e+06	1.09906e+06	706597	3.01774e+06	1.05455e+07	2.54808e+06	1.3465e+07	4.77063e+06	4.07e+06	1.6961e+06	3.0089e+06	1.24373e+06	663141	3.74118e+06	1.58898e+07	4.0148e+06	1.85153e+07	4.77063e+06
Q9HW14	Q9HW14_PSEAE	Uncharacterized protein	PA4390		0.0123441	0.0488778	0.803216	tr|Q9HW14|Q9HW14_PSEAE	2	2	86.48	4.12827	dPmrB	LESB65	630161	815336	415466	209831	139708	68105.6	51044.1	61828.2	291095	63381.8	861654	834068	677828	237453	131116	84432.6	76912.6	97417.5	400277	63381.8
Q9I712	Q9I712_PSEAE	Probable transcriptional regulator	PA0120		0.0124827	0.0490165	0.801434	tr|Q9I712|Q9I712_PSEAE	3	3	142.87	2.39029	dPmrB	LESB65	3.08731e+06	3.41177e+06	2.04106e+06	2.24801e+06	1.46443e+06	685760	1.33255e+06	677910	1.96534e+06	464424	4.22145e+06	3.49016e+06	3.32997e+06	2.54393e+06	1.37436e+06	850158	2.00787e+06	1.06813e+06	2.70248e+06	464424
Q9I741	Q9I741_PSEAE	VgrG1	vgrG1 PA0091	vgrG1	0.0126124	0.0492805	0.799777	tr|Q9I741|Q9I741_PSEAE	3	1	307.79	19.3357	65 neg	9 neg	1877.99	0	0	1153.3	0	3233.54	3732.9	36139.1	5401.05	10105.7	2567.88	0	0	1305.12	0	4008.72	5624.69	56941.3	7426.82	10105.7
Q9HWE3	RL29_PSEAE	50S ribosomal protein L29	rpmC PA4255	rpmC	0.0126871	0.0492805	0.798827	sp|Q9HWE3|RL29_PSEAE	9	9	971.38	1.99709	9 neg	65 neg	6.91463e+08	1.26613e+09	4.23009e+08	8.82614e+08	8.65699e+08	4.78573e+08	4.46839e+08	3.84854e+08	4.66025e+08	2.91179e+08	9.45476e+08	1.29522e+09	6.90134e+08	9.98798e+08	8.12458e+08	5.93302e+08	6.73291e+08	6.06382e+08	6.40816e+08	2.91179e+08
Q9I757	Q9I757_PSEAE	PppA	pppA PA0075	pppA	0.012737	0.0492805	0.798194	tr|Q9I757|Q9I757_PSEAE	6	6	443.99	1.45418	65 neg	9 neg	1.61734e+06	1.53297e+06	2.45093e+06	1.295e+06	1.43231e+06	2.03534e+06	2.3164e+06	2.84416e+06	2.32124e+06	2.59406e+06	2.21147e+06	1.56819e+06	3.99866e+06	1.46547e+06	1.34422e+06	2.52327e+06	3.49032e+06	4.48131e+06	3.19187e+06	2.59406e+06
Q9I1I4	Q9I1I4_PSEAE	Porin	PA2291		0.0127471	0.0492805	0.798066	tr|Q9I1I4|Q9I1I4_PSEAE	2	2	183.07	2.81068	dPmrB	LESB65	676666	256505	483813	544719	315403	86687.1	52015.3	225104	213448	232908	925243	262398	789334	616424	296006	107469	78376	354678	293506	232908
Q9I2A8	ATOB_PSEAE	Acetyl-CoA acetyltransferase (EC 2.3.1.9) (Acetoacetyl-CoA thiolase)	atoB PA2001	atoB	0.0127687	0.0492805	0.797793	sp|Q9I2A8|ATOB_PSEAE	20	20	2891.72	1.42461	65 neg	9 neg	1.7059e+08	1.40171e+08	1.36964e+08	1.35253e+08	9.86874e+07	1.6435e+08	1.80299e+08	2.09077e+08	2.42369e+08	1.75016e+08	2.33257e+08	1.43392e+08	2.23455e+08	1.53058e+08	9.26181e+07	2.03749e+08	2.71672e+08	3.29425e+08	3.33275e+08	1.75016e+08
Q9HXQ6	XERD_PSEAE	Tyrosine recombinase XerD	xerD PA3738	xerD	0.0127734	0.0492805	0.797733	sp|Q9HXQ6|XERD_PSEAE	1	1	16.42	4.01627	65 neg	9 neg	5792.56	12543.5	13690.1	18237.2	27292.9	15928.4	73160	77708.2	41924.9	102766	7920.49	12831.7	22335.2	20637.9	25614.4	19746.9	110237	122438	57649.7	102766
Q9HY64	ARNC_PSEAE	Undecaprenyl-phosphate 4-deoxy-4-formamido-L-arabinose transferase (EC 2.4.2.53) (Undecaprenyl-phosphate Ara4FN transferase) (Ara4FN transferase)	arnC PA3553	arnC	0.0129739	0.0493351	0.795208	sp|Q9HY64|ARNC_PSEAE	4	4	318.57	3.40832	LESB65	dPmrB	1.48804e+06	2.28878e+06	1.43446e+06	950436	201378	4.05776e+06	4.80975e+06	2.44156e+06	6.4913e+06	3.88706e+06	2.03467e+06	2.34136e+06	2.34031e+06	1.07555e+06	188993	5.03053e+06	7.24726e+06	3.84695e+06	8.926e+06	3.88706e+06
E1JGJ8	E1JGJ8_PSEAE	Peptide chain release factor 2 (RF-2)	prfB PA3701	prfB	0.0128919	0.0493351	0.796238	tr|E1JGJ8|E1JGJ8_PSEAE;sp|P0C348|RF2_PSEAE	21	20	2419.89	1.55565	9 neg	65 neg	6.42194e+07	4.02247e+07	6.27716e+07	5.60165e+07	3.57162e+07	3.56634e+07	3.16282e+07	3.86693e+07	2.79617e+07	3.25337e+07	8.78108e+07	4.11489e+07	1.02411e+08	6.33903e+07	3.35197e+07	4.4213e+07	4.7657e+07	6.0928e+07	3.84493e+07	3.25337e+07
Q9I4J6	Q9I4J6_PSEAE	Uncharacterized protein	PA1139		0.012835	0.0493351	0.796955	tr|Q9I4J6|Q9I4J6_PSEAE	3	3	169.89	2.91186	dPmrB	LESB65	5.08749e+06	6.83363e+06	4.84829e+06	3.48837e+06	1.98851e+06	904638	2.50386e+06	643709	2.75316e+06	834518	6.9564e+06	6.99064e+06	7.90992e+06	3.94757e+06	1.86622e+06	1.12151e+06	3.77278e+06	1.01424e+06	3.78578e+06	834518
Q9HX12	Q9HX12_PSEAE	Uncharacterized protein	PA4015		0.0129472	0.0493351	0.795543	tr|Q9HX12|Q9HX12_PSEAE	10	9	1026.13	1.69069	9 neg	65 neg	5.06317e+07	6.15998e+07	3.37989e+07	4.12626e+07	3.15026e+07	2.17515e+07	2.87261e+07	2.21987e+07	3.58481e+07	2.08876e+07	6.92315e+07	6.30151e+07	5.51424e+07	4.66943e+07	2.95652e+07	2.6966e+07	4.32842e+07	3.49766e+07	4.92937e+07	2.08876e+07
Q9HYP4	Q9HYP4_PSEAE	Uncharacterized protein	PA3352		0.0129314	0.0493351	0.795742	tr|Q9HYP4|Q9HYP4_PSEAE	4	4	637.17	2.62472	dPmrB	LESB65	2.77524e+07	8.93512e+06	2.45558e+07	1.23389e+07	1.18805e+07	3.90449e+06	4.53186e+06	7.7607e+06	1.15991e+07	4.76458e+06	3.79474e+07	9.1404e+06	4.00625e+07	1.39632e+07	1.11499e+07	4.84052e+06	6.82855e+06	1.22279e+07	1.59496e+07	4.76458e+06
Q51473	IHFB_PSEAE	Integration host factor subunit beta (IHF-beta)	ihfB himD PA3161	ihfB	0.0130933	0.0495222	0.793715	sp|Q51473|IHFB_PSEAE	6	5	462.86	1.93337	9 neg	65 neg	2.1704e+07	1.89177e+07	1.22691e+07	1.01949e+07	9.31852e+06	7.04654e+06	8.52878e+06	5.76242e+06	9.95418e+06	6.1579e+06	2.96771e+07	1.93524e+07	2.00169e+07	1.15369e+07	8.74543e+06	8.73582e+06	1.28511e+07	9.07936e+06	1.36877e+07	6.1579e+06
Q9I673	Q9I673_PSEAE	N-carbamoyl-beta-alanine amidohydrolase	PA0444		0.0131037	0.0495222	0.793585	tr|Q9I673|Q9I673_PSEAE	14	14	1527.17	1.91995	9 neg	65 neg	4.59953e+07	3.32878e+07	3.48611e+07	2.34636e+07	1.85231e+07	1.18889e+07	1.78914e+07	1.67784e+07	2.24027e+07	1.23588e+07	6.28919e+07	3.40526e+07	5.68754e+07	2.65522e+07	1.73839e+07	1.4739e+07	2.69585e+07	2.64362e+07	3.08053e+07	1.23588e+07
Q9HUQ0	Q9HUQ0_PSEAE	Probable binding protein component of ABC transporter	PA4913		0.0131578	0.0495222	0.792912	tr|Q9HUQ0|Q9HUQ0_PSEAE	4	4	485.91	4.49892	dPmrB	LESB65	7.77844e+06	1.55651e+06	5.22255e+06	1.95047e+06	1.03939e+06	864200	591062	996609	702659	745823	1.06359e+07	1.59227e+06	8.52053e+06	2.20722e+06	975466	1.07138e+06	890605	1.57027e+06	966206	745823
Q9HZ37	Q9HZ37_PSEAE	Uncharacterized protein	PA3203		0.0131828	0.0495222	0.7926	tr|Q9HZ37|Q9HZ37_PSEAE	1	1	38.81	1.59622	9 neg	65 neg	227266	317489	164657	252728	349585	176066	148580	156559	159756	180808	310753	324784	268635	285996	328086	218275	223879	246678	219675	180808
Q9HT22	GLMU_PSEAE	Bifunctional protein GlmU [Includes: UDP-N-acetylglucosamine pyrophosphorylase (EC 2.7.7.23) (N-acetylglucosamine-1-phosphate uridyltransferase); Glucosamine-1-phosphate N-acetyltransferase (EC 2.3.1.157)]	glmU PA5552	glmU	0.0132103	0.0495222	0.79226	sp|Q9HT22|GLMU_PSEAE	13	13	1459.29	1.79322	65 neg	9 neg	2.05436e+07	1.91332e+07	1.50309e+07	1.62831e+07	1.33978e+07	3.29602e+07	3.23465e+07	2.03809e+07	4.5304e+07	2.03355e+07	2.80904e+07	1.95728e+07	2.45228e+07	1.84266e+07	1.25738e+07	4.08617e+07	4.87392e+07	3.21125e+07	6.22962e+07	2.03355e+07
Q9I3U2	Q9I3U2_PSEAE	Uncharacterized protein	PA1402		0.0132937	0.04956	0.791227	tr|Q9I3U2|Q9I3U2_PSEAE	7	7	729.03	2.83663	dPmrB	LESB65	1.3449e+07	3.16208e+06	1.14659e+07	4.97306e+06	5.20421e+06	2.60267e+06	3.15347e+06	3.07109e+06	1.87853e+06	2.78004e+06	1.83896e+07	3.23473e+06	1.87065e+07	5.62769e+06	4.88415e+06	3.22661e+06	4.75161e+06	4.83886e+06	2.58311e+06	2.78004e+06
Q9HYJ2	Q9HYJ2_PSEAE	Uncharacterized protein	PA3413		0.0133121	0.04956	0.790999	tr|Q9HYJ2|Q9HYJ2_PSEAE	3	3	388.63	3.45441	dPmrB	LESB65	3.69398e+07	6.20292e+06	2.42218e+07	1.45928e+07	1.43603e+07	3.71443e+06	3.0951e+06	1.0902e+07	3.9856e+06	6.18542e+06	5.05099e+07	6.34543e+06	3.95175e+07	1.65138e+07	1.34772e+07	4.6049e+06	4.66365e+06	1.71774e+07	5.48048e+06	6.18542e+06
Q9HTN7	Q9HTN7_PSEAE	Probable binding protein component of ABC dipeptide transporter	PA5317		0.0133327	0.04956	0.790744	tr|Q9HTN7|Q9HTN7_PSEAE	13	13	1028	2.66667	dPmrB	LESB65	3.98245e+07	3.58084e+07	3.12818e+07	2.03768e+07	1.12942e+07	1.45057e+07	1.04581e+07	6.24545e+06	1.48335e+07	5.9267e+06	5.44542e+07	3.66311e+07	5.10358e+07	2.30591e+07	1.05996e+07	1.79832e+07	1.57582e+07	9.84043e+06	2.03971e+07	5.9267e+06
Q9HWW1	Q9HWW1_PSEAE	Outer membrane protein OprG	oprG PA4067	oprG	0.0133709	0.0495628	0.790273	tr|Q9HWW1|Q9HWW1_PSEAE	9	9	1080.19	1.66747	9 neg	65 neg	3.5551e+08	2.52808e+08	2.69495e+08	2.33603e+08	2.02412e+08	1.51463e+08	1.95078e+08	1.03538e+08	2.17536e+08	1.20302e+08	4.86108e+08	2.58617e+08	4.39678e+08	2.64353e+08	1.89964e+08	1.87773e+08	2.93941e+08	1.63136e+08	2.99127e+08	1.20302e+08
Q9HXB1	IVY_PSEAE	Inhibitor of vertebrate lysozyme	ivy PA3902	ivy	0.0134177	0.0495973	0.789697	sp|Q9HXB1|IVY_PSEAE	4	4	593.1	2.65786	dPmrB	LESB65	2.48232e+07	1.03336e+07	1.78588e+07	6.42367e+06	9.6929e+06	5.50305e+06	7.49737e+06	5.1692e+06	5.07101e+06	2.76987e+06	3.39421e+07	1.05711e+07	2.91364e+07	7.26926e+06	9.09678e+06	6.8223e+06	1.12969e+07	8.14467e+06	6.973e+06	2.76987e+06
Q9I5X1	Q9I5X1_PSEAE	Alkyl hydroperoxide reductase AhpD (EC 1.11.1.15)	PA0565		0.0134673	0.0496421	0.789087	tr|Q9I5X1|Q9I5X1_PSEAE	2	2	65.1	1.83549	9 neg	65 neg	808924	1.38239e+06	550137	1.08247e+06	1.17145e+06	704900	570286	531946	468514	445910	1.10609e+06	1.41416e+06	897541	1.22496e+06	1.09941e+06	873886	859299	838142	644240	445910
Q9I6Y8	Q9I6Y8_PSEAE	Uncharacterized protein	PA0144		0.0138259	0.0508222	0.784721	tr|Q9I6Y8|Q9I6Y8_PSEAE	2	2	84.39	2.42956	9 neg	65 neg	308848	369000	345925	613090	293197	80251.3	133667	245707	61492.7	273290	422305	377478	564372	693795	275166	99490	201408	387140	84556.7	273290
Q9HT10	RSMG_PSEAE	Ribosomal RNA small subunit methyltransferase G (EC 2.1.1.170) (16S rRNA 7-methylguanosine methyltransferase) (16S rRNA m7G methyltransferase)	rsmG PA5564	rsmG	0.014005	0.0513299	0.782565	sp|Q9HT10|RSMG_PSEAE	7	7	689.58	1.84918	9 neg	65 neg	1.75777e+07	1.62762e+07	1.16927e+07	1.02265e+07	1.00237e+07	1.17399e+07	5.99173e+06	5.49693e+06	7.9743e+06	4.37887e+06	2.4035e+07	1.66501e+07	1.90765e+07	1.15727e+07	9.40723e+06	1.45543e+07	9.02826e+06	8.66105e+06	1.09652e+07	4.37887e+06
P52477	MEXA_PSEAE	Multidrug resistance protein MexA	mexA PA0425	mexA	0.0140416	0.0513299	0.782127	sp|P52477|MEXA_PSEAE	18	18	2256.56	1.436	65 neg	9 neg	8.55688e+07	5.78868e+07	6.05795e+07	4.55257e+07	4.95285e+07	8.25083e+07	8.163e+07	8.32205e+07	1.05341e+08	7.67919e+07	1.17003e+08	5.92168e+07	9.88347e+07	5.15185e+07	4.64825e+07	1.02288e+08	1.22999e+08	1.31123e+08	1.44851e+08	7.67919e+07
Q9HXY6	LPXD_PSEAE	UDP-3-O-acylglucosamine N-acyltransferase (EC 2.3.1.-)	lpxD PA3646	lpxD	0.0142716	0.052027	0.779386	sp|Q9HXY6|LPXD_PSEAE	3	3	221.39	2.00087	65 neg	9 neg	246033	523232	262919	762192	715074	1.06559e+06	789288	932907	973707	1.25958e+06	336414	535253	428949	862524	671097	1.32105e+06	1.18929e+06	1.4699e+06	1.33892e+06	1.25958e+06
P13982	ARCC_PSEAE	Carbamate kinase (EC 2.7.2.2)	arcC PA5173	arcC	0.0146597	0.0532951	0.774821	sp|P13982|ARCC_PSEAE	25	24	2869.31	2.27594	9 neg	65 neg	1.12608e+09	3.62536e+08	8.46466e+08	5.63672e+08	4.11355e+08	2.07525e+08	3.25351e+08	2.9511e+08	3.98334e+08	2.28071e+08	1.53975e+09	3.70866e+08	1.381e+09	6.37871e+08	3.86056e+08	2.57275e+08	4.90235e+08	4.6498e+08	5.47737e+08	2.28071e+08
Q9HVM0	Q9HVM0_PSEAE	Uncharacterized protein	PA4564		0.014853	0.0538497	0.772576	tr|Q9HVM0|Q9HVM0_PSEAE	4	4	213.8	2.74648	9 neg	65 neg	8.44968e+06	2.5596e+06	7.45518e+06	3.4065e+06	2.48932e+06	2.09398e+06	1.11612e+06	2.23672e+06	1.53284e+06	1.88997e+06	1.15537e+07	2.61841e+06	1.2163e+07	3.85492e+06	2.33622e+06	2.59597e+06	1.68176e+06	3.52422e+06	2.10777e+06	1.88997e+06
Q9HTR5	Q9HTR5_PSEAE	Uncharacterized protein	PA5289		0.0149664	0.0541128	0.771266	tr|Q9HTR5|Q9HTR5_PSEAE	8	8	454.15	2.32978	9 neg	65 neg	3.34285e+07	3.57327e+07	2.19545e+07	1.60087e+07	1.1615e+07	8.26179e+06	1.16064e+07	6.8792e+06	1.58457e+07	8.37294e+06	4.57086e+07	3.65537e+07	3.58185e+07	1.8116e+07	1.09007e+07	1.02424e+07	1.74883e+07	1.0839e+07	2.1789e+07	8.37294e+06
Q9HY04	TRUD_PSEAE	tRNA pseudouridine synthase D (EC 5.4.99.27) (tRNA pseudouridine(13) synthase) (tRNA pseudouridylate synthase D) (tRNA-uridine isomerase D)	truD PA3626	truD	0.0150345	0.0542109	0.770483	sp|Q9HY04|TRUD_PSEAE	3	3	246.44	2.97233	65 neg	9 neg	148513	538815	243387	961164	359467	2.42898e+06	972262	1.40495e+06	647814	1.23775e+06	203070	551195	397084	1.08769e+06	337360	3.01128e+06	1.46499e+06	2.21365e+06	890789	1.23775e+06
Q9I5A8	Q9I5A8_PSEAE	Uncharacterized protein	PA0832		0.015113	0.0543459	0.769583	tr|Q9I5A8|Q9I5A8_PSEAE	6	6	1096.38	2.71138	9 neg	65 neg	1.091e+08	6.11769e+07	5.8952e+07	3.78431e+07	2.72317e+07	1.50656e+07	2.84901e+07	2.67743e+07	2.79051e+07	1.03088e+07	1.49179e+08	6.25825e+07	9.61795e+07	4.28247e+07	2.55569e+07	1.86773e+07	4.29285e+07	4.2186e+07	3.83714e+07	1.03088e+07
Q9I4E3	DDAH_PSEAE	N(G),N(G)-dimethylarginine dimethylaminohydrolase (DDAH) (Dimethylarginine dimethylaminohydrolase) (EC 3.5.3.18) (Dimethylargininase)	PA1195		0.015241	0.0545464	0.768122	sp|Q9I4E3|DDAH_PSEAE	3	3	164.33	3.0734	9 neg	65 neg	1.4302e+06	1.97164e+06	1.18994e+06	1.30953e+06	544219	636494	508599	231860	609473	110769	1.95559e+06	2.01694e+06	1.94137e+06	1.48191e+06	510749	789082	766351	365323	838068	110769
Q9HYW4	Q9HYW4_PSEAE	Probable short-chain dehydrogenase	PA3277		0.0152512	0.0545464	0.768005	tr|Q9HYW4|Q9HYW4_PSEAE	4	4	325.65	2.33968	9 neg	65 neg	5.66197e+06	3.52347e+06	4.8573e+06	1.92776e+06	4.86385e+06	814223	1.5834e+06	1.65884e+06	2.06027e+06	2.78807e+06	7.74192e+06	3.60442e+06	7.92463e+06	2.18153e+06	4.56472e+06	1.00942e+06	2.38585e+06	2.6137e+06	2.83301e+06	2.78807e+06
Q9I2P8	NFUA_PSEAE	Fe/S biogenesis protein NfuA	nfuA PA1847	nfuA	0.015382	0.0548658	0.76652	sp|Q9I2P8|NFUA_PSEAE	9	9	1041.24	1.88539	9 neg	65 neg	7.59805e+07	5.44067e+07	4.60124e+07	3.47614e+07	3.90096e+07	2.1708e+07	3.30487e+07	1.94934e+07	4.0741e+07	1.7698e+07	1.03892e+08	5.56567e+07	7.50686e+07	3.93373e+07	3.66105e+07	2.6912e+07	4.97973e+07	3.07141e+07	5.60217e+07	1.7698e+07
Q9I6C7	Q9I6C7_PSEAE	Probable transcriptional regulator	PA0367		0.0157287	0.0556774	0.762622	tr|Q9I6C7|Q9I6C7_PSEAE	5	3	524.54	3.78865	65 neg	9 neg	3.66843e+06	2.19426e+06	3.73988e+06	1.67927e+06	909389	3.70509e+06	1.48948e+07	5.59223e+06	1.73867e+07	4.60944e+06	5.01604e+06	2.24468e+06	6.10157e+06	1.90032e+06	853461	4.59331e+06	2.24432e+07	8.8112e+06	2.3908e+07	4.60944e+06
Q9I203	Y2112_PSEAE	UPF0271 protein PA2112	PA2112		0.0157457	0.0556774	0.762431	sp|Q9I203|Y2112_PSEAE	4	4	390.73	2.7695	9 neg	65 neg	5.28336e+06	1.48938e+06	3.83397e+06	1.7704e+06	1.37792e+06	992816	758778	1.44481e+06	896200	874009	7.22423e+06	1.5236e+06	6.25507e+06	2.00345e+06	1.29317e+06	1.23083e+06	1.14332e+06	2.27647e+06	1.23234e+06	874009
Q9HZG0	RLMKL_PSEAE	Ribosomal RNA large subunit methyltransferase K/L [Includes: 23S rRNA m2G2445 methyltransferase (EC 2.1.1.173) (rRNA (guanine-N(2)-)-methyltransferase RlmL); 23S rRNA m7G2069 methyltransferase (EC 2.1.1.264) (rRNA (guanine-N(7)-)-methyltransferase RlmK)]	rlmL PA3048	rlmL	0.0157487	0.0556774	0.762398	sp|Q9HZG0|RLMKL_PSEAE	5	5	437.33	2.23919	65 neg	9 neg	1.37913e+06	2.09088e+06	792940	1.62598e+06	484805	2.53709e+06	2.03142e+06	4.37795e+06	2.87699e+06	2.44859e+06	1.88576e+06	2.13892e+06	1.29367e+06	1.84002e+06	454990	3.14531e+06	3.06091e+06	6.89796e+06	3.95606e+06	2.44859e+06
Q9HYD1	Q9HYD1_PSEAE	Rhamnosyltransferase chain B	rhlB PA3478	rhlB	0.0158031	0.0556774	0.761791	tr|Q9HYD1|Q9HYD1_PSEAE	3	3	208.14	1.99281	65 neg	9 neg	329426	312323	86897.9	210627	302534	497084	417757	443673	546173	569999	450442	319499	141773	238353	283928	616250	629471	699058	751026	569999
Q9HVU4	Q9HVU4_PSEAE	Cytoplasmic axial filament protein	cafA PA4477	cafA	0.0158243	0.0556774	0.761556	tr|Q9HVU4|Q9HVU4_PSEAE	6	6	613.04	1.87577	65 neg	9 neg	1.09791e+06	1.92275e+06	976550	2.22611e+06	2.47999e+06	3.44043e+06	2.76513e+06	4.75327e+06	2.77191e+06	2.59472e+06	1.50123e+06	1.96693e+06	1.59323e+06	2.51915e+06	2.32747e+06	4.2652e+06	4.16646e+06	7.48932e+06	3.81157e+06	2.59472e+06
Q9I787	Q9I787_PSEAE	Uncharacterized protein	PA0045		0.015862	0.0556774	0.761137	tr|Q9I787|Q9I787_PSEAE	1	1	33.87	4.94173	65 neg	9 neg	49357.5	98929.7	3200.94	28443.3	53784.6	390378	284152	201009	96886.9	182535	67489.2	101203	5222.29	32187.5	50476.8	483964	428156	316713	133226	182535
Q9HVR5	Q9HVR5_PSEAE	Probable ATP-binding component of ABC dipeptide transporter	PA4506		0.0162241	0.056798	0.757144	tr|Q9HVR5|Q9HVR5_PSEAE	1	1	51.74	1.87769	65 neg	9 neg	175186	327117	172303	175591	156336	528968	352699	251906	496550	259831	239541	334633	281109	198705	146722	655777	531442	396907	682790	259831
Q9HU72	LGUL_PSEAE	Lactoylglutathione lyase (EC 4.4.1.5) (Aldoketomutase) (Glyoxalase I) (Glx I) (Ketone-aldehyde mutase) (Methylglyoxalase) (S-D-lactoylglutathione methylglyoxal lyase)	gloA PA5111	gloA	0.016345	0.0569804	0.755824	sp|Q9HU72|LGUL_PSEAE	7	7	676.91	1.97035	9 neg	65 neg	3.15421e+07	1.94887e+07	2.37377e+07	1.10885e+07	1.39225e+07	7.91469e+06	1.22957e+07	1.23905e+07	9.04247e+06	8.99716e+06	4.31293e+07	1.99365e+07	3.87278e+07	1.25482e+07	1.30663e+07	9.81208e+06	1.8527e+07	1.95227e+07	1.2434e+07	8.99716e+06
Q9I088	ECOT_PSEAE	Ecotin	eco PA2755	eco	0.0163624	0.0569804	0.755634	sp|Q9I088|ECOT_PSEAE	8	8	825.13	2.65742	9 neg	65 neg	1.06749e+08	3.78415e+07	6.64788e+07	2.92648e+07	3.93543e+07	1.58256e+07	2.67654e+07	1.27877e+07	3.73157e+07	1.25537e+07	1.45964e+08	3.8711e+07	1.08459e+08	3.31171e+07	3.6934e+07	1.96195e+07	4.03297e+07	2.01485e+07	5.13117e+07	1.25537e+07
Q9I263	CYNS_PSEAE	Cyanate hydratase (Cyanase) (EC 4.2.1.104) (Cyanate hydrolase) (Cyanate lyase)	cynS PA2052	cynS	0.0164501	0.057066	0.754681	sp|Q9I263|CYNS_PSEAE	5	5	667.62	2.21464	9 neg	65 neg	4.62494e+07	2.228e+07	3.54637e+07	2.08776e+07	1.24243e+07	1.23702e+07	1.23927e+07	1.18131e+07	1.42305e+07	1.11877e+07	6.32394e+07	2.27919e+07	5.78586e+07	2.36259e+07	1.16602e+07	1.53358e+07	1.86731e+07	1.8613e+07	1.9568e+07	1.11877e+07
Q9HXS9	Q9HXS9_PSEAE	Uncharacterized protein	PA3712		0.0164732	0.057066	0.75443	tr|Q9HXS9|Q9HXS9_PSEAE	16	15	1457.88	1.49868	9 neg	65 neg	2.01983e+08	1.89274e+08	1.96925e+08	1.59363e+08	1.37291e+08	8.51811e+07	1.64877e+08	9.55087e+07	1.35244e+08	1.09599e+08	2.76183e+08	1.93622e+08	3.2128e+08	1.80341e+08	1.28847e+08	1.05602e+08	2.48434e+08	1.50485e+08	1.8597e+08	1.09599e+08
Q9HWS1	Q9HWS1_PSEAE	Uncharacterized protein	PA4107		0.0165778	0.0571828	0.753298	tr|Q9HWS1|Q9HWS1_PSEAE	7	7	1659.4	3.64135	9 neg	65 neg	1.76268e+09	4.80518e+08	1.21533e+09	2.91581e+08	4.38938e+08	1.83009e+08	1.5913e+08	2.5992e+08	3.57929e+08	1.90419e+08	2.41021e+09	4.91558e+08	1.98279e+09	3.29963e+08	4.11943e+08	2.26882e+08	2.39776e+08	4.09534e+08	4.92178e+08	1.90419e+08
P57665	ORN_PSEAE	Oligoribonuclease (EC 3.1.-.-)	orn PA4951	orn	0.0166192	0.0571828	0.752852	sp|P57665|ORN_PSEAE	7	7	468.51	1.78765	9 neg	65 neg	1.43919e+07	1.76647e+07	1.0824e+07	1.70402e+07	7.96938e+06	8.43512e+06	8.04376e+06	5.73813e+06	1.00222e+07	5.73812e+06	1.96789e+07	1.80706e+07	1.76593e+07	1.92834e+07	7.47926e+06	1.04573e+07	1.21202e+07	9.04109e+06	1.37812e+07	5.73812e+06
Q9I4T3	Q9I4T3_PSEAE	Probable outer membrane protein	PA1041		0.0166609	0.0571828	0.752403	tr|Q9I4T3|Q9I4T3_PSEAE	6	6	1262.22	1.47405	9 neg	65 neg	5.86996e+07	7.41137e+07	4.09877e+07	5.26949e+07	7.58556e+07	4.71291e+07	4.27379e+07	3.89292e+07	3.85964e+07	3.77243e+07	8.02632e+07	7.58164e+07	6.6871e+07	5.96315e+07	7.11905e+07	5.84274e+07	6.43968e+07	6.13374e+07	5.30727e+07	3.77243e+07
Q9HW61	Q9HW61_PSEAE	Uncharacterized protein	PA4340		0.0167167	0.0571828	0.751802	tr|Q9HW61|Q9HW61_PSEAE	1	1	22.01	1.79538	9 neg	65 neg	100549	184216	84083.7	156449	150297	98352.1	67543.1	49504.5	71650.4	89246.5	137486	188448	137181	177044	141054	121930	101773	78000.1	98524.4	89246.5
Q9I0K5	Q9I0K5_PSEAE	Uncharacterized protein	PA2633		0.016723	0.0571828	0.751736	tr|Q9I0K5|Q9I0K5_PSEAE	5	5	550.18	2.58526	9 neg	65 neg	7.45417e+06	6.42859e+06	5.93894e+06	3.86172e+06	2.56532e+06	1.03319e+06	3.57281e+06	924160	3.26108e+06	1.36196e+06	1.01925e+07	6.57629e+06	9.6893e+06	4.37007e+06	2.40755e+06	1.28088e+06	5.38347e+06	1.45612e+06	4.48422e+06	1.36196e+06
Q9HUF9	Q9HUF9_PSEAE	Uncharacterized protein	PA5006		0.016868	0.0573626	0.750183	tr|Q9HUF9|Q9HUF9_PSEAE	4	4	436.62	2.07517	65 neg	9 neg	158796	590445	247810	541352	255014	800366	522551	1.01983e+06	750922	627975	217131	604010	404299	612613	239331	992238	787374	1.60686e+06	1.03257e+06	627975
Q9HYV4	Q9HYV4_PSEAE	Uncharacterized protein	PA3289		0.0168944	0.0573626	0.749901	tr|Q9HYV4|Q9HYV4_PSEAE	1	1	129.71	1.46249	9 neg	65 neg	462051	778293	550301	449357	452102	424055	306984	337648	410739	361339	631788	796174	897810	508509	424297	525714	462560	532003	564795	361339
Q9I6V5	Q9I6V5_PSEAE	Probable purine-binding chemotaxis protein	PA0177		0.0169449	0.0573626	0.749364	tr|Q9I6V5|Q9I6V5_PSEAE	2	2	75.81	4.63799	9 neg	65 neg	4.42625e+06	1.26557e+06	4.04122e+06	598510	1.43516e+06	328684	715179	767038	548675	177451	6.05226e+06	1.29464e+06	6.5932e+06	677295	1.3469e+06	407479	1.07762e+06	1.20856e+06	754467	177451
Q9I0C5	Q9I0C5_PSEAE	Chloroperoxidase	cpo PA2717	cpo	0.0170253	0.0573626	0.748509	tr|Q9I0C5|Q9I0C5_PSEAE	8	8	877.13	2.57269	9 neg	65 neg	6.19018e+07	1.82821e+07	4.15706e+07	2.08678e+07	1.92104e+07	1.30747e+07	1.32903e+07	1.77564e+07	1.16846e+07	7.098e+06	8.46418e+07	1.87022e+07	6.78219e+07	2.36148e+07	1.80289e+07	1.62091e+07	2.00257e+07	2.79772e+07	1.60671e+07	7.098e+06
G3XD39	G3XD39_PSEAE	Probable bacteriophage protein	PA0622		0.0170256	0.0573626	0.748506	tr|G3XD39|G3XD39_PSEAE	5	5	462.14	2.40468	9 neg	65 neg	7.81359e+06	3.60533e+06	6.42203e+06	1.93359e+06	3.64901e+06	1.52603e+06	2.22353e+06	1.74939e+06	1.88002e+06	2.36184e+06	1.0684e+07	3.68816e+06	1.04775e+07	2.18812e+06	3.42459e+06	1.89187e+06	3.35039e+06	2.75636e+06	2.58516e+06	2.36184e+06
Q9I118	Q9I118_PSEAE	Uncharacterized protein	PA2464		0.0170465	0.0573626	0.748284	tr|Q9I118|Q9I118_PSEAE	3	3	266.82	3.88392	9 neg	65 neg	2.27918e+06	786566	2.31916e+06	349746	745279	401730	447315	278696	287636	253025	3.11645e+06	804637	3.78368e+06	395785	699444	498037	674008	439118	395520	253025
P09591	EFTU_PSEAE	Elongation factor Tu (EF-Tu)	tufA PA4265; tufB PA4277	tufA; tufB	0.0170882	0.0573626	0.747842	sp|P09591|EFTU_PSEAE	51	51	7484.95	1.5812	9 neg	65 neg	1.41551e+10	1.04789e+10	9.55636e+09	9.25388e+09	7.04303e+09	4.7365e+09	7.90313e+09	6.40212e+09	7.63476e+09	5.25326e+09	1.93551e+10	1.07196e+10	1.55911e+10	1.0472e+10	6.60988e+09	5.87199e+09	1.19083e+10	1.00873e+10	1.04983e+10	5.25326e+09
Q9I6D4	Q9I6D4_PSEAE	Uncharacterized protein	PA0360		0.0171223	0.0573626	0.747481	tr|Q9I6D4|Q9I6D4_PSEAE	1	1	19.16	2.67842	9 neg	65 neg	133143	247437	58051.6	116778	154828	86144.2	32545.7	51039	69951.5	25490.5	182054	253122	94710.5	132150	145306	106796	49039.4	80417.8	96188.2	25490.5
Q9I0T9	Q9I0T9_PSEAE	Exodeoxyribonuclease III	xthA PA2545	xthA	0.017253	0.0576545	0.746103	tr|Q9I0T9|Q9I0T9_PSEAE	13	12	665.93	1.73011	9 neg	65 neg	4.79044e+07	4.26159e+07	3.68976e+07	2.47706e+07	2.29681e+07	2.24469e+07	2.38199e+07	1.73691e+07	2.30532e+07	1.45508e+07	6.55024e+07	4.3595e+07	6.0198e+07	2.80313e+07	2.15556e+07	2.78282e+07	3.58915e+07	2.7367e+07	3.16998e+07	1.45508e+07
Q9I5Y8	Q9I5Y8_PSEAE	Transketolase (EC 2.2.1.1)	tktA PA0548	tktA	0.0173554	0.0578505	0.745028	tr|Q9I5Y8|Q9I5Y8_PSEAE	25	25	2694.35	1.65564	65 neg	9 neg	8.76337e+07	7.30825e+07	7.71247e+07	6.12532e+07	5.11906e+07	1.02808e+08	1.10403e+08	9.04151e+07	1.84947e+08	9.13728e+07	1.19826e+08	7.47615e+07	1.25828e+08	6.93163e+07	4.80423e+07	1.27454e+08	1.66353e+08	1.42459e+08	2.54315e+08	9.13728e+07
Q9I6T9	Q9I6T9_PSEAE	NAD(P) transhydrogenase subunit beta (EC 1.6.1.2) (Nicotinamide nucleotide transhydrogenase subunit beta)	pntB PA0196	pntB	0.017455	0.0580365	0.743986	tr|Q9I6T9|Q9I6T9_PSEAE	5	5	554.8	1.96506	65 neg	9 neg	1.58609e+06	1.7934e+06	1.34174e+06	4.16553e+06	2.48319e+06	2.99927e+06	3.66789e+06	5.81961e+06	3.81907e+06	6.03673e+06	2.16875e+06	1.8346e+06	2.18903e+06	4.71386e+06	2.33047e+06	3.71829e+06	5.52673e+06	9.16947e+06	5.25149e+06	6.03673e+06
Q9I0K7	Q9I0K7_PSEAE	Probable acetyl transferase	PA2631		0.017564	0.0582523	0.742852	tr|Q9I0K7|Q9I0K7_PSEAE	6	5	676.43	2.6023	9 neg	65 neg	7.97752e+07	2.54685e+07	4.82639e+07	2.04565e+07	2.56784e+07	1.81969e+07	1.15242e+07	2.32758e+07	1.13998e+07	1.2321e+07	1.09081e+08	2.60537e+07	7.8742e+07	2.31493e+07	2.40992e+07	2.25592e+07	1.73644e+07	3.66737e+07	1.56756e+07	1.2321e+07
Q9HTQ4	Q9HTQ4_PSEAE	Cytochrome c5	cycB PA5300	cycB	0.0176559	0.0583339	0.741898	tr|Q9HTQ4|Q9HTQ4_PSEAE	11	11	889.15	1.63994	9 neg	65 neg	1.60876e+08	2.35056e+08	1.42015e+08	1.98668e+08	1.57222e+08	1.08973e+08	1.31719e+08	6.34302e+07	1.48512e+08	9.24074e+07	2.19974e+08	2.40456e+08	2.31696e+08	2.24819e+08	1.47553e+08	1.35097e+08	1.98472e+08	9.99416e+07	2.04214e+08	9.24074e+07
Q9I475	Q9I475_PSEAE	Probable transcriptional regulator	PA1269		0.0176768	0.0583339	0.741682	tr|Q9I475|Q9I475_PSEAE	1	1	25.32	6.8127	9 neg	65 neg	644013	61868.9	850789	160563	517689	21372.1	124140	73725.7	64771.8	44042.4	880595	63290.3	1.38805e+06	181699	485851	26495.6	187053	116163	89065.8	44042.4
Q9HVW2	Q9HVW2_PSEAE	Probable permease of ABC transporter	PA4455		0.0177558	0.058449	0.740865	tr|Q9HVW2|Q9HVW2_PSEAE	4	4	278.6	2.42753	65 neg	9 neg	1.54153e+06	1.45408e+06	1.14092e+06	2.75702e+06	1.4715e+06	6.69953e+06	1.78799e+06	4.50885e+06	4.76903e+06	2.54104e+06	2.10782e+06	1.48749e+06	1.86139e+06	3.11994e+06	1.38101e+06	8.30562e+06	2.69412e+06	7.10422e+06	6.55775e+06	2.54104e+06
Q9I6I2	Q9I6I2_PSEAE	Uncharacterized protein	PA0309		0.0178714	0.0586835	0.739675	tr|Q9I6I2|Q9I6I2_PSEAE	10	10	1179.03	1.54805	9 neg	65 neg	1.42216e+07	1.77038e+07	1.09002e+07	2.01347e+07	1.9002e+07	8.6211e+06	1.09273e+07	1.13846e+07	8.39334e+06	1.36192e+07	1.94459e+07	1.81105e+07	1.77836e+07	2.27852e+07	1.78334e+07	1.06878e+07	1.64651e+07	1.79378e+07	1.15414e+07	1.36192e+07
Q9I707	Q9I707_PSEAE	Uncharacterized protein	PA0125		0.0179809	0.0588969	0.738552	tr|Q9I707|Q9I707_PSEAE	2	2	401.75	3.21897	9 neg	65 neg	3.60973e+06	797707	2.46635e+06	1.19911e+06	899334	567643	343091	794704	283693	798168	4.93579e+06	816034	4.02382e+06	1.35695e+06	844025	703724	516965	1.25215e+06	390098	798168
Q9I0K9	PUR8_PSEAE	Adenylosuccinate lyase (ASL) (EC 4.3.2.2) (Adenylosuccinase) (ASase)	purB PA2629	purB	0.018291	0.059358	0.735397	sp|Q9I0K9|PUR8_PSEAE	13	11	965.63	1.7738	65 neg	9 neg	9.47346e+06	7.44872e+06	6.2289e+06	8.54163e+06	8.55539e+06	1.08146e+07	1.21387e+07	2.12258e+07	1.83521e+07	8.86079e+06	1.29536e+07	7.61986e+06	1.01624e+07	9.66602e+06	8.02923e+06	1.34072e+07	1.82904e+07	3.34438e+07	2.52354e+07	8.86079e+06
Q9HXC4	Q9HXC4_PSEAE	Probable binding protein component of ABC transporter	PA3889		0.0182993	0.059358	0.735313	tr|Q9HXC4|Q9HXC4_PSEAE	2	2	214.84	2.68892	9 neg	65 neg	7.61616e+06	2.34302e+06	5.09218e+06	3.13585e+06	3.20642e+06	1.71265e+06	1.29155e+06	3.50224e+06	586804	862975	1.0414e+07	2.39686e+06	8.30782e+06	3.54864e+06	3.00922e+06	2.12323e+06	1.94609e+06	5.51819e+06	806896	862975
Q9I2V0	LPXH_PSEAE	UDP-2,3-diacylglucosamine hydrolase (EC 3.6.1.54) (UDP-2,3-diacylglucosamine diphosphatase)	lpxH PA1792	lpxH	0.0183243	0.059358	0.735061	sp|Q9I2V0|LPXH_PSEAE	2	2	290.04	4.29366	9 neg	65 neg	5.07474e+06	655604	2.64066e+06	1.10047e+06	811293	416751	418237	471637	442221	646025	6.93898e+06	670666	4.3082e+06	1.24533e+06	761398	516659	630194	743119	608085	646025
Q9HZL4	Q9HZL4_PSEAE	Probable phosphodiesterase	PA2990		0.0183274	0.059358	0.73503	tr|Q9HZL4|Q9HZL4_PSEAE	5	5	381.41	1.74974	65 neg	9 neg	1.28615e+06	1.94858e+06	721955	1.64147e+06	857627	2.75945e+06	1.76487e+06	2.14453e+06	2.67397e+06	1.95312e+06	1.75863e+06	1.99335e+06	1.17786e+06	1.85754e+06	804883	3.42098e+06	2.65928e+06	3.37895e+06	3.6769e+06	1.95312e+06
Q9I758	Q9I758_PSEAE	Serine/threonine protein kinase PpkA	ppkA PA0074	ppkA	0.0183459	0.059358	0.734842	tr|Q9I758|Q9I758_PSEAE	12	12	848.64	2.9067	65 neg	9 neg	3.19509e+06	753575	2.16905e+06	1.13858e+06	629764	2.74829e+06	6.48183e+06	2.66979e+06	8.00845e+06	3.01407e+06	4.36882e+06	770888	3.53878e+06	1.28846e+06	591033	3.40714e+06	9.76674e+06	4.20657e+06	1.10122e+07	3.01407e+06
Q9HV30	Y4778_PSEAE	Uncharacterized HTH-type transcriptional regulator PA4778	PA4778		0.0184994	0.0597087	0.733297	sp|Q9HV30|Y4778_PSEAE	6	6	528.32	5.17335	65 neg	9 neg	7.95021e+06	7.49761e+06	6.83216e+06	1.99204e+06	2.67597e+06	1.47295e+07	5.45713e+07	8.51569e+06	5.20649e+07	9.53001e+06	1.08708e+07	7.66987e+06	1.11466e+07	2.25427e+06	2.51139e+06	1.82607e+07	8.22273e+07	1.34175e+07	7.15928e+07	9.53001e+06
Q9I4W3	DAPA_PSEAE	4-hydroxy-tetrahydrodipicolinate synthase (HTPA synthase) (EC 4.3.3.7)	dapA PA1010	dapA	0.0190064	0.0611959	0.728255	sp|Q9I4W3|DAPA_PSEAE	20	20	2442.38	2.56462	9 neg	65 neg	6.92128e+08	3.18878e+08	5.2319e+08	1.77941e+08	2.28089e+08	1.21516e+08	2.0407e+08	1.69086e+08	1.72583e+08	8.9282e+07	9.46385e+08	3.26204e+08	8.53578e+08	2.01365e+08	2.14061e+08	1.50647e+08	3.0749e+08	2.66415e+08	2.37313e+08	8.9282e+07
Q05097	PA1L_PSEAE	PA-I galactophilic lectin (PA-IL) (Galactose-binding lectin)	lecA pa1L PA2570	lecA	0.01914	0.0613052	0.726942	sp|Q05097|PA1L_PSEAE	3	3	429.53	6.45032	9 neg	65 neg	5.39568e+08	6.66874e+07	4.67759e+08	1.19854e+08	5.50584e+07	2.09016e+07	2.61073e+07	1.61417e+07	1.13328e+08	1.71439e+07	7.37781e+08	6.82195e+07	7.63143e+08	1.35631e+08	5.16723e+07	2.59123e+07	3.93381e+07	2.54332e+07	1.55834e+08	1.71439e+07
Q9HUS3	Q9HUS3_PSEAE	DesT	desT PA4890	desT	0.019143	0.0613052	0.726913	tr|Q9HUS3|Q9HUS3_PSEAE	2	2	219.86	2.30109	65 neg	9 neg	218075	60539.9	79672.1	87793.9	58775.7	170679	364976	133944	311325	180798	298186	61930.9	129984	99350.8	55160.9	211596	549942	211045	428093	180798
G3XD17	G3XD17_PSEAE	Thiol:disulfide interchange protein DsbC	dsbC PA3737	dsbC	0.0191794	0.0613052	0.726556	tr|G3XD17|G3XD17_PSEAE	3	3	141.26	1.73872	65 neg	9 neg	301252	347478	253006	542458	579787	660145	564984	829113	518816	946071	411918	355461	412775	613865	544129	818402	851310	1.30636e+06	713409	946071
Q9HV93	Q9HV93_PSEAE	cAMP-binding protein A	cbpA PA4704	cbpA	0.0192867	0.0614998	0.725507	tr|Q9HV93|Q9HV93_PSEAE	4	4	420.07	1.91009	9 neg	65 neg	1.64604e+06	2.41514e+06	825641	1.45298e+06	1.76201e+06	527615	927788	961430	840486	984263	2.25072e+06	2.47063e+06	1.34702e+06	1.64424e+06	1.65365e+06	654100	1.39798e+06	1.51484e+06	1.15573e+06	984263
Q9I0E3	Q9I0E3_PSEAE	Uncharacterized protein	PA2699		0.0194238	0.0616584	0.724174	tr|Q9I0E3|Q9I0E3_PSEAE	9	9	740.46	2.34754	9 neg	65 neg	7.41161e+06	4.08666e+06	5.71636e+06	3.76767e+06	2.38259e+06	1.78359e+06	2.22442e+06	915512	3.74269e+06	1.28672e+06	1.01343e+07	4.18056e+06	9.32617e+06	4.26363e+06	2.23606e+06	2.21117e+06	3.35172e+06	1.44249e+06	5.14647e+06	1.28672e+06
Q9HT55	Q9HT55_PSEAE	Probable potassium efflux transporter	PA5518		0.0194297	0.0616584	0.724117	tr|Q9HT55|Q9HT55_PSEAE	2	2	152.35	3.08552	65 neg	9 neg	76278.2	57456.3	42635	398842	109510	464127	142253	646327	510267	349746	104299	58776.3	69558.5	451344	102775	575392	214345	1.01836e+06	701653	349746
P42807	HEM1_PSEAE	Glutamyl-tRNA reductase (GluTR) (EC 1.2.1.70)	hemA PA4666	hemA	0.0194876	0.0616942	0.723556	sp|P42807|HEM1_PSEAE	7	7	561.83	2.23572	65 neg	9 neg	689348	1.1035e+06	373435	1.29371e+06	439086	983985	1.31296e+06	2.11552e+06	1.76861e+06	2.53618e+06	942583	1.12886e+06	609255	1.46401e+06	412082	1.21988e+06	1.97835e+06	3.33325e+06	2.43196e+06	2.53618e+06
Q9HT95	ATSE4_PSEAE	Acetyltransferase PA5475 (EC 2.3.1.-) (GCN5-related N-acetyltransferase) (GNAT)	PA5475		0.0197809	0.0624735	0.72073	sp|Q9HT95|ATSE4_PSEAE	7	7	1660.75	2.78524	9 neg	65 neg	9.64562e+08	2.79916e+08	7.49026e+08	2.78571e+08	2.65554e+08	1.69688e+08	1.23519e+08	1.65108e+08	2.81671e+08	1.71115e+08	1.3189e+09	2.86347e+08	1.22203e+09	3.15241e+08	2.49222e+08	2.10367e+08	1.86116e+08	2.60147e+08	3.87317e+08	1.71115e+08
Q9HZS0	Q9HZS0_PSEAE	Uncharacterized protein	PA2927		0.0199659	0.0629076	0.718963	tr|Q9HZS0|Q9HZS0_PSEAE	4	4	252.32	2.01634	65 neg	9 neg	640253	693992	309463	791713	666699	2.03194e+06	701267	1.12689e+06	1.29947e+06	1.09536e+06	875454	709937	504884	895932	625696	2.51906e+06	1.05666e+06	1.77554e+06	1.78687e+06	1.09536e+06
Q9HWW5	Q9HWW5_PSEAE	Uncharacterized protein	PA4063		0.020074	0.0630886	0.717935	tr|Q9HWW5|Q9HWW5_PSEAE	7	7	1057.33	1.65955	9 neg	65 neg	2.10109e+07	2.93347e+07	1.61076e+07	1.78038e+07	1.33619e+07	1.43788e+07	1.20602e+07	1.24361e+07	1.22194e+07	7.72799e+06	2.87294e+07	3.00087e+07	2.62793e+07	2.01475e+07	1.25401e+07	1.78259e+07	1.81722e+07	1.95945e+07	1.68025e+07	7.72799e+06
O68562	BAME_PSEAE	Outer membrane protein assembly factor BamE	bamE omlA oprX PA4765	bamE	0.0201187	0.0630886	0.717512	sp|O68562|BAME_PSEAE	7	7	659.52	1.63551	9 neg	65 neg	3.39196e+07	2.49043e+07	1.81968e+07	2.86938e+07	3.47997e+07	1.75227e+07	1.43909e+07	2.55243e+07	1.20582e+07	1.64188e+07	4.63802e+07	2.54765e+07	2.96878e+07	3.24709e+07	3.26595e+07	2.17234e+07	2.1684e+07	4.02164e+07	1.65809e+07	1.64188e+07
P95454	RLME_PSEAE	Ribosomal RNA large subunit methyltransferase E (EC 2.1.1.166) (23S rRNA Um2552 methyltransferase) (rRNA (uridine-2'-O-)-methyltransferase)	rlmE ftsJ rrmJ PA4752	rlmE	0.0202104	0.0632262	0.716645	sp|P95454|RLME_PSEAE	6	6	639.77	2.19902	9 neg	65 neg	2.77486e+07	1.41298e+07	1.7434e+07	8.63983e+06	1.44195e+07	1.10254e+07	6.21254e+06	9.54725e+06	7.13186e+06	3.54135e+06	3.79423e+07	1.44544e+07	2.84433e+07	9.77715e+06	1.35327e+07	1.36685e+07	9.36098e+06	1.50428e+07	9.80681e+06	3.54135e+06
Q9I6Q2	Q9I6Q2_PSEAE	Probable transcriptional regulator	PA0236		0.020302	0.063363	0.715782	tr|Q9I6Q2|Q9I6Q2_PSEAE	6	6	439.98	1.5678	65 neg	9 neg	1.94018e+06	2.45919e+06	1.57505e+06	2.90495e+06	1.93509e+06	2.76826e+06	4.88472e+06	3.56912e+06	3.14172e+06	2.59105e+06	2.65292e+06	2.51569e+06	2.56967e+06	3.28734e+06	1.81608e+06	3.43189e+06	7.36023e+06	5.62357e+06	4.32009e+06	2.59105e+06
Q9HUW9	Y4841_PSEAE	Uncharacterized Nudix hydrolase PA4841 (EC 3.6.-.-)	PA4841		0.020428	0.0636063	0.714599	sp|Q9HUW9|Y4841_PSEAE	3	3	134.52	1.92047	65 neg	9 neg	626673	1.84393e+06	1.43757e+06	2.31227e+06	1.48069e+06	3.37143e+06	2.32329e+06	2.9983e+06	3.91749e+06	2.17929e+06	856885	1.88629e+06	2.34538e+06	2.61665e+06	1.38962e+06	4.17966e+06	3.5007e+06	4.72417e+06	5.38682e+06	2.17929e+06
Q9I2A1	Q9I2A1_PSEAE	Probable transcriptional regulator	PA2010		0.0205227	0.063751	0.713714	tr|Q9I2A1|Q9I2A1_PSEAE	4	4	449.25	1.52111	65 neg	9 neg	2.12452e+06	3.19332e+06	2.26265e+06	1.70459e+06	2.06163e+06	2.54363e+06	3.72914e+06	4.10076e+06	2.72907e+06	4.15696e+06	2.90497e+06	3.26669e+06	3.69149e+06	1.92897e+06	1.93484e+06	3.15342e+06	5.61901e+06	6.46123e+06	3.75267e+06	4.15696e+06
Q9HYG8	GCH11_PSEAE	GTP cyclohydrolase 1 1 (EC 3.5.4.16) (GTP cyclohydrolase I 1) (GTP-CH-I 1)	folE1 PA3438	folE1	0.0206707	0.0640604	0.712335	sp|Q9HYG8|GCH11_PSEAE	4	3	161.62	2.09772	65 neg	9 neg	126062	419115	154632	434170	319816	766774	586069	575057	750057	371691	172372	428744	252280	491322	300147	950593	883081	906069	1.03138e+06	371691
Q9I4F8	Q9I4F8_PSEAE	Two-component sensor PhoQ	phoQ PA1180	phoQ	0.0209644	0.0646895	0.70962	tr|Q9I4F8|Q9I4F8_PSEAE	3	3	151.82	1.83785	65 neg	9 neg	403912	673132	188659	363570	459822	781961	705154	733635	1.06425e+06	554439	552291	688597	307795	411429	431543	969421	1.06252e+06	1.15593e+06	1.46342e+06	554439
Q9HVJ7	Q9HVJ7_PSEAE	Glutamate dehydrogenase	gdhA PA4588	gdhA	0.0209714	0.0646895	0.709556	tr|Q9HVJ7|Q9HVJ7_PSEAE	5	5	595.99	7.51878	65 neg	9 neg	1.64033e+06	1.15141e+06	1.30308e+06	562022	189983	2.07496e+06	1.03175e+07	1.77122e+06	1.97011e+07	2.5773e+06	2.24291e+06	1.17786e+06	2.12595e+06	636005	178299	2.57239e+06	1.55463e+07	2.79077e+06	2.70905e+07	2.5773e+06
Q9I7B1	Y015_PSEAE	TPR repeat-containing protein PA0015	PA0015		0.0210662	0.0647318	0.708687	sp|Q9I7B1|Y015_PSEAE	3	3	95.08	1.67115	9 neg	65 neg	516734	1.02193e+06	516221	652741	830027	466364	389992	316738	343942	599855	706559	1.04541e+06	842208	738666	778979	578166	587635	499058	472944	599855
Q9HUL4	QUEG_PSEAE	Epoxyqueuosine reductase (EC 1.17.99.6) (Queuosine biosynthesis protein QueG)	queG PA4950	queG	0.0211119	0.0647318	0.708268	sp|Q9HUL4|QUEG_PSEAE	1	1	17.74	3.6371	9 neg	65 neg	538306	124410	345790	87674.4	116711	67579.2	77940.1	60327.6	86720.8	40910.1	736055	127268	564152	99215.6	109533	83780	117439	95053.1	119247	40910.1
Q9I303	Q9I303_PSEAE	Uncharacterized protein	PA1734		0.0211319	0.0647318	0.708085	tr|Q9I303|Q9I303_PSEAE	1	1	35.82	9.36043	9 neg	65 neg	607483	97400	585291	133898	34887.1	38291.4	5371.17	41011.3	32105.6	39085.3	830646	99637.7	954895	151524	32741.5	47471.1	8093.21	64618	44147.4	39085.3
Q9I6C0	Q9I6C0_PSEAE	Cell division protein FtsE	ftsE PA0374	ftsE	0.0213952	0.0653165	0.705689	tr|Q9I6C0|Q9I6C0_PSEAE	5	4	677.04	1.98805	65 neg	9 neg	1.14556e+06	1.23937e+06	1.0502e+06	2.32802e+06	2.14059e+06	2.51638e+06	1.99603e+06	5.47057e+06	3.15645e+06	2.57363e+06	1.56639e+06	1.26785e+06	1.71338e+06	2.63447e+06	2.00894e+06	3.11963e+06	3.00759e+06	8.61951e+06	4.34034e+06	2.57363e+06
P72151	FLICB_PSEAE	B-type flagellin	fliC PA1092	fliC	0.0214215	0.0653165	0.70545	sp|P72151|FLICB_PSEAE	18	17	2052.98	2.64707	9 neg	65 neg	8.32523e+07	8.80504e+07	6.7732e+07	4.73527e+07	2.5265e+07	1.45434e+07	4.05253e+07	1.29292e+07	3.90623e+07	1.06745e+07	1.13836e+08	9.00734e+07	1.10504e+08	5.3586e+07	2.37112e+07	1.80299e+07	6.1063e+07	2.03715e+07	5.37134e+07	1.06745e+07
Q9HV69	PANC_PSEAE	Pantothenate synthetase (PS) (EC 6.3.2.1) (Pantoate--beta-alanine ligase) (Pantoate-activating enzyme)	panC PA4730	panC	0.0215075	0.0654279	0.704673	sp|Q9HV69|PANC_PSEAE	5	5	515.59	2.0443	65 neg	9 neg	7.35363e+06	1.89586e+06	3.83868e+06	4.28813e+06	2.60775e+06	4.41139e+06	8.03774e+06	8.6491e+06	1.00179e+07	9.73729e+06	1.0055e+07	1.93941e+06	6.26276e+06	4.85261e+06	2.44738e+06	5.46893e+06	1.21112e+07	1.36277e+07	1.37753e+07	9.73729e+06
Q9I3M8	Q9I3M8_PSEAE	Probable transcriptional regulator	PA1484		0.0216665	0.0656132	0.703242	tr|Q9I3M8|Q9I3M8_PSEAE	2	2	45.59	6.01411	65 neg	9 neg	843.753	859.447	60433.8	5390.93	124.807	19839.2	135859	12497.7	150116	88557.9	1153.71	879.193	98596.9	6100.57	117.131	24595.2	204711	19691.6	206421	88557.9
Q9I2X3	Q9I2X3_PSEAE	Uncharacterized protein	PA1766		0.0216675	0.0656132	0.703232	tr|Q9I2X3|Q9I2X3_PSEAE	5	5	323.65	1.72711	65 neg	9 neg	2.01497e+06	1.49654e+06	1.14043e+06	996919	1.35388e+06	1.92609e+06	2.59837e+06	2.1864e+06	3.76057e+06	1.62305e+06	2.75518e+06	1.53093e+06	1.86059e+06	1.12815e+06	1.27062e+06	2.38783e+06	3.9152e+06	3.44492e+06	5.17105e+06	1.62305e+06
Q9HVX5	Q9HVX5_PSEAE	Uncharacterized protein	PA4440		0.0217855	0.0658198	0.702175	tr|Q9HVX5|Q9HVX5_PSEAE	9	9	768.45	1.43127	9 neg	65 neg	2.65445e+07	2.92851e+07	2.40792e+07	2.01247e+07	2.05645e+07	1.65547e+07	1.93742e+07	1.82974e+07	1.9168e+07	1.08649e+07	3.62957e+07	2.99579e+07	3.92849e+07	2.27738e+07	1.92997e+07	2.05234e+07	2.91928e+07	2.88296e+07	2.63573e+07	1.08649e+07
Q9HZI9	Q9HZI9_PSEAE	Universal stress protein	PA3017		0.0219777	0.0661115	0.700461	tr|Q9HZI9|Q9HZI9_PSEAE	7	7	778.87	1.69311	9 neg	65 neg	1.6977e+07	1.56446e+07	1.05945e+07	8.6336e+06	8.47317e+06	8.96188e+06	6.88548e+06	8.53946e+06	5.87015e+06	5.3714e+06	2.32136e+07	1.6004e+07	1.72848e+07	9.7701e+06	7.95207e+06	1.11103e+07	1.0375e+07	1.34549e+07	8.07186e+06	5.3714e+06
Q9HZP0	Q9HZP0_PSEAE	Uncharacterized protein	PA2958		0.0220078	0.0661115	0.700194	tr|Q9HZP0|Q9HZP0_PSEAE	8	7	657.71	1.59915	9 neg	65 neg	8.71429e+06	4.23525e+06	8.97387e+06	7.66298e+06	5.32661e+06	3.90806e+06	4.11616e+06	4.75581e+06	4.39288e+06	4.65926e+06	1.19155e+07	4.33256e+06	1.46408e+07	8.67171e+06	4.99902e+06	4.84494e+06	6.20217e+06	7.49334e+06	6.04052e+06	4.65926e+06
Q9I3F3	TUSA_PSEAE	Sulfur carrier protein TusA	tusA PA1564	tusA	0.0220431	0.0661115	0.699881	sp|Q9I3F3|TUSA_PSEAE	4	4	366.2	2.92283	9 neg	65 neg	3.48577e+07	1.24269e+07	1.84457e+07	6.11645e+06	2.9068e+07	6.92533e+06	6.89973e+06	6.08564e+06	9.02035e+06	5.5953e+06	4.76629e+07	1.27124e+07	3.0094e+07	6.9216e+06	2.72803e+07	8.58555e+06	1.03964e+07	9.58863e+06	1.24036e+07	5.5953e+06
Q9I4N6	FLISB_PSEAE	B-type flagellar protein FliS	fliS PA1095	fliS	0.0220819	0.0661115	0.699537	sp|Q9I4N6|FLISB_PSEAE	2	2	180.13	3.23291	9 neg	65 neg	2.16159e+06	766859	1.866e+06	473857	858861	365108	349746	119035	854305	207057	2.95566e+06	784477	3.04436e+06	536233	806040	452636	526992	187554	1.17473e+06	207057
Q9HU18	DCTP_PSEAE	C4-dicarboxylate-binding periplasmic protein DctP	dctP PA5167	dctP	0.0222721	0.066235	0.697859	sp|Q9HU18|DCTP_PSEAE;tr|Q9I561|Q9I561_PSEAE	12	12	790.61	2.01897	9 neg	65 neg	4.05971e+07	2.7628e+07	2.59928e+07	1.54943e+07	1.39041e+07	1.16697e+07	1.28966e+07	8.47574e+06	1.76985e+07	1.04868e+07	5.55106e+07	2.82628e+07	4.24068e+07	1.75339e+07	1.3049e+07	1.44672e+07	1.94324e+07	1.33545e+07	2.43367e+07	1.04868e+07
Q9I3I5	ZIPA_PSEAE	Cell division protein ZipA	zipA PA1528	zipA	0.0223601	0.066235	0.697085	sp|Q9I3I5|ZIPA_PSEAE	12	12	2378.48	1.66768	9 neg	65 neg	1.86517e+08	1.06311e+08	1.60164e+08	1.18732e+08	7.39226e+07	7.86253e+07	8.16526e+07	7.58568e+07	7.93782e+07	7.16407e+07	2.55035e+08	1.08754e+08	2.61305e+08	1.34362e+08	6.93763e+07	9.74743e+07	1.23033e+08	1.19521e+08	1.09151e+08	7.16407e+07
Q9HV72	Q9HV72_PSEAE	Poly(A) polymerase I (PAP I) (EC 2.7.7.19)	pcnB PA4727	pcnB	0.0223732	0.066235	0.69697	tr|Q9HV72|Q9HV72_PSEAE	10	10	449.2	2.10203	65 neg	9 neg	2.01284e+06	1.38833e+06	1.43977e+06	1.24906e+06	1.50725e+06	2.20913e+06	3.65471e+06	2.23075e+06	6.04246e+06	1.83259e+06	2.75227e+06	1.42022e+06	2.34897e+06	1.41348e+06	1.41456e+06	2.73872e+06	5.50687e+06	3.51481e+06	8.30881e+06	1.83259e+06
Q9HV90	Q9HV90_PSEAE	Heme-transport protein, PhuT	phuT PA4708	phuT	0.0223888	0.066235	0.696833	tr|Q9HV90|Q9HV90_PSEAE	4	4	236.49	1.57314	9 neg	65 neg	2.26692e+06	2.28801e+06	2.65728e+06	1.42024e+06	1.81488e+06	1.31609e+06	1.07001e+06	1.44489e+06	1.87466e+06	935416	3.09969e+06	2.34057e+06	4.33533e+06	1.6072e+06	1.70327e+06	1.6316e+06	1.61227e+06	2.2766e+06	2.57779e+06	935416
Q9HU34	Q9HU34_PSEAE	Probable short-chain dehydrogenase	PA5150		0.0224204	0.066235	0.696557	tr|Q9HU34|Q9HU34_PSEAE	5	5	589.5	1.81765	65 neg	9 neg	1.38036e+06	848484	1.46323e+06	1.15534e+06	987095	1.17023e+06	2.94247e+06	1.7125e+06	2.8462e+06	1.93372e+06	1.88744e+06	867978	2.38724e+06	1.30742e+06	926388	1.45077e+06	4.43367e+06	2.69824e+06	3.91372e+06	1.93372e+06
Q9HYS7	Q9HYS7_PSEAE	Uncharacterized protein	PA3317		0.022469	0.066235	0.696131	tr|Q9HYS7|Q9HYS7_PSEAE	3	3	344.34	3.31384	9 neg	65 neg	5.40495e+06	1.36735e+06	3.3898e+06	1.38692e+06	956351	687173	604232	1.21374e+06	403558	864976	7.39049e+06	1.39877e+06	5.53042e+06	1.56949e+06	897535	851910	910449	1.91239e+06	554920	864976
Q9I3E6	Q9I3E6_PSEAE	Uncharacterized protein	PA1571		0.0224735	0.066235	0.696092	tr|Q9I3E6|Q9I3E6_PSEAE	2	2	176.15	3.38356	9 neg	65 neg	3.34588e+07	2.22149e+07	2.46313e+07	7.13455e+06	7.02819e+06	3.54928e+06	8.69885e+06	3.58273e+06	8.94636e+06	3.14237e+06	4.57501e+07	2.27253e+07	4.01857e+07	8.07372e+06	6.59595e+06	4.40015e+06	1.31073e+07	5.64501e+06	1.23019e+07	3.14237e+06
Q9HXE4	DAUB_PSEAE	NAD(P)H-dependent anabolic L-arginine dehydrogenase DauB (EC 1.4.1.-)	dauB PA3862	dauB	0.0228545	0.0672081	0.692783	sp|Q9HXE4|DAUB_PSEAE	9	9	1562.28	1.46062	9 neg	65 neg	2.92883e+07	2.53011e+07	2.35225e+07	1.69092e+07	1.939e+07	1.2848e+07	1.67476e+07	1.52258e+07	2.08957e+07	1.26134e+07	4.00475e+07	2.58824e+07	3.83766e+07	1.91351e+07	1.81975e+07	1.59281e+07	2.52351e+07	2.39901e+07	2.8733e+07	1.26134e+07
Q9HXU9	Q9HXU9_PSEAE	Uncharacterized protein	PA3691		0.0229473	0.0673315	0.691982	tr|Q9HXU9|Q9HXU9_PSEAE	9	9	984.96	1.49215	9 neg	65 neg	1.2431e+08	2.03255e+08	1.0209e+08	1.03363e+08	1.4571e+08	9.15685e+07	9.23132e+07	8.09381e+07	9.62502e+07	9.37948e+07	1.69976e+08	2.07924e+08	1.66559e+08	1.1697e+08	1.36748e+08	1.1352e+08	1.39096e+08	1.27527e+08	1.32351e+08	9.37948e+07
Q9HU46	Q9HU46_PSEAE	Uncharacterized protein	PA5138		0.0230238	0.0674064	0.691325	tr|Q9HU46|Q9HU46_PSEAE	3	3	366.94	1.75951	9 neg	65 neg	3.38159e+06	4.92329e+06	2.47745e+06	3.68123e+06	2.33361e+06	1.30965e+06	2.13523e+06	1.2967e+06	2.89122e+06	1.9137e+06	4.62384e+06	5.0364e+06	4.04193e+06	4.16581e+06	2.19009e+06	1.62362e+06	3.21734e+06	2.0431e+06	3.97564e+06	1.9137e+06
Q9HZV1	Q9HZV1_PSEAE	Probable sigma-70 factor, ECF subfamily	PA2896		0.0231136	0.0674318	0.690554	tr|Q9HZV1|Q9HZV1_PSEAE	6	5	676.67	1.65881	9 neg	65 neg	1.08436e+07	5.87305e+06	8.85771e+06	5.09433e+06	6.36704e+06	5.42112e+06	3.61077e+06	3.97274e+06	5.8211e+06	3.50095e+06	1.4827e+07	6.00798e+06	1.44512e+07	5.76493e+06	5.97546e+06	6.72073e+06	5.44066e+06	6.25951e+06	8.00443e+06	3.50095e+06
Q9HX98	Q9HX98_PSEAE	Molybdenum cofactor biosynthesis protein B	moaB1 PA3915	moaB1	0.0231843	0.0674318	0.68995	tr|Q9HX98|Q9HX98_PSEAE	2	2	134.39	2.00956	9 neg	65 neg	100551	226565	127783	139893	130486	61699.5	37047.7	38710.5	96201.2	127256	137489	231770	208477	158308	122461	76490.7	55823	60992.9	132283	127256
Q9HUT9	Q9HUT9_PSEAE	Uncharacterized protein	PA4874		0.0231853	0.0674318	0.689942	tr|Q9HUT9|Q9HUT9_PSEAE	5	5	369.23	1.69615	9 neg	65 neg	5.0561e+06	7.18724e+06	3.171e+06	6.12354e+06	7.16426e+06	4.62659e+06	2.61775e+06	2.89099e+06	3.53015e+06	3.25642e+06	6.91348e+06	7.35236e+06	5.17345e+06	6.92962e+06	6.72366e+06	5.73572e+06	3.94439e+06	4.55509e+06	4.85421e+06	3.25642e+06
P38108	MUCB_PSEAE	Sigma factor AlgU regulatory protein MucB	mucB algN PA0764	mucB	0.0232935	0.0675977	0.68902	sp|P38108|MUCB_PSEAE	17	16	2416.18	1.88035	9 neg	65 neg	1.39621e+08	8.12951e+07	1.23075e+08	6.4741e+07	5.04315e+07	6.01592e+07	4.37947e+07	5.38414e+07	4.4774e+07	4.1622e+07	1.90912e+08	8.31629e+07	2.00796e+08	7.32633e+07	4.733e+07	7.45813e+07	6.59892e+07	8.48333e+07	6.15674e+07	4.1622e+07
Q9HX25	LIPA_PSEAE	Lipoyl synthase (EC 2.8.1.8) (Lip-syn) (LS) (Lipoate synthase) (Lipoic acid synthase) (Sulfur insertion protein LipA)	lipA PA3996	lipA	0.0233864	0.0677189	0.68823	sp|Q9HX25|LIPA_PSEAE	10	10	771.09	1.27079	65 neg	9 neg	6.7686e+06	6.31282e+06	5.1801e+06	6.68024e+06	5.41533e+06	7.94285e+06	8.91594e+06	7.61522e+06	6.03534e+06	8.06827e+06	9.25508e+06	6.45786e+06	8.45127e+06	7.5596e+06	5.08228e+06	9.847e+06	1.34344e+07	1.19987e+07	8.29901e+06	8.06827e+06
Q9HW44	Q9HW44_PSEAE	Uncharacterized protein	PA4357		0.0234923	0.0677607	0.687332	tr|Q9HW44|Q9HW44_PSEAE	1	1	115.16	3.42447	65 neg	9 neg	15250.4	9073.59	6156.57	96554.6	30389.4	76234.1	61406.8	214048	45241.8	142164	20852.7	9282.06	10044.4	109265	28520.4	94509.8	92526.9	337257	62210.6	142164
Q9I244	EFG2_PSEAE	Elongation factor G 2 (EF-G 2)	fusB fusA2 PA2071	fusB	0.0235032	0.0677607	0.68724	sp|Q9I244|EFG2_PSEAE	33	18	4055.78	2.24896	9 neg	65 neg	2.1058e+08	8.57727e+07	1.41812e+08	5.78657e+07	6.58852e+07	4.14392e+07	4.59796e+07	5.83916e+07	5.22469e+07	5.17988e+07	2.87938e+08	8.77433e+07	2.31365e+08	6.54829e+07	6.18332e+07	5.13734e+07	6.92815e+07	9.20027e+07	7.18431e+07	5.17988e+07
Q9I0S7	Q9I0S7_PSEAE	Probable AMP-binding enzyme	PA2557		0.0235916	0.0678676	0.686494	tr|Q9I0S7|Q9I0S7_PSEAE	1	1	61.14	7.69636	65 neg	9 neg	124860	106693	164616	134528	216103	368736	3.60145e+06	505056	1.11133e+06	161064	170728	109144	268569	152236	202813	457134	5.42662e+06	795774	1.52816e+06	161064
Q9HXR1	Q9HXR1_PSEAE	Uncharacterized protein	PA3731		0.0237201	0.0679454	0.685413	tr|Q9HXR1|Q9HXR1_PSEAE	15	14	1446.48	1.9458	9 neg	65 neg	1.57678e+08	1.6007e+08	1.43156e+08	8.58014e+07	6.04972e+07	5.46281e+07	7.16329e+07	5.46545e+07	8.52233e+07	4.59197e+07	2.15602e+08	1.63748e+08	2.33557e+08	9.7096e+07	5.67766e+07	6.77241e+07	1.07936e+08	8.61146e+07	1.17188e+08	4.59197e+07
Q9HZ55	RLUB_PSEAE	Ribosomal large subunit pseudouridine synthase B (EC 5.4.99.22) (23S rRNA pseudouridine(2605) synthase) (rRNA pseudouridylate synthase B) (rRNA-uridine isomerase B)	rluB PA3179	rluB	0.0238511	0.0679454	0.684316	sp|Q9HZ55|RLUB_PSEAE	6	6	500.99	1.73083	65 neg	9 neg	1.89352e+06	2.40127e+06	1.52493e+06	2.93259e+06	1.91561e+06	4.82402e+06	2.64447e+06	3.36077e+06	5.19232e+06	2.44282e+06	2.58912e+06	2.45643e+06	2.48791e+06	3.31863e+06	1.7978e+06	5.98049e+06	3.98466e+06	5.29529e+06	7.13981e+06	2.44282e+06
Q9I068	Q9I068_PSEAE	Uncharacterized protein	PA2775		0.0238539	0.0679454	0.684292	tr|Q9I068|Q9I068_PSEAE	1	1	155.88	9.2685	65 neg	9 neg	51208.5	0	6976.1	0	0	31264	38566.3	21801.7	403778	43873.3	70020.2	0	11381.4	0	0	38759	58111.2	34351	555224	43873.3
Q9I3K0	Q9I3K0_PSEAE	Uncharacterized protein	PA1513		0.0239115	0.0679454	0.683811	tr|Q9I3K0|Q9I3K0_PSEAE	1	1	25.35	9.36317	65 neg	9 neg	141907	5224.3	59906.7	45233.5	24190	277295	125338	266950	1.8198e+06	99179.6	194038	5344.33	97737.1	51187.8	22702.3	343771	188857	420611	2.50235e+06	99179.6
Q9I1W9	Q9I1W9_PSEAE	Uncharacterized protein	PA2146		0.0239219	0.0679454	0.683725	tr|Q9I1W9|Q9I1W9_PSEAE	1	1	34.21	8.37791	9 neg	65 neg	15278.5	76622.5	42470.6	12039.8	88190.2	0	12780.6	15221.8	0	0	20891.1	78382.9	69290.3	13624.6	82766.5	0	19257.6	23983.8	0	0
Q9HW07	Q9HW07_PSEAE	Uncharacterized protein	PA4399		0.024	0.0679454	0.683073	tr|Q9HW07|Q9HW07_PSEAE	4	4	640.79	2.75892	9 neg	65 neg	2.53267e+07	5.48651e+06	1.64833e+07	8.97378e+06	8.70838e+06	6.42087e+06	3.72601e+06	8.01442e+06	2.58884e+06	2.8021e+06	3.46306e+07	5.61256e+06	2.68923e+07	1.01551e+07	8.1728e+06	7.96015e+06	5.61431e+06	1.26276e+07	3.55984e+06	2.8021e+06
Q9HWL1	Q9HWL1_PSEAE	Uncharacterized protein	PA4170		0.0240009	0.0679454	0.683066	tr|Q9HWL1|Q9HWL1_PSEAE	3	3	195.16	2.01125	9 neg	65 neg	457326	478060	462444	1.28798e+06	577452	292006	376317	377912	210314	365955	625327	489044	754472	1.45752e+06	541938	362008	567030	595444	289197	365955
Q9HXY5	SKPL_PSEAE	Skp-like protein	PA3647		0.0240294	0.0679454	0.682829	sp|Q9HXY5|SKPL_PSEAE	15	14	1200.71	1.8756	9 neg	65 neg	7.743e+07	1.76731e+08	7.36116e+07	1.61102e+08	1.26726e+08	9.78741e+07	5.28124e+07	5.50105e+07	5.98319e+07	6.26852e+07	1.05874e+08	1.80791e+08	1.20096e+08	1.82309e+08	1.18932e+08	1.21338e+08	7.9577e+07	8.66754e+07	8.22731e+07	6.26852e+07
Q9HWC4	NUSG_PSEAE	Transcription termination/antitermination protein NusG	nusG PA4275	nusG	0.024162	0.0680626	0.681729	sp|Q9HWC4|NUSG_PSEAE	13	13	1604.21	1.90657	9 neg	65 neg	1.56248e+08	6.94356e+07	1.53352e+08	9.06789e+07	6.79908e+07	3.94868e+07	4.7106e+07	5.82562e+07	8.04761e+07	5.67031e+07	2.13647e+08	7.10308e+07	2.50191e+08	1.02616e+08	6.38093e+07	4.89529e+07	7.09786e+07	9.17894e+07	1.1066e+08	5.67031e+07
Q9HV75	GLUQ_PSEAE	Glutamyl-Q tRNA(Asp) synthetase (Glu-Q-RSs) (EC 6.1.1.-)	gluQ PA4724	gluQ	0.0241814	0.0680626	0.681568	sp|Q9HV75|GLUQ_PSEAE	2	2	149.93	1.71709	9 neg	65 neg	517680	460727	304323	309133	348065	129813	344049	219462	279317	157134	707853	471312	496499	349826	326659	160934	518408	345788	384080	157134
Q9I046	Q9I046_PSEAE	Uncharacterized protein	PA2797		0.0242504	0.0680626	0.680998	tr|Q9I046|Q9I046_PSEAE	4	4	510.09	1.69147	9 neg	65 neg	2.6658e+07	2.42218e+07	1.67439e+07	3.52402e+07	2.001e+07	1.48107e+07	9.81168e+06	1.0165e+07	1.72671e+07	2.05888e+07	3.6451e+07	2.47783e+07	2.73175e+07	3.98791e+07	1.87793e+07	1.83612e+07	1.47841e+07	1.60162e+07	2.37434e+07	2.05888e+07
Q9I4P2	Q9I4P2_PSEAE	Flagellar hook-associated protein type 3 FlgL	flgL PA1087	flgL	0.0242766	0.0680626	0.680782	tr|Q9I4P2|Q9I4P2_PSEAE	5	5	633.16	3.01894	9 neg	65 neg	1.15992e+07	2.58678e+06	1.23645e+07	4.25387e+06	4.66339e+06	1.51046e+06	3.11752e+06	1.84975e+06	3.86136e+06	1.40933e+06	1.58602e+07	2.64621e+06	2.01726e+07	4.81383e+06	4.37659e+06	1.87257e+06	4.69744e+06	2.91449e+06	5.30964e+06	1.40933e+06
Q9HT19	ATPG_PSEAE	ATP synthase gamma chain (ATP synthase F1 sector gamma subunit) (F-ATPase gamma subunit)	atpG PA5555	atpG	0.0244606	0.0683675	0.679268	sp|Q9HT19|ATPG_PSEAE	12	12	1406.5	1.63991	65 neg	9 neg	3.63986e+07	2.268e+07	2.79456e+07	3.75708e+07	3.15981e+07	3.51657e+07	4.43975e+07	5.20237e+07	8.16596e+07	4.28958e+07	4.97698e+07	2.32011e+07	4.55929e+07	4.25165e+07	2.96548e+07	4.3596e+07	6.68975e+07	8.19693e+07	1.12288e+08	4.28958e+07
Q9I446	Q9I446_PSEAE	Uncharacterized protein	PA1298		0.0244887	0.0683675	0.679038	tr|Q9I446|Q9I446_PSEAE	4	4	339.64	1.82754	65 neg	9 neg	1.61038e+06	550744	1.13008e+06	763574	1.16065e+06	1.50866e+06	1.46183e+06	1.95348e+06	2.99533e+06	1.61213e+06	2.20196e+06	563398	1.84371e+06	864088	1.08927e+06	1.87033e+06	2.20267e+06	3.07793e+06	4.11879e+06	1.61213e+06
Q9I4E1	NPD2_PSEAE	NAD-dependent protein deacylase 2 (EC 3.5.1.-) (Regulatory protein SIR2 homolog 2)	cobB2 PA1197	cobB2	0.0246658	0.0685748	0.677591	sp|Q9I4E1|NPD2_PSEAE	4	4	488.13	2.66341	9 neg	65 neg	1.25576e+07	2.56744e+06	8.58792e+06	3.8526e+06	4.50187e+06	2.26118e+06	1.75387e+06	3.31478e+06	2.56518e+06	2.14495e+06	1.71706e+07	2.62643e+06	1.40111e+07	4.35974e+06	4.22501e+06	2.80326e+06	2.6427e+06	5.22282e+06	3.5273e+06	2.14495e+06
Q9HTX0	Q9HTX0_PSEAE	Uncharacterized protein	PA5220		0.0246665	0.0685748	0.677584	tr|Q9HTX0|Q9HTX0_PSEAE	9	9	825.04	2.17618	65 neg	9 neg	1.34247e+06	1.6601e+06	1.04539e+06	5.80123e+06	4.25059e+06	5.1767e+06	6.29439e+06	7.7255e+06	4.14504e+06	7.34195e+06	1.83563e+06	1.69824e+06	1.70554e+06	6.56488e+06	3.98917e+06	6.41772e+06	9.48431e+06	1.21724e+07	5.69973e+06	7.34195e+06
Q9HZJ7	Q9HZJ7_PSEAE	Uncharacterized protein	PA3009		0.0248903	0.0690517	0.675768	tr|Q9HZJ7|Q9HZJ7_PSEAE	1	1	17.38	1.59233	9 neg	65 neg	1.38225e+06	1.80252e+06	937161	1.01217e+06	1.12584e+06	891426	983372	824996	737746	493767	1.89003e+06	1.84393e+06	1.52897e+06	1.14541e+06	1.0566e+06	1.10513e+06	1.48173e+06	1.29988e+06	1.01445e+06	493767
Q9HZ02	Q9HZ02_PSEAE	Uncharacterized protein	PA3238		0.0250604	0.0693783	0.674394	tr|Q9HZ02|Q9HZ02_PSEAE	4	4	334.55	1.75359	65 neg	9 neg	1.08635e+06	1.2575e+06	2.63462e+06	2.04635e+06	1.73001e+06	2.0186e+06	3.32384e+06	3.81443e+06	2.29026e+06	3.90522e+06	1.48542e+06	1.28639e+06	4.29834e+06	2.31573e+06	1.62362e+06	2.50253e+06	5.00832e+06	6.01007e+06	3.14927e+06	3.90522e+06
Q9I0V4	Q9I0V4_PSEAE	Uncharacterized protein	PA2529		0.0251465	0.0694714	0.673701	tr|Q9I0V4|Q9I0V4_PSEAE	13	13	1280.15	1.43019	9 neg	65 neg	2.91919e+07	2.30666e+07	3.26083e+07	2.43102e+07	1.83735e+07	2.20179e+07	1.64603e+07	2.04732e+07	1.59515e+07	1.42816e+07	3.99157e+07	2.35965e+07	5.32001e+07	2.75103e+07	1.72436e+07	2.72962e+07	2.48022e+07	3.22579e+07	2.19345e+07	1.42816e+07
Q06584	PYS2_PSEAE	Pyocin-S2 (EC 3.1.-.-) (Killer protein)	pys2 PA1150	pys2	0.025805	0.0711289	0.668467	sp|Q06584|PYS2_PSEAE	1	1	65.88	2.03421	9 neg	65 neg	392332	761049	290839	479730	378025	457836	181702	109655	168124	214314	536458	778534	474500	542880	354776	567593	273786	172773	231182	214314
Q9HXL6	Q9HXL6_PSEAE	Uncharacterized protein	PA3779		0.025854	0.0711289	0.668081	tr|Q9HXL6|Q9HXL6_PSEAE	5	5	220.13	2.24689	9 neg	65 neg	1.64464e+06	1.10641e+06	983863	531564	610272	382462	493046	238456	803880	252598	2.2488e+06	1.13183e+06	1.60516e+06	601537	572739	474151	742915	375716	1.10539e+06	252598
Q9I043	Q9I043_PSEAE	Uncharacterized protein	PA2800		0.0262925	0.0720973	0.664658	tr|Q9I043|Q9I043_PSEAE	8	8	817.39	2.00704	9 neg	65 neg	1.03808e+08	8.59135e+07	7.31169e+07	5.11434e+07	3.38818e+07	2.30499e+07	3.84163e+07	3.98632e+07	4.70128e+07	2.49794e+07	1.41942e+08	8.78874e+07	1.19289e+08	5.78758e+07	3.1798e+07	2.85757e+07	5.78852e+07	6.28091e+07	6.4646e+07	2.49794e+07
Q9I6C9	Q9I6C9_PSEAE	Uncharacterized protein	PA0365		0.026315	0.0720973	0.664483	tr|Q9I6C9|Q9I6C9_PSEAE	3	3	276.81	3.01471	65 neg	9 neg	750246	1.15111e+06	911428	775342	586663	684919	3.30496e+06	3.71879e+06	3.45948e+06	1.41766e+06	1.02585e+06	1.17756e+06	1.48698e+06	877405	550583	849115	4.97986e+06	5.85938e+06	4.75703e+06	1.41766e+06
Q9I204	Q9I204_PSEAE	Uncharacterized protein	PA2111		0.0264022	0.072187	0.663808	tr|Q9I204|Q9I204_PSEAE	6	5	271.92	2.02171	9 neg	65 neg	1.76986e+06	2.42891e+06	1.11406e+06	1.4183e+06	874530	685133	1.0681e+06	496788	1.0914e+06	420581	2.42002e+06	2.48471e+06	1.81758e+06	1.605e+06	820746	849381	1.60939e+06	782746	1.50075e+06	420581
Q9HYQ1	Q9HYQ1_PSEAE	ATP-dependent DNA helicase RecQ	recQ PA3344	recQ	0.0265943	0.0724146	0.662327	tr|Q9HYQ1|Q9HYQ1_PSEAE	4	4	188.78	3.05597	65 neg	9 neg	210396	84645.2	127708	80470	53586.6	217232	382290	225934	752122	124005	287686	86589.9	208355	91062.7	50291	269309	576030	355985	1.03422e+06	124005
Q9HVA2	ILVC_PSEAE	Ketol-acid reductoisomerase (NADP(+)) (KARI) (EC 1.1.1.86) (Acetohydroxy-acid isomeroreductase) (AHIR) (Alpha-keto-beta-hydroxylacyl reductoisomerase) (Ketol-acid reductoisomerase type 1) (Ketol-acid reductoisomerase type I)	ilvC PA4694	ilvC	0.026595	0.0724146	0.662322	sp|Q9HVA2|ILVC_PSEAE	18	18	2186.57	1.59003	65 neg	9 neg	1.32387e+08	7.30456e+07	9.39415e+07	9.49403e+07	7.62061e+07	1.11757e+08	1.73688e+08	1.49319e+08	2.08345e+08	1.05033e+08	1.8102e+08	7.47239e+07	1.53264e+08	1.07438e+08	7.15194e+07	1.38549e+08	2.61712e+08	2.3527e+08	2.8649e+08	1.05033e+08
Q9HWP8	Q9HWP8_PSEAE	Cytochrome c oxidase subunit (Cbb3-type)	PA4133		0.0267428	0.0725955	0.661188	tr|Q9HWP8|Q9HWP8_PSEAE	2	2	101.18	1.7167	65 neg	9 neg	1.51828e+06	2.17032e+06	1.15852e+06	1.22572e+06	1.57572e+06	3.62522e+06	1.91897e+06	2.62722e+06	3.34594e+06	1.61296e+06	2.07602e+06	2.22018e+06	1.89011e+06	1.38706e+06	1.47882e+06	4.4943e+06	2.89147e+06	4.13948e+06	4.6009e+06	1.61296e+06
Q9I2F4	Q9I2F4_PSEAE	Ribokinase (RK) (EC 2.7.1.15)	rbsK PA1950	rbsK	0.0267711	0.0725955	0.660972	tr|Q9I2F4|Q9I2F4_PSEAE	5	5	482.75	1.75053	65 neg	9 neg	2.49419e+06	4.17628e+06	2.28611e+06	5.93515e+06	3.55348e+06	5.19472e+06	5.19983e+06	9.41048e+06	4.89231e+06	7.59152e+06	3.41044e+06	4.27223e+06	3.72975e+06	6.71643e+06	3.33494e+06	6.44005e+06	7.83504e+06	1.48273e+07	6.72727e+06	7.59152e+06
Q9I2V1	Q9I2V1_PSEAE	Uncharacterized protein	PA1791		0.0268339	0.072617	0.660492	tr|Q9I2V1|Q9I2V1_PSEAE	2	2	151.81	26.3722	65 neg	9 neg	3428.2	406.732	13510.9	8315.84	2133.95	15058	62062.1	9134.63	619687	27090.1	4687.56	416.077	22042.9	9410.51	2002.71	18667.9	93514.4	14392.7	852113	27090.1
Q9I3L2	Q9I3L2_PSEAE	Probable oxidoreductase	PA1500		0.0273606	0.0736923	0.656502	tr|Q9I3L2|Q9I3L2_PSEAE	2	2	172.81	2.22627	65 neg	9 neg	483643	93062.4	214976	170367	180023	304943	591977	422280	867222	356132	661312	95200.5	350731	192793	168952	378048	891984	665351	1.19249e+06	356132
Q9I1S0	Q9I1S0_PSEAE	Uncharacterized protein	PA2197		0.027378	0.0736923	0.656371	tr|Q9I1S0|Q9I1S0_PSEAE	18	18	2154.94	2.23683	9 neg	65 neg	2.3059e+08	7.38302e+07	1.59904e+08	7.06391e+07	7.07859e+07	4.64846e+07	5.59029e+07	6.11126e+07	5.39179e+07	5.33886e+07	3.15298e+08	7.55264e+07	2.60882e+08	7.99378e+07	6.64325e+07	5.76284e+07	8.42338e+07	9.629e+07	7.41409e+07	5.33886e+07
E1JGJ6	E1JGJ6_PSEAE	Cytochrome c oxidase, cbb3-type, CcoQ subunit	ccoQ1 PA1552.1	ccoQ1	0.0273983	0.0736923	0.656219	tr|E1JGJ6|E1JGJ6_PSEAE	3	3	252.88	1.96403	9 neg	65 neg	5.75682e+06	1.01839e+07	3.30514e+06	8.25173e+06	9.47262e+06	4.59591e+06	2.71696e+06	4.58385e+06	3.37071e+06	3.55624e+06	7.87162e+06	1.04179e+07	5.39229e+06	9.33796e+06	8.89005e+06	5.69769e+06	4.09387e+06	7.22239e+06	4.63497e+06	3.55624e+06
Q9I742	CLPV1_PSEAE	Protein ClpV1	clpV1 PA0090	clpV1	0.0278466	0.0745443	0.652875	sp|Q9I742|CLPV1_PSEAE	9	6	387.68	2.14914	65 neg	9 neg	138280	43904.9	87666.4	289808	128092	210892	252291	226538	441967	346384	189078	44913.6	143027	327958	120214	261449	380149	356938	607736	346384
Q9I5R3	Q9I5R3_PSEAE	Probable short-chain dehydrogenase	PA0658		0.0278466	0.0745443	0.652874	tr|Q9I5R3|Q9I5R3_PSEAE	1	1	74.08	8.34892	65 neg	9 neg	5529.33	0	0	8042.18	0	5480.08	8573.43	32677.8	62111	4465.15	7560.56	0	0	9100.83	0	6793.83	12918.3	51487.7	85407	4465.15
P25254	Y392_PSEAE	Uncharacterized protein PA0392	PA0392		0.0278841	0.0745443	0.652597	sp|P25254|Y392_PSEAE	2	2	361.67	2.11665	65 neg	9 neg	1.01159e+06	1.35482e+06	577035	1.74218e+06	2.07184e+06	3.82931e+06	1.47875e+06	4.07319e+06	2.42716e+06	2.49479e+06	1.3832e+06	1.38595e+06	941426	1.97152e+06	1.94442e+06	4.74731e+06	2.22817e+06	6.41778e+06	3.33751e+06	2.49479e+06
Q9HWW7	Q9HWW7_PSEAE	Probable thioredoxin	PA4061		0.0280358	0.0747987	0.651476	tr|Q9HWW7|Q9HWW7_PSEAE	17	17	2292.95	1.48307	9 neg	65 neg	1.2399e+08	7.61371e+07	1.03987e+08	9.49074e+07	5.81394e+07	5.44543e+07	6.57606e+07	6.03732e+07	6.15406e+07	6.6125e+07	1.69539e+08	7.78864e+07	1.69653e+08	1.07401e+08	5.45638e+07	6.75087e+07	9.90872e+07	9.5125e+07	8.46226e+07	6.6125e+07
Q9I2P3	Q9I2P3_PSEAE	Uncharacterized protein	PA1852		0.0281787	0.0750288	0.650425	tr|Q9I2P3|Q9I2P3_PSEAE	3	2	413.81	1.80103	9 neg	65 neg	7.89539e+06	3.93685e+06	7.08622e+06	9.47577e+06	4.32643e+06	4.61335e+06	2.5575e+06	4.37188e+06	2.80006e+06	3.82493e+06	1.07958e+07	4.02729e+06	1.15611e+07	1.07231e+07	4.06035e+06	5.71932e+06	3.8536e+06	6.88841e+06	3.85028e+06	3.82493e+06
Q9HTP9	Q9HTP9_PSEAE	Uncharacterized protein	PA5305		0.0284167	0.0755105	0.648684	tr|Q9HTP9|Q9HTP9_PSEAE	4	4	935.28	2.6142	9 neg	65 neg	8.12948e+07	1.04028e+08	7.78366e+07	5.70711e+07	2.71617e+07	1.19654e+07	4.08012e+07	1.40414e+07	5.59003e+07	1.01785e+07	1.11159e+08	1.06419e+08	1.26989e+08	6.45837e+07	2.54913e+07	1.48339e+07	6.14787e+07	2.21239e+07	7.68669e+07	1.01785e+07
Q9I406	GGT_PSEAE	Gamma-glutamyltranspeptidase (EC 2.3.2.2) (Glutathione hydrolase) (EC 3.4.19.13) [Cleaved into: Gamma-glutamyltranspeptidase large chain; Gamma-glutamyltranspeptidase small chain]	ggt PA1338	ggt	0.0290277	0.0769796	0.644266	sp|Q9I406|GGT_PSEAE	10	10	780.32	1.94342	9 neg	65 neg	2.80768e+07	1.60982e+07	1.96976e+07	1.44914e+07	9.48041e+06	7.55227e+06	1.24535e+07	5.92434e+06	1.32706e+07	6.0002e+06	3.8391e+07	1.64681e+07	3.21363e+07	1.6399e+07	8.89736e+06	9.36278e+06	1.87648e+07	9.33449e+06	1.82479e+07	6.0002e+06
Q9I5G8	LEPA_PSEAE	Elongation factor 4 (EF-4) (EC 3.6.5.n1) (Ribosomal back-translocase LepA)	lepA le PA0767	lepA	0.0292477	0.0774078	0.642694	sp|Q9I5G8|LEPA_PSEAE	12	12	1187.51	1.56746	65 neg	9 neg	7.28212e+06	2.81894e+06	4.05029e+06	3.99296e+06	2.72313e+06	6.72326e+06	5.5101e+06	8.32225e+06	6.36427e+06	5.78909e+06	9.95724e+06	2.8837e+06	6.60799e+06	4.51858e+06	2.55565e+06	8.33503e+06	8.30254e+06	1.31127e+07	8.75132e+06	5.78909e+06
Q9HYX4	Q9HYX4_PSEAE	Uncharacterized protein	PA3267		0.029457	0.0778062	0.641207	tr|Q9HYX4|Q9HYX4_PSEAE	4	4	130.69	1.8671	65 neg	9 neg	412714	239757	749284	508547	283548	1.1398e+06	491774	661793	974847	827920	564326	245266	1.22245e+06	575491	266110	1.41304e+06	740999	1.04273e+06	1.34048e+06	827920
Q9HU76	Q9HU76_PSEAE	Outer membrane lipoprotein Blc	blc PA5107	blc	0.02962	0.0779503	0.640055	tr|Q9HU76|Q9HU76_PSEAE	9	9	570.49	1.43071	9 neg	65 neg	8.10811e+06	6.3507e+06	6.3827e+06	5.22302e+06	4.12629e+06	5.18186e+06	3.86507e+06	3.56645e+06	4.2766e+06	4.21197e+06	1.10867e+07	6.49661e+06	1.04133e+07	5.91056e+06	3.87252e+06	6.42411e+06	5.82384e+06	5.61936e+06	5.88063e+06	4.21197e+06
Q9I0M8	Q9I0M8_PSEAE	Uncharacterized protein	PA2610		0.0296294	0.0779503	0.639989	tr|Q9I0M8|Q9I0M8_PSEAE	1	1	23.59	10.3611	9 neg	65 neg	286831	28172.8	125736	14859.4	12979.2	8309.29	5228.34	15325.8	8750.99	7610.46	392200	28820.1	205137	16815.5	12181	10301.3	7878	24147.5	12033.2	7610.46
Q9HXX1	Q9HXX1_PSEAE	Uncharacterized protein	PA3669		0.0297268	0.0779519	0.639303	tr|Q9HXX1|Q9HXX1_PSEAE	2	2	166	1.76667	65 neg	9 neg	1.48041e+06	1.22722e+06	891029	1.43244e+06	899845	2.07993e+06	2.02632e+06	1.56724e+06	3.51693e+06	1.2876e+06	2.02424e+06	1.25542e+06	1.4537e+06	1.621e+06	844504	2.57856e+06	3.05323e+06	2.46937e+06	4.83603e+06	1.2876e+06
Q9HTI3	Q9HTI3_PSEAE	Uncharacterized protein	PA5381		0.0297478	0.0779519	0.639156	tr|Q9HTI3|Q9HTI3_PSEAE	3	3	348.54	2.88214	9 neg	65 neg	2.04761e+07	4.01165e+06	1.45684e+07	8.50756e+06	4.93871e+06	5.6137e+06	2.2667e+06	3.19891e+06	4.48409e+06	2.65311e+06	2.79982e+07	4.10382e+06	2.37682e+07	9.62747e+06	4.63498e+06	6.95947e+06	3.41543e+06	5.04026e+06	6.16594e+06	2.65311e+06
Q9HWQ0	Q9HWQ0_PSEAE	Probable iron-sulfur protein	PA4131		0.0298173	0.0779797	0.638667	tr|Q9HWQ0|Q9HWQ0_PSEAE	9	9	1206.1	2.38792	65 neg	9 neg	1.84988e+07	4.07809e+06	1.1318e+07	4.9119e+06	4.46199e+06	1.31284e+07	2.53709e+07	1.66227e+07	3.65021e+07	1.16984e+07	2.52945e+07	4.17179e+06	1.84651e+07	5.55848e+06	4.18758e+06	1.62757e+07	3.82286e+07	2.6191e+07	5.0193e+07	1.16984e+07
Q9HW02	MURC_PSEAE	UDP-N-acetylmuramate--L-alanine ligase (EC 6.3.2.8) (UDP-N-acetylmuramoyl-L-alanine synthetase)	murC PA4411	murC	0.0302984	0.0790814	0.635316	sp|Q9HW02|MURC_PSEAE	11	11	754.56	1.56644	65 neg	9 neg	3.17198e+07	1.65433e+07	2.56944e+07	2.67161e+07	2.13504e+07	4.81504e+07	2.53333e+07	3.47563e+07	4.98492e+07	3.30539e+07	4.33722e+07	1.69234e+07	4.192e+07	3.02329e+07	2.00374e+07	5.96935e+07	3.81719e+07	5.47625e+07	6.85461e+07	3.30539e+07
Q9HUK9	THTR_PSEAE	Thiosulfate sulfurtransferase (TST) (EC 2.8.1.1) (Rhodanese RhdA) (Thiosulfate:cyanide sulfurtransferase)	rhdA PA4956	rhdA	0.0304731	0.0793809	0.63411	tr|Q9HUK9|Q9HUK9_PSEAE	5	5	495.86	1.61156	9 neg	65 neg	7.20671e+06	5.80119e+06	5.84359e+06	1.10448e+07	8.90549e+06	3.57801e+06	5.16927e+06	7.49158e+06	3.65635e+06	4.18193e+06	9.85413e+06	5.93447e+06	9.53375e+06	1.24987e+07	8.35779e+06	4.43577e+06	7.78898e+06	1.18039e+07	5.02774e+06	4.18193e+06
Q9HTR9	Q9HTR9_PSEAE	Uncharacterized protein	PA5285		0.0306223	0.0796129	0.633084	tr|Q9HTR9|Q9HTR9_PSEAE	7	6	1173.81	2.09048	9 neg	65 neg	2.30953e+08	3.47174e+08	2.14684e+08	1.0424e+08	1.29391e+08	7.8961e+07	1.30682e+08	6.29426e+07	1.39739e+08	7.86837e+07	3.15795e+08	3.5515e+08	3.50254e+08	1.17962e+08	1.21433e+08	9.78905e+07	1.9691e+08	9.91734e+07	1.9215e+08	7.86837e+07
Q9I697	GSHB_PSEAE	Glutathione synthetase (EC 6.3.2.3) (GSH synthetase) (GSH-S) (GSHase) (Glutathione synthase)	gshB PA0407	gshB	0.0309511	0.0801985	0.630838	sp|Q9I697|GSHB_PSEAE	18	16	1592	1.45145	9 neg	65 neg	6.21827e+07	3.96439e+07	5.00882e+07	3.95893e+07	3.18196e+07	2.76479e+07	2.70667e+07	3.54829e+07	3.73915e+07	2.62738e+07	8.50259e+07	4.05547e+07	8.17182e+07	4.48007e+07	2.98627e+07	3.4276e+07	4.07838e+07	5.59073e+07	5.14159e+07	2.62738e+07
Q9HXK4	Q9HXK4_PSEAE	Uncharacterized protein	PA3793		0.0309688	0.0801985	0.630718	tr|Q9HXK4|Q9HXK4_PSEAE	1	1	155.42	1.35437	9 neg	65 neg	2.03219e+06	2.65754e+06	1.75482e+06	2.41367e+06	2.18395e+06	1.91355e+06	1.74362e+06	1.32531e+06	1.22949e+06	1.94102e+06	2.77872e+06	2.7186e+06	2.86297e+06	2.7314e+06	2.04964e+06	2.37229e+06	2.62727e+06	2.08818e+06	1.69064e+06	1.94102e+06
Q9I000	Q9I000_PSEAE	Phospho-2-dehydro-3-deoxyheptonate aldolase (EC 2.5.1.54)	PA2843		0.0311765	0.0805787	0.62931	tr|Q9I000|Q9I000_PSEAE	12	11	876.96	1.52462	65 neg	9 neg	2.61755e+06	2.4252e+06	1.56199e+06	1.8543e+06	3.17692e+06	3.16276e+06	3.04215e+06	5.0962e+06	2.79367e+06	3.64568e+06	3.57912e+06	2.48092e+06	2.54837e+06	2.09839e+06	2.98153e+06	3.92097e+06	4.58388e+06	8.02965e+06	3.84149e+06	3.64568e+06
P72157	PURE_PSEAE	N5-carboxyaminoimidazole ribonucleotide mutase (N5-CAIR mutase) (EC 5.4.99.18) (5-(carboxyamino)imidazole ribonucleotide mutase)	purE PA5426	purE	0.0312882	0.0807098	0.628556	sp|P72157|PURE_PSEAE	9	8	1181.25	1.65623	9 neg	65 neg	8.4842e+07	4.29274e+07	5.45835e+07	4.90415e+07	4.30888e+07	2.32474e+07	3.29366e+07	2.42616e+07	5.57549e+07	2.95277e+07	1.16009e+08	4.39136e+07	8.90522e+07	5.54971e+07	4.04388e+07	2.88205e+07	4.96284e+07	3.82269e+07	7.66669e+07	2.95277e+07
Q9HTV1	RHO_PSEAE	Transcription termination factor Rho (EC 3.6.4.-) (ATP-dependent helicase Rho)	rho PA5239	rho	0.031414	0.0807681	0.627709	sp|Q9HTV1|RHO_PSEAE	31	30	3092.44	1.31177	65 neg	9 neg	1.29949e+08	1.01107e+08	9.76836e+07	9.1782e+07	9.21239e+07	1.46659e+08	1.31633e+08	1.19464e+08	1.68595e+08	1.0612e+08	1.77686e+08	1.0343e+08	1.5937e+08	1.03864e+08	8.64582e+07	1.81818e+08	1.98343e+08	1.8823e+08	2.3183e+08	1.0612e+08
Q9HYZ5	MINE_PSEAE	Cell division topological specificity factor	minE PA3245	minE	0.0315017	0.0807681	0.627121	sp|Q9HYZ5|MINE_PSEAE	6	6	288.55	1.50321	9 neg	65 neg	9.21685e+07	6.25171e+07	7.33579e+07	6.58017e+07	5.33382e+07	4.25972e+07	5.65915e+07	3.40288e+07	6.52711e+07	3.24735e+07	1.26027e+08	6.39534e+07	1.19683e+08	7.44636e+07	5.00578e+07	5.2809e+07	8.52714e+07	5.36163e+07	8.97524e+07	3.24735e+07
Q9I3C4	Q9I3C4_PSEAE	Uncharacterized protein	PA1597		0.0315573	0.0807681	0.626748	tr|Q9I3C4|Q9I3C4_PSEAE	7	7	827.03	1.67743	9 neg	65 neg	8.63578e+07	1.36631e+08	6.38861e+07	8.93459e+07	6.49829e+07	3.52958e+07	5.90303e+07	4.67997e+07	8.06768e+07	4.12202e+07	1.18082e+08	1.3977e+08	1.04229e+08	1.01107e+08	6.09865e+07	4.37573e+07	8.89461e+07	7.37383e+07	1.10936e+08	4.12202e+07
Q9HVH2	Q9HVH2_PSEAE	Probable c-type cytochrome	PA4619		0.0316617	0.0807681	0.626051	tr|Q9HVH2|Q9HVH2_PSEAE	3	3	206.43	2.98247	9 neg	65 neg	4.83352e+06	1.39317e+06	4.81076e+06	1.22776e+06	1.22078e+06	693835	830906	903373	679395	1.41424e+06	6.60914e+06	1.42518e+06	7.84869e+06	1.38938e+06	1.1457e+06	860169	1.252e+06	1.42337e+06	934216	1.41424e+06
Q9HTZ2	RIMK_PSEAE	Probable alpha-L-glutamate ligase (EC 6.3.2.-)	rimK PA5197	rimK	0.0317029	0.0807681	0.625776	sp|Q9HTZ2|RIMK_PSEAE	3	1	189.43	3.34833	65 neg	9 neg	181893	5271.25	24624.6	305575	32003.3	385995	284004	196974	668337	304154	248713	5392.35	40174.7	345800	30035	478529	427933	310356	919011	304154
Q9HYI8	Q9HYI8_PSEAE	Probable pyruvate dehydrogenase E1 component, alpha subunit	PA3417		0.0317204	0.0807681	0.625659	tr|Q9HYI8|Q9HYI8_PSEAE	9	9	492.25	1.55671	9 neg	65 neg	1.22221e+07	6.06897e+06	8.33069e+06	6.50692e+06	6.22391e+06	4.0336e+06	4.61413e+06	5.57566e+06	6.79554e+06	4.26046e+06	1.6712e+07	6.20841e+06	1.35914e+07	7.36347e+06	5.84114e+06	5.00058e+06	6.95251e+06	8.7851e+06	9.34435e+06	4.26046e+06
Q9HTM0	Q9HTM0_PSEAE	Guanosine-3',5'-bis(Diphosphate) 3'-pyrophosphohydrolase	spoT PA5338	spoT	0.0317506	0.0807681	0.625459	tr|Q9HTM0|Q9HTM0_PSEAE	6	6	466.41	3.07751	65 neg	9 neg	1.68318e+06	291192	985013	853113	709012	1.80738e+06	2.78844e+06	1.65182e+06	6.52096e+06	1.14641e+06	2.30151e+06	297882	1.60704e+06	965414	665407	2.24066e+06	4.20158e+06	2.60263e+06	8.96677e+06	1.14641e+06
Q9HVQ9	Q9HVQ9_PSEAE	Lipopolysaccharide biosynthetic protein LpxO1	lpxO1 PA4512	lpxO1	0.0317991	0.0807681	0.625136	tr|Q9HVQ9|Q9HVQ9_PSEAE	3	3	144.45	2.69711	65 neg	9 neg	715835	211642	484172	190849	317083	667157	1.66427e+06	506841	1.79187e+06	547186	978801	216505	789921	215971	297583	827095	2.50769e+06	798587	2.46395e+06	547186
Q9I5T9	Q9I5T9_PSEAE	Uncharacterized protein	PA0599		0.0318974	0.0808627	0.624483	tr|Q9I5T9|Q9I5T9_PSEAE	4	4	576.23	2.36289	9 neg	65 neg	8.92067e+06	6.93807e+06	6.07731e+06	2.55351e+06	3.41967e+06	1.28799e+06	3.3119e+06	1.73668e+06	4.25436e+06	1.22056e+06	1.21977e+07	7.09747e+06	9.91505e+06	2.88965e+06	3.20936e+06	1.59676e+06	4.99032e+06	2.73634e+06	5.85005e+06	1.22056e+06
Q9HTX3	P5217_PSEAE	Probable binding protein component of ABC iron transporter PA5217	PA5217		0.0320252	0.0808789	0.623636	sp|Q9HTX3|P5217_PSEAE	9	9	1280.45	2.37228	9 neg	65 neg	1.26248e+08	1.05786e+08	9.3376e+07	4.6259e+07	3.62876e+07	2.07632e+07	5.91688e+07	2.62601e+07	4.62932e+07	1.94828e+07	1.72626e+08	1.08217e+08	1.52342e+08	5.23483e+07	3.40559e+07	2.57408e+07	8.91547e+07	4.13759e+07	6.36565e+07	1.94828e+07
Q9HY42	Y3578_PSEAE	Uncharacterized isomerase PA3578 (EC 5.1.-.-)	PA3578		0.0320519	0.0808789	0.62346	sp|Q9HY42|Y3578_PSEAE	3	3	323.17	1.58163	9 neg	65 neg	1.14057e+06	1.92434e+06	945160	1.50844e+06	1.05498e+06	1.04044e+06	824308	556452	1.01077e+06	724172	1.55956e+06	1.96855e+06	1.54202e+06	1.707e+06	990097	1.28987e+06	1.24206e+06	876754	1.38988e+06	724172
Q9HV36	Q9HV36_PSEAE	Probable ferredoxin	PA4772		0.0321076	0.0808789	0.623093	tr|Q9HV36|Q9HV36_PSEAE	9	8	752.58	2.1308	65 neg	9 neg	2.5084e+06	910151	1.23444e+06	1.53211e+06	1.32428e+06	1.97762e+06	4.06241e+06	2.43998e+06	5.70599e+06	1.81499e+06	3.42988e+06	931061	2.01398e+06	1.7338e+06	1.24283e+06	2.45172e+06	6.12119e+06	3.84447e+06	7.84614e+06	1.81499e+06
Q9HUK6	Q9HUK6_PSEAE	FimX	fimX PA4959	fimX	0.0321483	0.0808789	0.622824	tr|Q9HUK6|Q9HUK6_PSEAE	10	10	872.53	2.04901	65 neg	9 neg	4.81195e+06	1.99045e+06	2.50336e+06	4.274e+06	1.68515e+06	4.7766e+06	8.43649e+06	5.00998e+06	9.62752e+06	3.42727e+06	6.57964e+06	2.03618e+06	4.08421e+06	4.83661e+06	1.58151e+06	5.9217e+06	1.2712e+07	7.89381e+06	1.32385e+07	3.42727e+06
Q9I577	Q9I577_PSEAE	Probable transcriptional regulator	PA0864		0.0324845	0.0814603	0.620619	tr|Q9I577|Q9I577_PSEAE	1	1	111.43	5.36617	65 neg	9 neg	1222.11	0	0	0	7701.28	7842.48	1458.8	1244.72	10784.5	26553.9	1671.06	0	0	0	7227.65	9722.56	2198.1	1961.2	14829.5	26553.9
Q9HTK5	Q9HTK5_PSEAE	Glycolate oxidase iron-sulfur subunit	glcF PA5353	glcF	0.0325586	0.0814603	0.620135	tr|Q9HTK5|Q9HTK5_PSEAE	9	8	793.52	2.61542	65 neg	9 neg	2.74423e+06	2.46374e+06	2.6475e+06	1.10661e+06	1.31387e+06	2.36134e+06	8.28597e+06	3.90329e+06	9.45637e+06	2.86896e+06	3.75233e+06	2.52035e+06	4.31936e+06	1.25228e+06	1.23307e+06	2.92743e+06	1.24852e+07	6.15008e+06	1.30032e+07	2.86896e+06
Q9I6V3	Q9I6V3_PSEAE	Probable two-component response regulator	PA0179		0.0326522	0.0814603	0.619526	tr|Q9I6V3|Q9I6V3_PSEAE	5	5	611.58	2.63106	9 neg	65 neg	2.65708e+07	2.37841e+07	1.77057e+07	8.49454e+06	7.0464e+06	3.58198e+06	9.14269e+06	4.00858e+06	1.1885e+07	3.15662e+06	3.63317e+07	2.43305e+07	2.88867e+07	9.61273e+06	6.61304e+06	4.44069e+06	1.37761e+07	6.31598e+06	1.63427e+07	3.15662e+06
Q9HXR4	Q9HXR4_PSEAE	Uncharacterized protein	PA3728		0.0327078	0.0814603	0.619164	tr|Q9HXR4|Q9HXR4_PSEAE	13	13	967.42	2.00169	65 neg	9 neg	663710	507449	211613	1.11769e+06	1.04484e+06	1.08667e+06	1.39023e+06	1.77823e+06	1.74375e+06	1.09773e+06	907528	519108	345244	1.26482e+06	980582	1.34718e+06	2.09478e+06	2.80181e+06	2.39778e+06	1.09773e+06
Q9HX15	Q9HX15_PSEAE	Uncharacterized protein	PA4012		0.0327359	0.0814603	0.618982	tr|Q9HX15|Q9HX15_PSEAE	3	3	312.26	1.80329	9 neg	65 neg	3.15709e+06	1.67936e+06	2.28825e+06	1.46694e+06	1.43252e+06	1.0183e+06	727609	1.81482e+06	1.31109e+06	687009	4.31687e+06	1.71794e+06	3.73325e+06	1.66004e+06	1.34441e+06	1.26242e+06	1.09635e+06	2.85946e+06	1.80284e+06	687009
Q9I7C2	GYRB_PSEAE	DNA gyrase subunit B (EC 5.99.1.3)	gyrB PA0004	gyrB	0.0327487	0.0814603	0.618899	sp|Q9I7C2|GYRB_PSEAE	19	18	1486.75	1.49371	65 neg	9 neg	2.16117e+07	8.10325e+06	1.42005e+07	1.20044e+07	1.16419e+07	1.76138e+07	1.73084e+07	2.45742e+07	2.17845e+07	1.96368e+07	2.95509e+07	8.28942e+06	2.31679e+07	1.35846e+07	1.0926e+07	2.18364e+07	2.60801e+07	3.87195e+07	2.99552e+07	1.96368e+07
Q9I6D8	Q9I6D8_PSEAE	Protease PfpI	pfpI PA0355	pfpI	0.033063	0.081783	0.616869	tr|Q9I6D8|Q9I6D8_PSEAE	5	5	648.61	2.84878	9 neg	65 neg	5.96566e+07	1.55004e+07	4.60593e+07	1.19039e+07	2.12961e+07	9.01016e+06	1.06778e+07	1.88813e+07	6.18622e+06	9.44873e+06	8.15717e+07	1.58565e+07	7.51452e+07	1.34709e+07	1.99864e+07	1.11702e+07	1.60892e+07	2.97497e+07	8.50649e+06	9.44873e+06
Q9I2N5	Q9I2N5_PSEAE	Uncharacterized protein	PA1860		0.033065	0.081783	0.616855	tr|Q9I2N5|Q9I2N5_PSEAE	6	6	388.47	1.85039	9 neg	65 neg	1.21652e+07	5.77639e+06	8.62276e+06	4.65447e+06	4.36521e+06	4.27538e+06	3.31045e+06	3.13978e+06	5.13825e+06	3.36668e+06	1.66341e+07	5.9091e+06	1.40679e+07	5.26717e+06	4.09675e+06	5.30032e+06	4.98814e+06	4.94709e+06	7.06546e+06	3.36668e+06
Q9I4S5	PDXH_PSEAE	Pyridoxine/pyridoxamine 5'-phosphate oxidase (EC 1.4.3.5) (PNP/PMP oxidase) (PNPOx) (Pyridoxal 5'-phosphate synthase)	pdxH PA1049	pdxH	0.0330924	0.081783	0.616679	sp|Q9I4S5|PDXH_PSEAE	12	12	1225.49	1.95515	9 neg	65 neg	1.9105e+08	7.73631e+07	1.2766e+08	6.8755e+07	7.83837e+07	4.60101e+07	4.51883e+07	4.56238e+07	1.00683e+08	4.03314e+07	2.61233e+08	7.91405e+07	2.08275e+08	7.78056e+07	7.35631e+07	5.70401e+07	6.80892e+07	7.18857e+07	1.38446e+08	4.03314e+07
Q9HXE8	Q9HXE8_PSEAE	Probable amino acid-binding protein	PA3858		0.0331257	0.081783	0.616465	tr|Q9HXE8|Q9HXE8_PSEAE	7	7	533.17	3.52543	9 neg	65 neg	1.50936e+07	8.62147e+06	1.23767e+07	2.98761e+06	2.55606e+06	962697	3.02808e+06	1.50833e+06	4.31486e+06	1.99604e+06	2.06383e+07	8.81955e+06	2.01924e+07	3.38088e+06	2.39886e+06	1.19348e+06	4.56266e+06	2.37654e+06	5.93324e+06	1.99604e+06
Q9I6B4	THIG_PSEAE	Thiazole synthase (EC 2.8.1.10)	thiG PA0381	thiG	0.0334858	0.0821225	0.614163	sp|Q9I6B4|THIG_PSEAE	12	12	1321.95	2.15255	9 neg	65 neg	1.56252e+08	5.44872e+07	1.05369e+08	5.52177e+07	4.02708e+07	3.68003e+07	3.77086e+07	3.6892e+07	4.31397e+07	3.66724e+07	2.13652e+08	5.5739e+07	1.71908e+08	6.24864e+07	3.77941e+07	4.56225e+07	5.68188e+07	5.81276e+07	5.93201e+07	3.66724e+07
P50598	TOLQ_PSEAE	Protein TolQ	tolQ PA0969	tolQ	0.0335087	0.0821225	0.614017	sp|P50598|TOLQ_PSEAE	6	6	446.01	2.34283	65 neg	9 neg	1.54432e+07	5.29239e+06	1.08594e+07	5.31819e+06	5.52911e+06	1.27334e+07	2.32526e+07	1.17614e+07	3.9423e+07	1.22646e+07	2.11164e+07	5.41398e+06	1.77169e+07	6.01825e+06	5.18907e+06	1.57859e+07	3.50367e+07	1.85315e+07	5.42094e+07	1.22646e+07
Q9I4G6	Q9I4G6_PSEAE	Probable transglycolase	PA1171		0.0335361	0.0821225	0.613843	tr|Q9I4G6|Q9I4G6_PSEAE	13	13	1178.27	1.41313	9 neg	65 neg	2.37073e+07	1.8021e+07	2.27536e+07	3.19862e+07	1.82126e+07	1.77978e+07	1.88901e+07	1.31564e+07	1.79021e+07	1.34072e+07	3.24162e+07	1.84351e+07	3.71223e+07	3.61968e+07	1.70925e+07	2.20645e+07	2.84634e+07	2.07295e+07	2.46167e+07	1.34072e+07
Q9HXP1	Q9HXP1_PSEAE	Uncharacterized protein	PA3754		0.0335449	0.0821225	0.613787	tr|Q9HXP1|Q9HXP1_PSEAE	4	4	317.16	1.71928	9 neg	65 neg	3.97039e+06	2.74192e+06	3.98788e+06	1.88615e+06	1.66663e+06	1.59615e+06	1.75955e+06	1.67507e+06	1.40089e+06	1.85843e+06	5.42893e+06	2.80491e+06	6.50618e+06	2.13443e+06	1.56413e+06	1.97879e+06	2.65127e+06	2.63927e+06	1.92632e+06	1.85843e+06
Q9I367	Q9I367_PSEAE	Uncharacterized protein	PA1658		0.0335735	0.0821225	0.613605	tr|Q9I367|Q9I367_PSEAE	2	2	186.08	2.93853	65 neg	9 neg	45062.5	13912.8	3360.12	70853.7	23472	104373	57662.3	120252	51258.8	126807	61616.5	14232.5	5481.99	80180.7	22028.4	129395	86884.9	189472	70484.5	126807
Q9HXU4	Q9HXU4_PSEAE	Uncharacterized protein	PA3696		0.0338455	0.0826351	0.611883	tr|Q9HXU4|Q9HXU4_PSEAE	6	6	616.58	1.48903	65 neg	9 neg	2.87051e+06	2.09536e+06	1.45285e+06	2.93439e+06	2.67735e+06	3.29463e+06	3.44832e+06	3.23433e+06	5.00582e+06	2.93066e+06	3.925e+06	2.1435e+06	2.3703e+06	3.32066e+06	2.51269e+06	4.08446e+06	5.19588e+06	5.09606e+06	6.88335e+06	2.93066e+06
G3XD35	G3XD35_PSEAE	Heptosyltransferase II	waaF PA5012	waaF	0.033964	0.0827718	0.611137	tr|G3XD35|G3XD35_PSEAE	6	6	548.72	1.77574	65 neg	9 neg	6.28144e+06	3.55574e+06	4.87066e+06	6.68359e+06	4.70471e+06	9.40923e+06	5.91604e+06	7.71317e+06	1.63165e+07	6.98497e+06	8.58895e+06	3.63743e+06	7.94642e+06	7.5634e+06	4.41537e+06	1.16649e+07	8.91421e+06	1.2153e+07	2.24364e+07	6.98497e+06
Q9I1N7	Q9I1N7_PSEAE	PslB	pslB PA2232	pslB	0.0340307	0.0827819	0.610717	tr|Q9I1N7|Q9I1N7_PSEAE	6	6	446.59	1.40281	65 neg	9 neg	1.77546e+06	2.50498e+06	1.37263e+06	1.66564e+06	1.54131e+06	2.10144e+06	2.62971e+06	2.5441e+06	3.21317e+06	1.94047e+06	2.42768e+06	2.56253e+06	2.23943e+06	1.8849e+06	1.44652e+06	2.60522e+06	3.96242e+06	4.00853e+06	4.41834e+06	1.94047e+06
Q9HVY5	Q9HVY5_PSEAE	Cytochrome b	PA4430		0.0341029	0.0828052	0.610265	tr|Q9HVY5|Q9HVY5_PSEAE	5	5	204	1.52882	65 neg	9 neg	2.13758e+06	2.05187e+06	1.11278e+06	2.06908e+06	2.49694e+06	3.69114e+06	2.83864e+06	2.56484e+06	3.74798e+06	2.24424e+06	2.92284e+06	2.09901e+06	1.81549e+06	2.34145e+06	2.34338e+06	4.57602e+06	4.27723e+06	4.0412e+06	5.15373e+06	2.24424e+06
Q9HU45	Q9HU45_PSEAE	Uncharacterized protein	PA5139		0.0342765	0.0829301	0.609179	tr|Q9HU45|Q9HU45_PSEAE	1	1	93.6	4.51118	9 neg	65 neg	1.60243e+06	1.59304e+06	1.11789e+06	981496	153368	47247.2	271603	136990	471935	279941	2.1911e+06	1.62964e+06	1.82383e+06	1.1107e+06	143936	58573.8	409248	215844	648944	279941
Q9I4P5	FLGI_PSEAE	Flagellar P-ring protein (Basal body P-ring protein)	flgI PA1084	flgI	0.0342797	0.0829301	0.609159	sp|Q9I4P5|FLGI_PSEAE	4	4	189.83	1.74682	9 neg	65 neg	1.5444e+06	1.30974e+06	663812	1.36256e+06	703282	879656	487431	592381	584779	652297	2.11174e+06	1.33983e+06	1.083e+06	1.54193e+06	660030	1.09054e+06	734455	933364	804112	652297
Q9HXV2	Q9HXV2_PSEAE	Uncharacterized protein	PA3688		0.0343477	0.082943	0.608735	tr|Q9HXV2|Q9HXV2_PSEAE	5	5	316.53	1.64323	9 neg	65 neg	7.61997e+06	7.91595e+06	7.47461e+06	5.04996e+06	4.14052e+06	3.8738e+06	4.68396e+06	2.85889e+06	5.67562e+06	2.50395e+06	1.04192e+07	8.09782e+06	1.21947e+07	5.71471e+06	3.88588e+06	4.80247e+06	7.05772e+06	4.50452e+06	7.80438e+06	2.50395e+06
P00282	AZUR_PSEAE	Azurin	azu PA4922	azu	0.03447	0.0829567	0.607975	sp|P00282|AZUR_PSEAE	15	15	2569.91	2.84158	9 neg	65 neg	2.32126e+09	2.37656e+09	1.60225e+09	6.19518e+08	6.55928e+08	4.83836e+08	7.83416e+08	4.65903e+08	7.43078e+08	1.89727e+08	3.17399e+09	2.43117e+09	2.61406e+09	7.01069e+08	6.15588e+08	5.99827e+08	1.18044e+09	7.34084e+08	1.02178e+09	1.89727e+08
O86062	NUDC_PSEAE	NADH pyrophosphatase (EC 3.6.1.22)	nudC PA1823	nudC	0.0344787	0.0829567	0.60792	sp|O86062|NUDC_PSEAE	3	3	191.55	2.57935	9 neg	65 neg	5.27187e+06	1.3655e+06	3.84074e+06	1.30553e+06	1.41278e+06	1.10876e+06	978545	917518	1.19847e+06	912894	7.20852e+06	1.39688e+06	6.26612e+06	1.47739e+06	1.3259e+06	1.37456e+06	1.47446e+06	1.44566e+06	1.64798e+06	912894
Q9HV26	Q9HV26_PSEAE	Uncharacterized protein	PA4782		0.0345667	0.0830175	0.607375	tr|Q9HV26|Q9HV26_PSEAE	1	1	155.88	22.0264	65 neg	9 neg	2717.65	23627.5	25716	8602.86	16739.9	548030	14069.4	375938	20032.4	746861	3716	24170.4	41955.4	9735.31	15710.4	679410	21199.6	592335	27545.9	746861
Q9RQ16	ALGH_PSEAE	UPF0301 protein AlgH	algH PA0405	algH	0.034676	0.0831291	0.606698	sp|Q9RQ16|ALGH_PSEAE	1	1	88.77	2.6589	9 neg	65 neg	3.52738e+06	1.46589e+06	879077	2.82309e+06	2.0423e+06	1.03894e+06	223695	1.13973e+06	437657	1.19839e+06	4.82319e+06	1.49957e+06	1.4342e+06	3.19471e+06	1.9167e+06	1.28801e+06	337061	1.79578e+06	601810	1.19839e+06
Q9HV21	Q9HV21_PSEAE	Probable transcriptional regulator	PA4787		0.0347672	0.0831969	0.606136	tr|Q9HV21|Q9HV21_PSEAE	1	1	24.98	5.27845	65 neg	9 neg	1476.02	615.745	169.309	6583.25	5495.16	5595.62	15141.5	42223.4	4584.06	8145.63	2018.24	629.892	276.225	7449.84	5157.2	6937.07	22815	66527.8	6303.41	8145.63
P33641	BAMD_PSEAE	Outer membrane protein assembly factor BamD	bamD PA4545	bamD	0.0349074	0.0833817	0.605273	sp|P33641|BAMD_PSEAE	15	14	1790.26	1.66652	9 neg	65 neg	7.44356e+07	6.75622e+07	6.05568e+07	3.91518e+07	3.97393e+07	3.4736e+07	2.91073e+07	2.58192e+07	5.67037e+07	2.25156e+07	1.0178e+08	6.91145e+07	9.87977e+07	4.43056e+07	3.72953e+07	4.30633e+07	4.38585e+07	4.06812e+07	7.79716e+07	2.25156e+07
Q9HT53	Q9HT53_PSEAE	Uncharacterized protein	PA5520		0.0350953	0.0835408	0.604121	tr|Q9HT53|Q9HT53_PSEAE	2	2	146.36	4.15649	9 neg	65 neg	2.40142e+06	394597	1.88745e+06	465373	334095	297505	172957	334944	309058	204661	3.28359e+06	403663	3.07935e+06	526634	313548	368826	260609	527743	424977	204661
G3XDA8	PSTS_PSEAE	Phosphate-binding protein PstS	pstS PA5369	pstS	0.0351123	0.0835408	0.604017	sp|G3XDA8|PSTS_PSEAE	8	8	848.1	2.27006	9 neg	65 neg	2.24266e+07	7.66235e+06	1.59724e+07	1.11646e+07	5.97481e+06	3.63209e+06	3.74006e+06	5.03621e+06	1.14151e+07	4.01761e+06	3.06652e+07	7.8384e+06	2.60588e+07	1.26342e+07	5.60735e+06	4.50281e+06	5.63548e+06	7.93514e+06	1.56965e+07	4.01761e+06
P95458	DCUP_PSEAE	Uroporphyrinogen decarboxylase (UPD) (URO-D) (EC 4.1.1.37)	hemE PA5034	hemE	0.0351991	0.0835408	0.603487	sp|P95458|DCUP_PSEAE	7	7	454.15	2.37773	9 neg	65 neg	2.4479e+07	9.34371e+06	1.97804e+07	9.05096e+06	5.50501e+06	4.17135e+06	6.71132e+06	5.59262e+06	7.19487e+06	4.99547e+06	3.34715e+07	9.55839e+06	3.22715e+07	1.02424e+07	5.16645e+06	5.17135e+06	1.01125e+07	8.81182e+06	9.89346e+06	4.99547e+06
Q9HW79	Q9HW79_PSEAE	Uncharacterized protein	PA4322		0.0352265	0.0835408	0.60332	tr|Q9HW79|Q9HW79_PSEAE	11	11	1188.92	1.40624	65 neg	9 neg	9.14424e+06	4.58296e+06	5.42119e+06	8.21048e+06	6.88909e+06	8.57054e+06	9.68968e+06	8.04866e+06	1.17247e+07	1.01273e+07	1.25034e+07	4.68826e+06	8.8446e+06	9.29128e+06	6.4654e+06	1.06252e+07	1.46003e+07	1.26816e+07	1.61222e+07	1.01273e+07
O68281	HEXR_PSEAE	HTH-type transcriptional regulator HexR (Hex regulon repressor)	hexR PA3184	hexR	0.035321	0.083615	0.602745	sp|O68281|HEXR_PSEAE	2	2	311.76	2.8512	65 neg	9 neg	203286	294797	70809.8	1.06047e+06	269743	668204	487187	1.65985e+06	735419	1.86408e+06	277965	301570	115525	1.20007e+06	253154	828393	734087	2.61528e+06	1.01125e+06	1.86408e+06
Q9I6G2	Y329_PSEAE	UPF0339 protein PA0329	PA0329		0.0355166	0.0838849	0.601558	sp|Q9I6G2|Y329_PSEAE	7	6	895.42	1.58885	9 neg	65 neg	1.1467e+08	1.44277e+08	7.92244e+07	8.06498e+07	9.07603e+07	5.17128e+07	7.96964e+07	4.79342e+07	9.7048e+07	4.4332e+07	1.56794e+08	1.47592e+08	1.29254e+08	9.12662e+07	8.51785e+07	6.411e+07	1.20085e+08	7.55258e+07	1.33448e+08	4.4332e+07
Q9X6P4	LPXA_PSEAE	Acyl-[acyl-carrier-protein]--UDP-N-acetylglucosamine O-acyltransferase (UDP-N-acetylglucosamine acyltransferase) (EC 2.3.1.129)	lpxA PA3644	lpxA	0.0355682	0.0838849	0.601246	sp|Q9X6P4|LPXA_PSEAE	3	3	351.98	1.63642	65 neg	9 neg	7.33204e+06	6.54121e+06	7.72005e+06	6.13971e+06	6.48676e+06	1.08758e+07	1.45857e+07	7.545e+06	1.60652e+07	6.92606e+06	1.00255e+07	6.6915e+06	1.25952e+07	6.94792e+06	6.08782e+06	1.34831e+07	2.19776e+07	1.1888e+07	2.20908e+07	6.92606e+06
Q9HT52	Q9HT52_PSEAE	Probable short-chain dehydrogenase	PA5521		0.0356252	0.0838849	0.600902	tr|Q9HT52|Q9HT52_PSEAE	6	6	939.93	2.1757	9 neg	65 neg	6.12862e+07	1.69186e+07	5.03945e+07	2.62603e+07	2.62542e+07	1.98929e+07	1.38254e+07	1.45672e+07	9.91268e+06	2.50457e+07	8.38e+07	1.73073e+07	8.2218e+07	2.97171e+07	2.46395e+07	2.46618e+07	2.0832e+07	2.29523e+07	1.36306e+07	2.50457e+07
O68282	G6PD_PSEAE	Glucose-6-phosphate 1-dehydrogenase (G6PD) (EC 1.1.1.49)	zwf PA3183	zwf	0.0359048	0.0843933	0.59922	sp|O68282|G6PD_PSEAE	14	14	1371.81	1.74908	65 neg	9 neg	1.07132e+07	5.75425e+06	7.35316e+06	4.66736e+06	5.44581e+06	1.12275e+07	9.57232e+06	1.02976e+07	2.04247e+07	7.83065e+06	1.46487e+07	5.88645e+06	1.19966e+07	5.28176e+06	5.11089e+06	1.39191e+07	1.44234e+07	1.62251e+07	2.80854e+07	7.83065e+06
Q9I3D4	Q9I3D4_PSEAE	Succinate dehydrogenase (B subunit)	sdhB PA1584	sdhB	0.0361922	0.0849178	0.597503	tr|Q9I3D4|Q9I3D4_PSEAE	12	12	965.92	1.59672	9 neg	65 neg	2.19004e+08	1.95888e+08	1.62734e+08	1.24548e+08	1.05534e+08	7.92554e+07	1.2267e+08	1.09417e+08	1.2601e+08	6.85015e+07	2.99456e+08	2.00389e+08	2.65498e+08	1.40943e+08	9.90435e+07	9.82553e+07	1.84837e+08	1.72399e+08	1.73273e+08	6.85015e+07
Q9HTR8	Q9HTR8_PSEAE	Uncharacterized protein	PA5286		0.0367639	0.0861066	0.594122	tr|Q9HTR8|Q9HTR8_PSEAE	1	1	70.86	4.35504	65 neg	9 neg	21421.5	7815.38	2107.73	28489.2	56488.7	49735	262913	102919	56731.3	34291.4	29290.9	7994.94	3438.74	32239.4	53014.6	61658	396154	162160	78009.5	34291.4
Q9HUM9	RS6_PSEAE	30S ribosomal protein S6	rpsF PA4935	rpsF	0.0369756	0.0863753	0.592882	sp|Q9HUM9|RS6_PSEAE	18	18	2792.94	1.80331	9 neg	65 neg	7.32619e+08	4.85307e+08	4.93267e+08	3.1814e+08	3.1951e+08	2.58384e+08	3.4725e+08	1.65682e+08	3.78243e+08	1.52962e+08	1.00175e+09	4.96457e+08	8.04759e+08	3.60018e+08	2.9986e+08	3.20326e+08	5.23232e+08	2.61051e+08	5.20111e+08	1.52962e+08
Q9HWZ6	IPYR_PSEAE	Inorganic pyrophosphatase (EC 3.6.1.1) (Pyrophosphate phospho-hydrolase) (PPase)	ppa PA4031	ppa	0.0370092	0.0863753	0.592686	sp|Q9HWZ6|IPYR_PSEAE	12	12	1288.26	1.65368	9 neg	65 neg	1.89394e+08	3.04979e+08	1.38631e+08	1.68735e+08	1.5945e+08	1.4136e+08	1.35104e+08	9.10491e+07	1.45938e+08	6.77923e+07	2.58969e+08	3.11986e+08	2.26175e+08	1.90947e+08	1.49644e+08	1.75249e+08	2.03573e+08	1.43458e+08	2.00675e+08	6.77923e+07
Q9I5Z4	Q9I5Z4_PSEAE	Uncharacterized protein	PA0542		0.0371009	0.086437	0.592151	tr|Q9I5Z4|Q9I5Z4_PSEAE	5	5	477.98	1.63448	9 neg	65 neg	1.12521e+07	2.17919e+07	1.02567e+07	1.23164e+07	1.27012e+07	9.4743e+06	9.8741e+06	1.11465e+07	6.06392e+06	5.23943e+06	1.53856e+07	2.22925e+07	1.67337e+07	1.39377e+07	1.19201e+07	1.17456e+07	1.48782e+07	1.75625e+07	8.33832e+06	5.23943e+06
Q9HY13	Q9HY13_PSEAE	Uncharacterized protein	PA3613		0.0376924	0.0876606	0.588729	tr|Q9HY13|Q9HY13_PSEAE	30	29	3370.89	1.98491	65 neg	9 neg	5.11951e+07	2.58612e+07	4.43316e+07	3.00077e+07	2.96412e+07	5.62423e+07	8.72738e+07	5.93805e+07	1.22448e+08	3.39975e+07	7.0002e+07	2.64554e+07	7.23264e+07	3.39578e+07	2.78183e+07	6.97253e+07	1.31503e+08	9.35608e+07	1.68374e+08	3.39975e+07
Q9I4P3	Q9I4P3_PSEAE	Flagellar hook-associated protein 1 FlgK	flgK PA1086	flgK	0.0380368	0.0880571	0.586758	tr|Q9I4P3|Q9I4P3_PSEAE	10	9	884.48	2.55089	9 neg	65 neg	2.3912e+07	1.24883e+07	1.94383e+07	6.13017e+06	5.47083e+06	3.59329e+06	5.90667e+06	4.29898e+06	7.64457e+06	4.99414e+06	3.26962e+07	1.27752e+07	3.17133e+07	6.93713e+06	5.13437e+06	4.45471e+06	8.9001e+06	6.77354e+06	1.05118e+07	4.99414e+06
Q9I4H1	Q9I4H1_PSEAE	Uncharacterized protein	PA1166		0.0380546	0.0880571	0.586656	tr|Q9I4H1|Q9I4H1_PSEAE	8	8	321.48	2.28975	9 neg	65 neg	1.19264e+07	1.50991e+07	8.55999e+06	1.51795e+07	3.98275e+06	7.09894e+06	4.1688e+06	2.88425e+06	7.10564e+06	2.65225e+06	1.63076e+07	1.5446e+07	1.39655e+07	1.71777e+07	3.73781e+06	8.80078e+06	6.2815e+06	4.54447e+06	9.77076e+06	2.65225e+06
O50174	ASTD_PSEAE	N-succinylglutamate 5-semialdehyde dehydrogenase (EC 1.2.1.71) (Succinylglutamic semialdehyde dehydrogenase) (SGSD)	astD aruD PA0898	astD	0.0380625	0.0880571	0.586611	sp|O50174|ASTD_PSEAE	18	16	1591.39	2.19483	9 neg	65 neg	1.43652e+08	4.30774e+07	9.80895e+07	4.937e+07	4.16361e+07	3.21652e+07	4.40467e+07	2.82603e+07	4.2667e+07	2.40928e+07	1.96423e+08	4.40671e+07	1.60032e+08	5.58689e+07	3.90755e+07	3.98761e+07	6.6369e+07	4.45273e+07	5.86701e+07	2.40928e+07
G3XD12	HCNC_PSEAE	Hydrogen cyanide synthase subunit HcnC (HcnC) (EC 1.4.99.5) (Glycine dehydrogenase (cyanide-forming))	hcnC PA2195	hcnC	0.0382922	0.0884339	0.585306	sp|G3XD12|HCNC_PSEAE	14	13	2192.78	1.79199	65 neg	9 neg	8.96834e+07	3.19539e+07	5.37637e+07	4.43849e+07	5.26607e+07	7.07171e+07	1.04184e+08	1.60724e+08	6.21868e+07	9.04106e+07	1.22629e+08	3.2688e+07	8.77148e+07	5.02276e+07	4.9422e+07	8.76702e+07	1.56984e+08	2.53239e+08	8.55112e+07	9.04106e+07
Q9HYZ7	MINC_PSEAE	Probable septum site-determining protein MinC	minC PA3243	minC	0.0384343	0.0886074	0.584503	sp|Q9HYZ7|MINC_PSEAE	4	4	349.98	1.90053	65 neg	9 neg	1.30748e+06	2.24343e+06	1.3677e+06	5.65969e+06	3.1782e+06	4.63385e+06	6.58548e+06	6.64624e+06	3.09742e+06	5.18171e+06	1.7878e+06	2.29497e+06	2.23138e+06	6.40471e+06	2.98274e+06	5.74472e+06	9.92291e+06	1.04719e+07	4.25917e+06	5.18171e+06
Q9I0Z0	Q9I0Z0_PSEAE	Transcriptional regulator MexT	mexT PA2492	mexT	0.0387272	0.0889916	0.582854	tr|Q9I0Z0|Q9I0Z0_PSEAE	3	2	150.46	1.4012	65 neg	9 neg	1.72874e+06	2.11875e+06	1.86251e+06	3.39715e+06	2.76186e+06	2.90786e+06	2.84522e+06	4.18524e+06	3.58407e+06	3.10847e+06	2.3638e+06	2.16743e+06	3.03866e+06	3.84434e+06	2.592e+06	3.60496e+06	4.28715e+06	6.59432e+06	4.92835e+06	3.10847e+06
Q9HVV7	Q9HVV7_PSEAE	Lipopolysaccharide export system protein LptA	lptA PA4460	lptA	0.0387354	0.0889916	0.582808	tr|Q9HVV7|Q9HVV7_PSEAE	13	13	1208.96	1.4758	9 neg	65 neg	3.95379e+07	7.62632e+07	3.52368e+07	5.21063e+07	4.73302e+07	4.23226e+07	3.17973e+07	3.05022e+07	3.34255e+07	3.1673e+07	5.40623e+07	7.80154e+07	5.74884e+07	5.89654e+07	4.44194e+07	5.24686e+07	4.79117e+07	4.80597e+07	4.59625e+07	3.1673e+07
Q9HUQ7	Q9HUQ7_PSEAE	Probable transcriptional regulator	PA4906		0.0389988	0.0894414	0.581335	tr|Q9HUQ7|Q9HUQ7_PSEAE	2	2	179.26	3.05829	9 neg	65 neg	2.97673e+06	1.36936e+06	2.7292e+06	1.28736e+06	404080	500357	686102	386615	829549	463918	4.07024e+06	1.40082e+06	4.45265e+06	1.45682e+06	379229	620308	1.03381e+06	609157	1.14069e+06	463918
Q9I368	Q9I368_PSEAE	Uncharacterized protein	PA1657		0.0390907	0.0894972	0.580823	tr|Q9I368|Q9I368_PSEAE	4	4	553.65	2.29715	65 neg	9 neg	4.57405e+06	884312	3.12824e+06	498202	934057	2.75293e+06	7.2049e+06	4.82402e+06	5.04721e+06	3.18583e+06	6.25436e+06	904630	5.10369e+06	563784	876612	3.41289e+06	1.08562e+07	7.6008e+06	6.94027e+06	3.18583e+06
Q9HZ63	UBIG_PSEAE	Ubiquinone biosynthesis O-methyltransferase (2-polyprenyl-6-hydroxyphenol methylase) (EC 2.1.1.222) (3-demethylubiquinone 3-O-methyltransferase) (EC 2.1.1.64)	ubiG PA3171	ubiG	0.0395731	0.090445	0.578154	sp|Q9HZ63|UBIG_PSEAE	12	12	1660.77	1.86734	9 neg	65 neg	1.16043e+08	6.08139e+07	6.13969e+07	4.6446e+07	3.37379e+07	2.74741e+07	4.42761e+07	3.49967e+07	3.7987e+07	2.57965e+07	1.58672e+08	6.22111e+07	1.00168e+08	5.256e+07	3.1663e+07	3.40605e+07	6.67146e+07	5.51414e+07	5.22349e+07	2.57965e+07
Q9I3W8	ACEK_PSEAE	Isocitrate dehydrogenase kinase/phosphatase (IDH kinase/phosphatase) (IDHK/P) (EC 2.7.11.5) (EC 3.1.3.-)	aceK PA1376	aceK	0.039829	0.0907884	0.57675	sp|Q9I3W8|ACEK_PSEAE	3	3	213.86	1.7335	65 neg	9 neg	181245	298455	161136	582902	498675	521144	511328	806261	571810	575255	247827	305312	262891	659633	468006	646078	770462	1.27036e+06	786279	575255
Q9HTL2	Q9HTL2_PSEAE	Uncharacterized protein	PA5346		0.0398606	0.0907884	0.576578	tr|Q9HTL2|Q9HTL2_PSEAE	16	15	1042.83	1.39132	65 neg	9 neg	2.28771e+07	1.75998e+07	1.64256e+07	2.18144e+07	1.7564e+07	2.81189e+07	2.51502e+07	3.76925e+07	1.93206e+07	2.36757e+07	3.12812e+07	1.80042e+07	2.67982e+07	2.4686e+07	1.64838e+07	3.48599e+07	3.7896e+07	5.93889e+07	2.65671e+07	2.36757e+07
Q9I585	Q9I585_PSEAE	Uncharacterized protein	PA0856		0.0401966	0.0913965	0.574747	tr|Q9I585|Q9I585_PSEAE	8	8	1338.27	2.0172	9 neg	65 neg	3.54465e+08	1.0447e+08	2.47764e+08	1.42479e+08	1.38561e+08	8.05365e+07	1.15991e+08	8.63902e+07	1.42078e+08	6.46632e+07	4.84679e+08	1.0687e+08	4.04225e+08	1.61235e+08	1.30039e+08	9.98436e+07	1.74774e+08	1.36118e+08	1.95368e+08	6.46632e+07
Q9I0U3	Q9I0U3_PSEAE	Probable CDP-alcohol phosphatidyltransferase	PA2541		0.0403497	0.0915129	0.573918	tr|Q9I0U3|Q9I0U3_PSEAE	1	1	26.62	Infinity	65 neg	9 neg	0	0	0	0	0	38437.6	0	12184.7	26898.6	0	0	0	0	0	0	47652.3	0	19198.4	36987.5	0
Q9I1F7	Q9I1F7_PSEAE	Uncharacterized protein	PA2318		0.0403861	0.0915129	0.573721	tr|Q9I1F7|Q9I1F7_PSEAE	3	3	376.82	1.74454	9 neg	65 neg	1.28508e+06	2.5944e+06	1.10333e+06	1.93219e+06	2.55906e+06	1.23898e+06	999635	1.06356e+06	682420	1.44608e+06	1.75716e+06	2.654e+06	1.80007e+06	2.18653e+06	2.40167e+06	1.536e+06	1.50624e+06	1.67576e+06	938375	1.44608e+06
Q9HUT7	Q9HUT7_PSEAE	Osmotically inducible lipoprotein OsmE	osmE PA4876	osmE	0.040812	0.0923199	0.571431	tr|Q9HUT7|Q9HUT7_PSEAE	11	11	1012.51	1.84502	9 neg	65 neg	3.98754e+08	2.87139e+08	3.21367e+08	1.72087e+08	1.68538e+08	1.42402e+08	1.4331e+08	8.77419e+07	2.63554e+08	9.35464e+07	5.45239e+08	2.93736e+08	5.24305e+08	1.9474e+08	1.58173e+08	1.76541e+08	2.15937e+08	1.38247e+08	3.62405e+08	9.35464e+07
Q9I0M5	Q9I0M5_PSEAE	Uncharacterized protein	PA2613		0.0410048	0.0925976	0.570402	tr|Q9I0M5|Q9I0M5_PSEAE	6	6	272.95	3.14689	65 neg	9 neg	822179	134796	544251	201852	344425	482707	1.971e+06	699879	2.6072e+06	682467	1.12421e+06	137893	887938	228423	323242	598427	2.96988e+06	1.10274e+06	3.58509e+06	682467
Q9HYT4	Q9HYT4_PSEAE	Uncharacterized protein	PA3310		0.0411722	0.0928173	0.569511	tr|Q9HYT4|Q9HYT4_PSEAE	1	1	40.64	Infinity	65 neg	9 neg	0	0	0	0	0	0	0	23122.1	28428	4598.72	0	0	0	0	0	0	0	36431.6	39090.5	4598.72
Q9HZB5	Q9HZB5_PSEAE	Uncharacterized protein	PA3093		0.0413318	0.0930187	0.568665	tr|Q9HZB5|Q9HZB5_PSEAE	5	5	487.92	1.43363	65 neg	9 neg	2.65321e+06	1.53044e+06	1.78248e+06	2.36998e+06	1.58298e+06	3.59592e+06	2.03203e+06	2.59157e+06	3.36033e+06	2.64047e+06	3.62788e+06	1.5656e+06	2.9081e+06	2.68195e+06	1.48563e+06	4.45797e+06	3.06184e+06	4.08332e+06	4.62069e+06	2.64047e+06
Q51422	SYDND_PSEAE	Aspartate--tRNA(Asp/Asn) ligase (EC 6.1.1.23) (Aspartyl-tRNA synthetase) (AspRS) (Non-discriminating aspartyl-tRNA synthetase) (ND-AspRS)	aspS PA0963	aspS	0.0414104	0.0930374	0.568249	sp|Q51422|SYDND_PSEAE	26	25	2850.52	1.43276	65 neg	9 neg	9.85442e+07	5.98824e+07	7.02238e+07	5.67167e+07	6.94222e+07	8.15254e+07	1.0779e+08	1.09031e+08	1.36205e+08	7.37768e+07	1.34745e+08	6.12582e+07	1.14569e+08	6.41826e+07	6.51526e+07	1.0107e+08	1.62417e+08	1.71791e+08	1.87291e+08	7.37768e+07
Q9I6M2	Q9I6M2_PSEAE	Probable transcriptional regulator	PA0268		0.0415753	0.0932452	0.56738	tr|Q9I6M2|Q9I6M2_PSEAE	2	1	37.78	2.08109	65 neg	9 neg	36376.7	77312.8	16912.8	101653	68223.2	106922	174930	73042.9	153240	117187	49739.9	79089	27593	115034	64027.5	132555	263582	115088	210716	117187
Q9I748	Q9I748_PSEAE	Uncharacterized protein	PA0084		0.0416679	0.0932452	0.566893	tr|Q9I748|Q9I748_PSEAE	16	16	2409.93	1.74407	65 neg	9 neg	4.76962e+07	2.33495e+07	3.96884e+07	2.70599e+07	2.56106e+07	4.46593e+07	7.08216e+07	4.43712e+07	8.99869e+07	3.51492e+07	6.52177e+07	2.3886e+07	6.47511e+07	3.06219e+07	2.40355e+07	5.53656e+07	1.06713e+08	6.9912e+07	1.23738e+08	3.51492e+07
Q9I437	Q9I437_PSEAE	Uncharacterized protein	PA1307		0.0418192	0.0932452	0.5661	tr|Q9I437|Q9I437_PSEAE	3	3	493.28	3.22511	9 neg	65 neg	3.39286e+07	5.82008e+06	2.92751e+07	9.34895e+06	7.40006e+06	3.8435e+06	3.716e+06	6.82612e+06	4.30854e+06	7.90114e+06	4.63925e+07	5.95379e+06	4.7762e+07	1.05796e+07	6.94495e+06	4.76491e+06	5.59922e+06	1.07553e+07	5.92455e+06	7.90114e+06
Q9I5Q6	ERPA_PSEAE	Iron-sulfur cluster insertion protein ErpA	erpA PA0665	erpA	0.0418494	0.0932452	0.565942	sp|Q9I5Q6|ERPA_PSEAE	2	2	37.02	2.39548	9 neg	65 neg	4.40768e+06	2.42018e+06	6.80205e+06	1.55135e+06	2.72207e+06	808761	640559	843599	3.99755e+06	1.18332e+06	6.02686e+06	2.47579e+06	1.10975e+07	1.75556e+06	2.55466e+06	1.00265e+06	965186	1.32919e+06	5.49691e+06	1.18332e+06
Q9HWB8	SBCC_PSEAE	Nuclease SbcCD subunit C	sbcC PA4282	sbcC	0.0418552	0.0932452	0.565911	sp|Q9HWB8|SBCC_PSEAE	5	5	598.94	2.00183	65 neg	9 neg	706778	1.05065e+06	532870	643807	238972	1.06354e+06	1.58508e+06	908292	2.02665e+06	768375	966417	1.07478e+06	869370	728555	224275	1.31851e+06	2.38837e+06	1.43112e+06	2.78679e+06	768375
Q9HT79	Q9HT79_PSEAE	Uncharacterized protein	PA5494		0.0420641	0.0934399	0.564821	tr|Q9HT79|Q9HT79_PSEAE	5	5	302.71	1.71622	9 neg	65 neg	1.35524e+07	1.01204e+07	1.15316e+07	7.76606e+06	9.71889e+06	4.20136e+06	9.35889e+06	2.92788e+06	1.03814e+07	3.83134e+06	1.8531e+07	1.03529e+07	1.88136e+07	8.78836e+06	9.12117e+06	5.20855e+06	1.41019e+07	4.61321e+06	1.42751e+07	3.83134e+06
Q9I773	Q9I773_PSEAE	Osmotically inducible protein OsmC	osmC PA0059	osmC	0.0420838	0.0934399	0.564718	tr|Q9I773|Q9I773_PSEAE	6	6	883.87	2.0582	9 neg	65 neg	3.36793e+07	1.86725e+07	2.77189e+07	1.13259e+07	1.06319e+07	6.7754e+06	1.33252e+07	8.21351e+06	1.35872e+07	7.67032e+06	4.60515e+07	1.91015e+07	4.5223e+07	1.28168e+07	9.97803e+06	8.39967e+06	2.00782e+07	1.29413e+07	1.86834e+07	7.67032e+06
Q9I0Z8	Q9I0Z8_PSEAE	Uncharacterized protein	PA2484		0.042162	0.0934566	0.564312	tr|Q9I0Z8|Q9I0Z8_PSEAE	2	2	49.19	2.71091	9 neg	65 neg	145136	565454	160454	111358	116017	100942	85607	54206.6	116155	48273.6	198452	578445	261779	126016	108882	125140	128991	85408.8	159721	48273.6
Q9HUT3	Q9HUT3_PSEAE	Probable bacterioferritin	PA4880		0.0422326	0.0934566	0.563945	tr|Q9HUT3|Q9HUT3_PSEAE	13	13	1850.16	2.76997	9 neg	65 neg	7.43201e+08	2.63465e+08	5.53518e+08	1.45625e+08	1.76059e+08	1.13551e+08	1.41488e+08	1.45775e+08	2.07886e+08	7.06809e+07	1.01622e+09	2.69518e+08	9.03058e+08	1.64795e+08	1.65232e+08	1.40773e+08	2.13192e+08	2.29685e+08	2.85858e+08	7.06809e+07
Q9I6M0	Q9I6M0_PSEAE	Uncharacterized protein	PA0270		0.0428842	0.09474	0.560588	tr|Q9I6M0|Q9I6M0_PSEAE	2	2	144.35	2.86187	9 neg	65 neg	6.83863e+06	1.08636e+07	5.02936e+06	3.14327e+06	1.8232e+06	614815	2.83467e+06	1.5823e+06	3.2212e+06	1.42532e+06	9.35084e+06	1.11132e+07	8.20533e+06	3.55704e+06	1.71107e+06	762205	4.27124e+06	2.4931e+06	4.42938e+06	1.42532e+06
Q9HV98	Q9HV98_PSEAE	Uncharacterized protein	PA4698		0.0433026	0.0953706	0.558457	tr|Q9HV98|Q9HV98_PSEAE	1	1	184.25	2.35716	65 neg	9 neg	261742	206041	276332	721257	609450	1.24584e+06	624690	1.48527e+06	366330	1.16856e+06	357895	210775	450833	816201	571969	1.5445e+06	941275	2.34022e+06	503729	1.16856e+06
P27726	G3P_PSEAE	Glyceraldehyde-3-phosphate dehydrogenase (GAPDH) (EC 1.2.1.12) (NAD-dependent glyceraldehyde-3-phosphate dehydrogenase)	gap hexC PA3195	gap	0.0433138	0.0953706	0.5584	sp|P27726|G3P_PSEAE	5	5	231.55	2.35057	9 neg	65 neg	6.33256e+06	1.77079e+06	3.87308e+06	2.07434e+06	1.3602e+06	1.61909e+06	1.44122e+06	1.17893e+06	949245	1.36779e+06	8.65887e+06	1.81147e+06	6.31888e+06	2.3474e+06	1.27655e+06	2.00724e+06	2.1716e+06	1.85754e+06	1.30528e+06	1.36779e+06
P05695	PORP_PSEAE	Porin P (Outer membrane protein D1)	oprP PA3279	oprP	0.0436262	0.095612	0.556822	sp|P05695|PORP_PSEAE	1	1	22.85	5.2244	9 neg	65 neg	5.66069e+06	448558	3.38625e+06	1.15939e+06	604813	666352	177607	239995	461361	609899	7.74017e+06	458863	5.52462e+06	1.312e+06	567616	826098	267616	378139	634404	609899
Q9I038	Q9I038_PSEAE	Uncharacterized protein	PA2805		0.043664	0.095612	0.556631	tr|Q9I038|Q9I038_PSEAE	7	7	783.64	2.28821	9 neg	65 neg	3.19019e+08	3.0355e+08	2.20792e+08	1.48392e+08	8.85589e+07	4.17852e+07	1.54032e+08	5.79153e+07	1.61217e+08	5.71701e+07	4.36212e+08	3.10524e+08	3.60219e+08	1.67926e+08	8.31125e+07	5.18024e+07	2.32094e+08	9.12523e+07	2.21685e+08	5.71701e+07
Q9HY50	Q9HY50_PSEAE	Zinc-type alcohol dehydrogenase-like protein	PA3567		0.0437105	0.095612	0.556397	tr|Q9HY50|Q9HY50_PSEAE	10	10	928.82	1.53873	9 neg	65 neg	4.99086e+07	2.74476e+07	3.83574e+07	3.11638e+07	2.71888e+07	1.97589e+07	2.36232e+07	2.56515e+07	3.09197e+07	1.31697e+07	6.82429e+07	2.80782e+07	6.25796e+07	3.5266e+07	2.55167e+07	2.44957e+07	3.55952e+07	4.04169e+07	4.25168e+07	1.31697e+07
Q9I0F6	Q9I0F6_PSEAE	Uncharacterized protein	PA2682		0.0437124	0.095612	0.556388	tr|Q9I0F6|Q9I0F6_PSEAE	1	1	70.74	8.98283	65 neg	9 neg	0	368.309	0	9714.43	5240.17	9181.41	17217.8	74383.6	4487.92	32372.4	0	376.771	0	10993.2	4917.9	11382.5	25943.6	117200	6171.2	32372.4
Q9I710	Q9I710_PSEAE	Uncharacterized protein	PA0122		0.0438584	0.0957731	0.555655	tr|Q9I710|Q9I710_PSEAE	6	6	1111.19	2.16202	9 neg	65 neg	4.24734e+08	1.59553e+08	2.55229e+08	1.17889e+08	1.43613e+08	7.67501e+07	7.38546e+07	6.21611e+07	2.29744e+08	6.67437e+07	5.80762e+08	1.63219e+08	4.16402e+08	1.33407e+08	1.34781e+08	9.51495e+07	1.11283e+08	9.7942e+07	3.15914e+08	6.67437e+07
Q9I5U7	APAH_PSEAE	Bis(5'-nucleosyl)-tetraphosphatase, symmetrical (EC 3.6.1.41) (Ap4A hydrolase) (Diadenosine 5',5'''-P1,P4-tetraphosphate pyrophosphohydrolase) (Diadenosine tetraphosphatase)	apaH PA0590	apaH	0.0439976	0.0958627	0.554958	sp|Q9I5U7|APAH_PSEAE	10	10	804.29	1.85088	9 neg	65 neg	1.90098e+07	6.7735e+06	1.42795e+07	8.37396e+06	6.8319e+06	5.81293e+06	4.99195e+06	6.36546e+06	4.77575e+06	7.91463e+06	2.59931e+07	6.92912e+06	2.32969e+07	9.47627e+06	6.41173e+06	7.20646e+06	7.5218e+06	1.00295e+07	6.56699e+06	7.91463e+06
Q9I4N5	Q9I4N5_PSEAE	Uncharacterized protein	PA1096		0.0440443	0.0958627	0.554725	tr|Q9I4N5|Q9I4N5_PSEAE	4	4	591.5	1.72364	9 neg	65 neg	1.55582e+07	6.51759e+06	1.13111e+07	1.54403e+07	1.20399e+07	4.07724e+06	1.06984e+07	7.19215e+06	8.20949e+06	5.13594e+06	2.12736e+07	6.66733e+06	1.84539e+07	1.74729e+07	1.12995e+07	5.05469e+06	1.61202e+07	1.13321e+07	1.12886e+07	5.13594e+06
Q9HTU9	Q9HTU9_PSEAE	Glyoxalase	PA5245		0.0447497	0.097159	0.551229	tr|Q9HTU9|Q9HTU9_PSEAE	14	13	2517.83	2.08041	9 neg	65 neg	6.89802e+08	3.99265e+08	7.12742e+08	3.07265e+08	2.53764e+08	1.14251e+08	3.6439e+08	1.70816e+08	3.55033e+08	1.31264e+08	9.43204e+08	4.08438e+08	1.16283e+09	3.47712e+08	2.38157e+08	1.41641e+08	5.49057e+08	2.6914e+08	4.88195e+08	1.31264e+08
Q51466	FLIN_PSEAE	Flagellar motor switch protein FliN	fliN PA1444	fliN	0.0447868	0.097159	0.551047	sp|Q51466|FLIN_PSEAE	3	3	412.37	2.16025	9 neg	65 neg	8.14728e+07	2.42943e+07	6.93615e+07	3.02039e+07	2.5686e+07	2.49866e+07	1.61728e+07	1.8844e+07	2.04487e+07	2.64887e+07	1.11402e+08	2.48524e+07	1.13162e+08	3.41798e+07	2.41063e+07	3.09767e+07	2.4369e+07	2.96908e+07	2.81183e+07	2.64887e+07
Q9I6J0	SPUE_PSEAE	Spermidine-binding periplasmic protein SpuE	spuE PA0301	spuE	0.044982	0.0974228	0.550089	sp|Q9I6J0|SPUE_PSEAE	16	16	1404.1	2.5797	9 neg	65 neg	1.73792e+08	5.86009e+07	1.5766e+08	5.06873e+07	4.46318e+07	1.97726e+07	3.43427e+07	2.29259e+07	8.93034e+07	2.18065e+07	2.37636e+08	5.99473e+07	2.57221e+08	5.73596e+07	4.1887e+07	2.45128e+07	5.17471e+07	3.61224e+07	1.22798e+08	2.18065e+07
Q9HUM0	HFQ_PSEAE	RNA-binding protein Hfq	hfq PA4944	hfq	0.0452513	0.097846	0.548774	sp|Q9HUM0|HFQ_PSEAE	5	5	223.84	1.35293	9 neg	65 neg	1.00254e+07	1.13575e+07	7.18253e+06	9.65797e+06	1.00838e+07	9.44392e+06	5.63118e+06	5.36414e+06	8.28921e+06	6.97706e+06	1.37083e+07	1.16185e+07	1.17182e+07	1.09293e+07	9.46361e+06	1.17079e+07	8.48499e+06	8.45182e+06	1.13982e+07	6.97706e+06
Q9I2P9	Q9I2P9_PSEAE	Cis/trans isomerase	cti PA1846	cti	0.0453757	0.0979548	0.54817	tr|Q9I2P9|Q9I2P9_PSEAE	4	4	107.57	1.94015	9 neg	65 neg	1.18759e+06	916265	784860	533436	402774	569436	258856	228067	644980	270116	1.62386e+06	937316	1.28049e+06	603656	378003	705948	390041	359346	886893	270116
Q9HUM5	HISZ_PSEAE	ATP phosphoribosyltransferase regulatory subunit	hisZ PA4939	hisZ	0.0457484	0.0985986	0.546366	sp|Q9HUM5|HISZ_PSEAE	13	13	1246.07	1.55659	65 neg	9 neg	5.59883e+06	8.69835e+06	4.43356e+06	1.19949e+07	1.21098e+07	1.09204e+07	1.37137e+07	1.6372e+07	1.14628e+07	1.42083e+07	7.65559e+06	8.89819e+06	7.2333e+06	1.35739e+07	1.1365e+07	1.35383e+07	2.06637e+07	2.5796e+07	1.57621e+07	1.42083e+07
Q9HXT1	Q9HXT1_PSEAE	Probable GMC-type oxidoreductase	PA3710		0.0459927	0.0988685	0.545192	tr|Q9HXT1|Q9HXT1_PSEAE	3	3	252.01	2.20503	65 neg	9 neg	584368	762484	724700	681024	356738	1.09735e+06	1.21566e+06	705695	3.01225e+06	825191	799039	780002	1.18234e+06	770671	334799	1.36042e+06	1.83174e+06	1.1119e+06	4.14206e+06	825191
Q9I651	Q9I651_PSEAE	Uncharacterized protein	PA0467		0.0460231	0.0988685	0.545046	tr|Q9I651|Q9I651_PSEAE	6	6	408.06	2.59536	9 neg	65 neg	1.11498e+07	3.19856e+06	1.27295e+07	3.97384e+06	3.35506e+06	2.32826e+06	2.06193e+06	1.64739e+06	5.2975e+06	1.92195e+06	1.52457e+07	3.27205e+06	2.0768e+07	4.49694e+06	3.14873e+06	2.88641e+06	3.10689e+06	2.59566e+06	7.28443e+06	1.92195e+06
Q9I1X8	Q9I1X8_PSEAE	Uncharacterized protein	PA2137		0.0461082	0.0988909	0.544638	tr|Q9I1X8|Q9I1X8_PSEAE	2	2	97.27	1.96717	9 neg	65 neg	1.61571e+06	673153	1.42268e+06	1.66398e+06	986377	1.0587e+06	585656	973487	352453	263744	2.20925e+06	688619	2.32109e+06	1.88302e+06	925714	1.31251e+06	882459	1.53384e+06	484648	263744
Q9I5G3	CMOA_PSEAE	Carboxy-S-adenosyl-L-methionine synthase (Cx-SAM synthase) (EC 2.1.3.-)	cmoA PA0775	cmoA	0.0464644	0.0994265	0.54294	sp|Q9I5G3|CMOA_PSEAE	2	2	169.99	2.19477	9 neg	65 neg	3.01509e+06	1.20937e+06	2.27344e+06	855723	800181	837971	698657	689558	538407	950506	4.1227e+06	1.23715e+06	3.70908e+06	968368	750970	1.03886e+06	1.05273e+06	1.08648e+06	740347	950506
Q9I073	Y2770_PSEAE	Uncharacterized isomerase PA2770 (EC 5.1.-.-)	PA2770		0.0465082	0.0994265	0.542733	sp|Q9I073|Y2770_PSEAE	5	5	163	2.19443	9 neg	65 neg	6.66539e+06	1.67488e+06	3.34873e+06	2.47228e+06	1.95492e+06	1.33814e+06	1.70196e+06	792903	2.40676e+06	1.10437e+06	9.11396e+06	1.71336e+06	5.46341e+06	2.79772e+06	1.83469e+06	1.65893e+06	2.56449e+06	1.24931e+06	3.30946e+06	1.10437e+06
Q9I1K8	Q9I1K8_PSEAE	Gluconate dehydrogenase	PA2265		0.0466505	0.0995699	0.542058	tr|Q9I1K8|Q9I1K8_PSEAE	8	8	561.38	2.93536	9 neg	65 neg	1.09776e+07	2.02887e+06	8.6833e+06	2.87435e+06	2.48891e+06	1.68893e+06	1.2943e+06	1.73601e+06	2.96698e+06	1.53007e+06	1.50103e+07	2.07549e+06	1.41667e+07	3.25272e+06	2.33584e+06	2.09381e+06	1.95023e+06	2.73528e+06	4.07981e+06	1.53007e+06
Q9I434	PHNW_PSEAE	2-aminoethylphosphonate--pyruvate transaminase (EC 2.6.1.37) (2-aminoethylphosphonate aminotransferase) (AEP transaminase) (AEPT)	phnW PA1310	phnW	0.0468945	0.0998891	0.540906	sp|Q9I434|PHNW_PSEAE	2	2	187.04	3.48668	9 neg	65 neg	1.22336e+06	143429	329021	454138	220048	59892.1	175571	128180	277593	38493.5	1.67277e+06	146724	536793	513919	206515	74250.1	264549	201962	381710	38493.5
Q9I6H6	Q9I6H6_PSEAE	Uncharacterized protein	PA0315		0.0470244	0.0998891	0.540295	tr|Q9I6H6|Q9I6H6_PSEAE	9	9	1200.06	2.55742	9 neg	65 neg	3.24261e+08	3.20847e+08	2.22444e+08	1.17931e+08	7.51231e+07	6.27171e+07	1.34933e+08	4.73165e+07	1.35932e+08	3.38189e+07	4.4338e+08	3.28219e+08	3.62915e+08	1.33455e+08	7.0503e+07	7.77523e+07	2.03315e+08	7.45526e+07	1.86916e+08	3.38189e+07
Q9I523	Q9I523_PSEAE	Uncharacterized protein	PA0935		0.047075	0.0998891	0.540058	tr|Q9I523|Q9I523_PSEAE	5	5	305.9	1.75005	9 neg	65 neg	1.1184e+07	4.14213e+06	7.92904e+06	6.6281e+06	4.69882e+06	3.94765e+06	2.66151e+06	4.93599e+06	2.87215e+06	5.34326e+06	1.52925e+07	4.23729e+06	1.29361e+07	7.5006e+06	4.40984e+06	4.89402e+06	4.01033e+06	7.77722e+06	3.94941e+06	5.34326e+06
P57668	TPX_PSEAE	Probable thiol peroxidase (EC 1.11.1.-)	tpx PA2532	tpx	0.0472689	0.0998891	0.53915	sp|P57668|TPX_PSEAE	14	14	2217.09	1.54217	9 neg	65 neg	2.57984e+08	1.13118e+08	1.84874e+08	2.27559e+08	1.76807e+08	1.13833e+08	1.13705e+08	1.51444e+08	8.59066e+07	1.57833e+08	3.52756e+08	1.15717e+08	3.01619e+08	2.57515e+08	1.65934e+08	1.41122e+08	1.71329e+08	2.38618e+08	1.18128e+08	1.57833e+08
Q9I503	Q9I503_PSEAE	Uncharacterized protein	PA0955		0.0474026	0.0998891	0.538526	tr|Q9I503|Q9I503_PSEAE	5	5	418.53	1.90565	9 neg	65 neg	2.18209e+07	1.80547e+07	1.41646e+07	1.2988e+07	7.18405e+06	1.31188e+07	6.6585e+06	6.94938e+06	8.68089e+06	3.53579e+06	2.9837e+07	1.84695e+07	2.31093e+07	1.46976e+07	6.74223e+06	1.62638e+07	1.00329e+07	1.09496e+07	1.19368e+07	3.53579e+06
Q9I1Z9	Y2116_PSEAE	UPF0317 protein PA2116	PA2116		0.0474814	0.0998891	0.538159	sp|Q9I1Z9|Y2116_PSEAE	8	8	541.55	2.56099	9 neg	65 neg	3.69653e+07	3.22971e+07	3.03847e+07	1.37816e+07	8.58199e+06	3.72962e+06	1.76407e+07	5.02245e+06	1.63423e+07	4.90705e+06	5.05447e+07	3.30392e+07	4.95722e+07	1.55957e+07	8.0542e+06	4.62372e+06	2.65807e+07	7.91345e+06	2.24718e+07	4.90705e+06
Q9HVZ9	MURD_PSEAE	UDP-N-acetylmuramoylalanine--D-glutamate ligase (EC 6.3.2.9) (D-glutamic acid-adding enzyme) (UDP-N-acetylmuramoyl-L-alanyl-D-glutamate synthetase)	murD PA4414	murD	0.0474861	0.0998891	0.538137	sp|Q9HVZ9|MURD_PSEAE	21	21	2155.2	1.46429	9 neg	65 neg	1.78069e+08	1.17332e+08	1.39175e+08	1.27155e+08	9.18486e+07	6.81827e+07	8.09532e+07	6.98044e+07	1.39389e+08	8.80162e+07	2.43483e+08	1.20028e+08	2.27063e+08	1.43893e+08	8.61999e+07	8.45282e+07	1.21979e+08	1.09985e+08	1.9167e+08	8.80162e+07
P52002	MEXB_PSEAE	Multidrug resistance protein MexB (Multidrug-efflux transporter MexB)	mexB PA0426	mexB	0.0474893	0.0998891	0.538122	sp|P52002|MEXB_PSEAE;tr|Q9HVI9|Q9HVI9_PSEAE;tr|Q9I0Y8|Q9I0Y8_PSEAE	26	26	2595.26	1.46033	65 neg	9 neg	6.20121e+07	2.95353e+07	5.94196e+07	3.77407e+07	3.97484e+07	7.74308e+07	5.047e+07	8.0146e+07	7.19235e+07	5.36504e+07	8.47926e+07	3.02139e+07	9.69424e+07	4.27087e+07	3.73039e+07	9.59934e+07	7.60475e+07	1.26279e+08	9.88999e+07	5.36504e+07
Q9HXQ4	Q9HXQ4_PSEAE	Uncharacterized protein	PA3740		0.0475291	0.0998891	0.537937	tr|Q9HXQ4|Q9HXQ4_PSEAE	1	1	98.73	2.55211	9 neg	65 neg	492903	165364	520127	374216	130910	210285	59280.5	80661.9	62446.1	246984	673974	169163	848580	423476	122859	260696	89323	127092	85867.8	246984
Q00512	GSPE_PSEAE	Type II secretion system protein E (T2SS protein E) (General secretion pathway protein E) (Type II traffic warden ATPase)	xcpR PA3103	xcpR	0.0475549	0.0998891	0.537817	sp|Q00512|GSPE_PSEAE	2	1	65.29	2.03194	65 neg	9 neg	113160	158089	46148.8	106804	54038.7	277727	154145	153084	290283	96517	154730	161721	75291.2	120863	50715.3	344307	232264	241201	399159	96517
Q9HW17	Q9HW17_PSEAE	Uncharacterized protein	PA4387		0.047631	0.0998903	0.537463	tr|Q9HW17|Q9HW17_PSEAE	5	4	154.38	1.74119	65 neg	9 neg	1.30801e+06	1.81679e+06	1.55776e+06	1.25414e+06	975642	1.90037e+06	2.53947e+06	1.35633e+06	4.21404e+06	2.02545e+06	1.78851e+06	1.85853e+06	2.54147e+06	1.41923e+06	915640	2.35595e+06	3.82644e+06	2.13706e+06	5.7946e+06	2.02545e+06
Q51385	RLMN_PSEAE	Dual-specificity RNA methyltransferase RlmN (EC 2.1.1.192) (23S rRNA (adenine(2503)-C(2))-methyltransferase) (23S rRNA m2A2503 methyltransferase) (Ribosomal RNA large subunit methyltransferase N) (tRNA (adenine(37)-C(2))-methyltransferase) (tRNA m2A37 methyltransferase)	rlmN PA3806	rlmN	0.0477167	0.0999116	0.537066	sp|Q51385|RLMN_PSEAE	9	8	624.38	1.92402	9 neg	65 neg	1.23237e+07	4.76372e+06	7.51305e+06	4.40874e+06	3.6768e+06	2.80696e+06	2.99584e+06	2.71652e+06	5.29658e+06	3.17245e+06	1.68509e+07	4.87316e+06	1.22574e+07	4.98909e+06	3.45068e+06	3.47988e+06	4.51409e+06	4.2802e+06	7.28316e+06	3.17245e+06
Q9HU19	DCTD_PSEAE	C4-dicarboxylate transport transcriptional regulatory protein DctD	dctD PA5166	dctD	0.047817	0.0999635	0.536602	sp|Q9HU19|DCTD_PSEAE	8	8	447.49	1.80897	65 neg	9 neg	4.23169e+06	3.53529e+06	2.90997e+06	2.34917e+06	838998	6.12937e+06	5.3795e+06	4.16828e+06	5.76709e+06	3.63727e+06	5.78622e+06	3.61651e+06	4.74757e+06	2.65841e+06	787399	7.59877e+06	8.10575e+06	6.5676e+06	7.93015e+06	3.63727e+06
Q9I5T1	Q9I5T1_PSEAE	Ribulose-phosphate 3-epimerase (EC 5.1.3.1)	rpe PA0607	rpe	0.0479419	0.100067	0.536025	tr|Q9I5T1|Q9I5T1_PSEAE	8	7	853.42	1.37545	9 neg	65 neg	2.19998e+07	1.58039e+07	1.91789e+07	2.51099e+07	1.5398e+07	1.59015e+07	1.33204e+07	1.86196e+07	1.03233e+07	1.27144e+07	3.00816e+07	1.6167e+07	3.12901e+07	2.84153e+07	1.44511e+07	1.97135e+07	2.0071e+07	2.93373e+07	1.41953e+07	1.27144e+07
Q9I2Q8	Q9I2Q8_PSEAE	Uncharacterized protein	PA1837		0.0480757	0.100182	0.535409	tr|Q9I2Q8|Q9I2Q8_PSEAE	4	4	200.7	1.8085	65 neg	9 neg	902898	964021	536511	1.04954e+06	853338	2.0552e+06	698421	2.16562e+06	1.38349e+06	1.48524e+06	1.23458e+06	986169	875311	1.1877e+06	800857	2.5479e+06	1.05237e+06	3.41218e+06	1.9024e+06	1.48524e+06
Q9I592	Q9I592_PSEAE	Thioredoxin reductase (EC 1.8.1.9)	trxB2 PA0849	trxB2	0.0481487	0.100182	0.535073	tr|Q9I592|Q9I592_PSEAE	4	3	747.94	2.05645	9 neg	65 neg	1.43278e+07	4.80561e+06	1.31399e+07	7.91026e+06	5.35779e+06	3.1592e+06	2.37951e+06	3.86884e+06	8.82443e+06	3.91369e+06	1.95912e+07	4.91602e+06	2.14376e+07	8.95153e+06	5.02828e+06	3.91655e+06	3.58541e+06	6.09581e+06	1.21342e+07	3.91369e+06
Q9I2N2	Q9I2N2_PSEAE	Molybdate-binding periplasmic protein ModA	modA PA1863	modA	0.0485769	0.100914	0.533115	tr|Q9I2N2|Q9I2N2_PSEAE	3	3	164.97	2.69171	9 neg	65 neg	3.13258e+06	3.29914e+06	3.60169e+06	1.65653e+06	764911	365556	1.59197e+06	251203	1.86859e+06	549786	4.28335e+06	3.37494e+06	5.87611e+06	1.87459e+06	717868	453191	2.39877e+06	395800	2.56944e+06	549786
Q9I6H7	Q9I6H7_PSEAE	L-cysteine transporter of ABC system FliY	PA0314		0.0487783	0.101174	0.532199	tr|Q9I6H7|Q9I6H7_PSEAE	11	11	1144.32	2.54162	9 neg	65 neg	6.58029e+07	2.54681e+07	5.42728e+07	2.23068e+07	1.48302e+07	6.64125e+06	2.36571e+07	7.0141e+06	2.74252e+07	7.13825e+06	8.9976e+07	2.60532e+07	8.85455e+07	2.52432e+07	1.39181e+07	8.23336e+06	3.56462e+07	1.10515e+07	3.77116e+07	7.13825e+06
Q9HU65	GLN1B_PSEAE	Glutamine synthetase (GS) (EC 6.3.1.2) (Glutamate--ammonia ligase) (Glutamine synthetase I beta) (GSI beta)	glnA PA5119	glnA	0.0489415	0.101303	0.53146	sp|Q9HU65|GLNA_PSEAE	22	21	1873.59	1.39867	65 neg	9 neg	4.27824e+07	4.24614e+07	2.60462e+07	4.16313e+07	4.69813e+07	6.45485e+07	3.90036e+07	6.40721e+07	6.33671e+07	4.86072e+07	5.84987e+07	4.3437e+07	4.2494e+07	4.71115e+07	4.40919e+07	8.00227e+07	5.87701e+07	1.00953e+08	8.71342e+07	4.86072e+07
G3XD20	G3XD20_PSEAE	Serine protease MucD	mucD PA0766	mucD	0.0490861	0.101303	0.530806	tr|G3XD20|G3XD20_PSEAE	14	14	1452.19	1.75846	9 neg	65 neg	1.35415e+08	4.76851e+07	1.14628e+08	6.73528e+07	6.21781e+07	4.28885e+07	5.48124e+07	5.61989e+07	5.4605e+07	3.44681e+07	1.8516e+08	4.87807e+07	1.87014e+08	7.62189e+07	5.83541e+07	5.31702e+07	8.25905e+07	8.85479e+07	7.50858e+07	3.44681e+07
Q9HXM8	Q9HXM8_PSEAE	tRNA-specific adenosine deaminase (EC 3.5.4.33)	tadA PA3767	tadA	0.0491125	0.101303	0.530687	tr|Q9HXM8|Q9HXM8_PSEAE	1	1	74.84	6.97327	9 neg	65 neg	1.12315e+06	77925.8	943305	396166	75460.3	74450.5	70978.6	119508	18963.1	91246.8	1.53574e+06	79716.1	1.53899e+06	448316	70819.5	92298.6	106950	188299	26075.6	91246.8
Q9HYF6	Q9HYF6_PSEAE	Probable antioxidant protein	PA3450		0.0491475	0.101303	0.53053	tr|Q9HYF6|Q9HYF6_PSEAE	1	1	76.59	2.09251	65 neg	9 neg	85449.1	312246	188825	154680	63788.1	487898	388928	140935	326047	340643	116839	319420	308066	175041	59865.1	604862	586031	222060	448338	340643
Q9HU91	HUTI_PSEAE	Imidazolonepropionase (EC 3.5.2.7) (Imidazolone-5-propionate hydrolase)	hutI PA5092	hutI	0.049223	0.101303	0.530189	sp|Q9HU91|HUTI_PSEAE	7	7	805.13	1.58093	9 neg	65 neg	1.75177e+07	1.28022e+07	1.23805e+07	1.18706e+07	1.47431e+07	6.28459e+06	1.35625e+07	6.87809e+06	1.29304e+07	4.18829e+06	2.3953e+07	1.30963e+07	2.01987e+07	1.34332e+07	1.38363e+07	7.79119e+06	2.04358e+07	1.08372e+07	1.77802e+07	4.18829e+06
Q9HUD3	Q9HUD3_PSEAE	Malic enzyme	PA5046		0.0494116	0.101533	0.529343	tr|Q9HUD3|Q9HUD3_PSEAE	34	34	4343.76	1.72289	9 neg	65 neg	9.2723e+08	6.34284e+08	6.66958e+08	3.98742e+08	4.22711e+08	2.85225e+08	4.65718e+08	2.64887e+08	5.54584e+08	1.99823e+08	1.26785e+09	6.48856e+08	1.08813e+09	4.51231e+08	3.96714e+08	3.53602e+08	7.01738e+08	4.17361e+08	7.62593e+08	1.99823e+08
Q9I5W0	DNAG_PSEAE	DNA primase (EC 2.7.7.-)	dnaG PA0577	dnaG	0.0498676	0.102311	0.527308	sp|Q9I5W0|DNAG_PSEAE	2	2	109.47	1.66796	65 neg	9 neg	374561	751226	257312	485177	749464	879222	555307	1.22955e+06	792381	909830	512157	768485	419801	549044	703371	1.09e+06	836729	1.9373e+06	1.08958e+06	909830
Q9I1P0	Q9I1P0_PSEAE	Uncharacterized protein	PA2229		0.0499563	0.102334	0.526914	tr|Q9I1P0|Q9I1P0_PSEAE	4	4	586.26	1.67334	9 neg	65 neg	4.52305e+06	5.28598e+06	3.72463e+06	4.27645e+06	3.54787e+06	1.01505e+06	4.24761e+06	2.61607e+06	3.40723e+06	1.47775e+06	6.18462e+06	5.40743e+06	6.07669e+06	4.83938e+06	3.32968e+06	1.25839e+06	6.40024e+06	4.12193e+06	4.68518e+06	1.47775e+06
P57701	DSBB2_PSEAE	Disulfide bond formation protein B 2 (Disulfide oxidoreductase 2)	dsbB2 PA0538	dsbB2	0.050196	0.102666	0.525854	sp|P57701|DSBB2_PSEAE	1	1	80.69	1.69327	65 neg	9 neg	159656	312432	77431.6	172883	213457	427814	207787	280004	325963	343096	218306	319610	126329	195641	200329	530374	313090	441179	448222	343096
Q9HX22	Q9HX22_PSEAE	Ribosomal silencing factor RsfS	rsfS PA4005	rsfS	0.0508324	0.103807	0.523061	tr|Q9HX22|Q9HX22_PSEAE	7	7	664.79	1.74776	9 neg	65 neg	5.83254e+07	4.37105e+07	3.50237e+07	3.08697e+07	2.01762e+07	2.22879e+07	2.05821e+07	1.36228e+07	3.5255e+07	1.58785e+07	7.97516e+07	4.47147e+07	5.71407e+07	3.49332e+07	1.89354e+07	2.7631e+07	3.10128e+07	2.14644e+07	4.84781e+07	1.58785e+07
O87131	CHER1_PSEAE	Chemotaxis protein methyltransferase 1 (EC 2.1.1.80)	cheR1 PA3348	cheR1	0.0511113	0.104216	0.521847	sp|O87131|CHER1_PSEAE	8	8	685.47	2.11556	9 neg	65 neg	1.97824e+07	6.49177e+06	1.75914e+07	7.06296e+06	6.79683e+06	3.43494e+06	4.58284e+06	5.92667e+06	8.6472e+06	4.69443e+06	2.70495e+07	6.64091e+06	2.87002e+07	7.99271e+06	6.37882e+06	4.2584e+06	6.90536e+06	9.33816e+06	1.18905e+07	4.69443e+06
P40882	Y3753_PSEAE	Uncharacterized protein PA3753	PA3753		0.0514201	0.104585	0.520511	sp|P40882|Y3753_PSEAE	1	1	54.91	1.86226	9 neg	65 neg	2.70401e+06	1.10976e+06	1.96746e+06	903717	1.11633e+06	722510	871838	512963	1.26247e+06	819373	3.69734e+06	1.13526e+06	3.20988e+06	1.02268e+06	1.04767e+06	895718	1.31367e+06	808233	1.73599e+06	819373
Q9I708	Q9I708_PSEAE	Uncharacterized protein	PA0124		0.051458	0.104585	0.520348	tr|Q9I708|Q9I708_PSEAE	1	1	147.71	2.43712	9 neg	65 neg	1.33966e+07	1.89161e+06	1.09375e+07	2.57916e+06	7.61697e+06	924037	331649	403464	1.28553e+07	430120	1.8318e+07	1.93507e+06	1.78444e+07	2.91868e+06	7.14852e+06	1.14556e+06	499724	635704	1.7677e+07	430120
Q9HX49	Q9HX49_PSEAE	Uncharacterized protein	PA3967		0.0515291	0.104585	0.520041	tr|Q9HX49|Q9HX49_PSEAE	5	3	334.33	1.34867	9 neg	65 neg	1.5691e+06	2.00657e+06	1.15898e+06	1.33336e+06	1.66876e+06	1.56128e+06	1.12892e+06	900750	1.10471e+06	1.04093e+06	2.14551e+06	2.05267e+06	1.89087e+06	1.50888e+06	1.56613e+06	1.93557e+06	1.70104e+06	1.41924e+06	1.51905e+06	1.04093e+06
G3XD04	G3XD04_PSEAE	DNA helicase (EC 3.6.4.12)	uvrD PA5443	uvrD	0.0516677	0.104705	0.519445	tr|G3XD04|G3XD04_PSEAE	7	7	586.64	1.98774	65 neg	9 neg	380196	600253	341197	2.17412e+06	1.00856e+06	1.66723e+06	1.07573e+06	2.66921e+06	1.23393e+06	2.3073e+06	519864	614044	556659	2.46031e+06	946529	2.06692e+06	1.62089e+06	4.20565e+06	1.69674e+06	2.3073e+06
G3XD21	G3XD21_PSEAE	Resistance-Nodulation-Cell Division (RND) multidrug efflux membrane fusion protein	PA2019		0.051789	0.104791	0.518925	tr|G3XD21|G3XD21_PSEAE	14	13	1167.05	1.34935	65 neg	9 neg	3.29871e+07	1.65051e+07	2.6236e+07	2.21078e+07	1.67521e+07	2.55486e+07	3.25745e+07	3.07621e+07	3.59737e+07	2.97609e+07	4.5105e+07	1.68843e+07	4.28037e+07	2.50179e+07	1.57218e+07	3.16734e+07	4.90829e+07	4.84692e+07	4.94664e+07	2.97609e+07
Q9HZL7	LOLD_PSEAE	Lipoprotein-releasing system ATP-binding protein LolD (EC 3.6.3.-)	lolD PA2987	lolD	0.0521921	0.105306	0.517204	sp|Q9HZL7|LOLD_PSEAE	4	3	376.9	2.45438	65 neg	9 neg	321491	375869	269186	990493	812377	584934	1.62983e+06	2.66115e+06	654698	1.26658e+06	439593	384504	439174	1.12088e+06	762415	725161	2.45581e+06	4.19296e+06	900256	1.26658e+06
Q9I5R6	COQ7_PSEAE	2-nonaprenyl-3-methyl-6-methoxy-1,4-benzoquinol hydroxylase (EC 1.14.13.-) (5-demethoxyubiquinone hydroxylase) (DMQ hydroxylase)	coq7 PA0655	coq7	0.052203	0.105306	0.517158	sp|Q9I5R6|COQ7_PSEAE	9	8	1028.19	2.41839	9 neg	65 neg	6.47316e+07	2.08128e+07	6.93659e+07	2.24122e+07	1.94826e+07	9.91247e+06	1.02832e+07	1.38148e+07	3.61934e+07	1.11749e+07	8.85111e+07	2.1291e+07	1.1317e+08	2.53625e+07	1.82844e+07	1.22888e+07	1.54945e+07	2.17668e+07	4.97685e+07	1.11749e+07
Q9I3A4	Y1618_PSEAE	Putative esterase PA1618 (EC 3.1.2.-)	PA1618		0.0523858	0.105514	0.516382	sp|Q9I3A4|Y1618_PSEAE	3	3	320.72	1.59747	9 neg	65 neg	2.90384e+06	2.03334e+06	2.54564e+06	1.38673e+06	1.31117e+06	1.37694e+06	988185	1.1423e+06	1.84644e+06	1.01913e+06	3.97058e+06	2.08005e+06	4.15318e+06	1.56927e+06	1.23053e+06	1.70704e+06	1.48898e+06	1.79983e+06	2.53898e+06	1.01913e+06
Q9I515	Q9I515_PSEAE	Uncharacterized protein	PA0943		0.0527002	0.105762	0.515054	tr|Q9I515|Q9I515_PSEAE	11	11	910.01	1.76319	9 neg	65 neg	1.42748e+08	1.53311e+08	1.14619e+08	1.16202e+08	5.80194e+07	6.78146e+07	8.60862e+07	3.81343e+07	9.87955e+07	4.08967e+07	1.95187e+08	1.56834e+08	1.87e+08	1.31498e+08	5.44512e+07	8.40718e+07	1.29714e+08	6.0085e+07	1.35851e+08	4.08967e+07
Q9HXR8	Q9HXR8_PSEAE	Probable FMN oxidoreductase	PA3723		0.0527365	0.105762	0.514901	tr|Q9HXR8|Q9HXR8_PSEAE	18	18	2299.48	2.03811	9 neg	65 neg	2.87537e+08	1.49668e+08	2.02295e+08	9.82986e+07	7.47469e+07	6.12363e+07	6.38152e+07	9.11948e+07	1.2486e+08	5.75701e+07	3.93166e+08	1.53106e+08	3.30042e+08	1.11238e+08	7.01499e+07	7.59166e+07	9.61559e+07	1.43688e+08	1.71692e+08	5.75701e+07
Q9I099	SYT_PSEAE	Threonine--tRNA ligase (EC 6.1.1.3) (Threonyl-tRNA synthetase) (ThrRS)	thrS PA2744	thrS	0.0528269	0.105762	0.51452	sp|Q9I099|SYT_PSEAE	23	23	2213.94	1.52164	65 neg	9 neg	5.19314e+07	2.76531e+07	2.98119e+07	2.15578e+07	2.25222e+07	3.61286e+07	4.29514e+07	5.18899e+07	6.6644e+07	3.59217e+07	7.10087e+07	2.82884e+07	4.86377e+07	2.43955e+07	2.1137e+07	4.47897e+07	6.47186e+07	8.17585e+07	9.16401e+07	3.59217e+07
Q9I2A0	LIUE_PSEAE	3-hydroxy-3-isohexenylglutaryl-CoA/hydroxy-methylglutaryl-CoA lyase (HIHG-CoA lyase) (HMG-CoA lyase) (EC 4.1.3.26) (EC 4.1.3.4) ((S)-3-hydroxy-3-methylglutaryl-CoA acetoacetate-lyase) (3-hydroxy-3-(4-methylpent-3-en-1-yl)glutaryl-CoA acetate-lyase)	liuE PA2011	liuE	0.0528284	0.105762	0.514515	sp|Q9I2A0|LIUE_PSEAE	10	10	886.8	1.64747	9 neg	65 neg	1.98057e+07	1.62595e+07	1.79944e+07	1.20439e+07	8.96954e+06	5.49569e+06	1.20195e+07	6.6966e+06	1.41074e+07	7.24957e+06	2.70815e+07	1.66331e+07	2.93576e+07	1.36293e+07	8.41791e+06	6.81318e+06	1.81108e+07	1.05513e+07	1.93986e+07	7.24957e+06
Q9I2R2	Q9I2R2_PSEAE	Probable oxidoreductase	PA1833		0.0529808	0.105777	0.513875	tr|Q9I2R2|Q9I2R2_PSEAE	17	15	2391.47	1.34607	9 neg	65 neg	3.82765e+08	2.18364e+08	3.07298e+08	3.0915e+08	2.34891e+08	1.79118e+08	2.28401e+08	2.04352e+08	2.76012e+08	1.91164e+08	5.23376e+08	2.23381e+08	5.01353e+08	3.49846e+08	2.20445e+08	2.22059e+08	3.44152e+08	3.2198e+08	3.79535e+08	1.91164e+08
Q51375	LEU3_PSEAE	3-isopropylmalate dehydrogenase (EC 1.1.1.85) (3-IPM-DH) (Beta-IPM dehydrogenase) (IMDH)	leuB PA3118	leuB	0.0529958	0.105777	0.513812	sp|Q51375|LEU3_PSEAE	19	17	2037.41	1.81145	9 neg	65 neg	1.77621e+08	5.69326e+07	1.21907e+08	9.37972e+07	6.37356e+07	4.05083e+07	6.95114e+07	5.75124e+07	6.61263e+07	5.00876e+07	2.42871e+08	5.82406e+07	1.9889e+08	1.06144e+08	5.98159e+07	5.02194e+07	1.04739e+08	9.06174e+07	9.09284e+07	5.00876e+07
Q9HZP3	Q9HZP3_PSEAE	Uncharacterized protein	PA2955		0.0531324	0.10579	0.51324	tr|Q9HZP3|Q9HZP3_PSEAE	4	4	239.86	1.69166	9 neg	65 neg	4.18355e+06	5.07179e+06	3.28166e+06	2.32491e+06	4.25588e+06	3.66492e+06	1.99027e+06	1.34405e+06	3.1081e+06	1.1939e+06	5.72041e+06	5.18831e+06	5.35399e+06	2.63095e+06	3.99414e+06	4.54351e+06	2.99891e+06	2.1177e+06	4.27386e+06	1.1939e+06
G3XCX7	G3XCX7_PSEAE	Type 4 fimbrial biogenesis protein PilP	pilP PA5041	pilP	0.0531621	0.10579	0.513116	tr|G3XCX7|G3XCX7_PSEAE	1	1	157.35	1.71981	9 neg	65 neg	371433	615465	376051	681748	649231	309185	532841	130915	251861	341604	507881	629605	613522	771490	609303	383306	802878	206272	346326	341604
Q9I235	Q9I235_PSEAE	Kynureninase (EC 3.7.1.3) (L-kynurenine hydrolase)	kynU PA2080	kynU	0.053393	0.10609	0.512153	tr|Q9I235|Q9I235_PSEAE	14	14	1488.58	1.93533	9 neg	65 neg	7.72041e+07	3.44196e+07	6.08655e+07	3.54693e+07	2.03799e+07	2.0377e+07	1.73378e+07	2.41156e+07	2.91773e+07	2.69765e+07	1.05565e+08	3.52104e+07	9.93012e+07	4.01383e+07	1.91265e+07	2.52621e+07	2.61243e+07	3.79969e+07	4.01209e+07	2.69765e+07
P20574	TRPD_PSEAE	Anthranilate phosphoribosyltransferase (EC 2.4.2.18)	trpD PA0650	trpD	0.0536325	0.106406	0.51116	sp|P20574|TRPD_PSEAE	5	5	432.08	2.09714	65 neg	9 neg	762212	1.73698e+06	373880	2.1432e+06	2.25832e+06	3.37276e+06	1.95469e+06	4.47655e+06	1.86468e+06	3.58717e+06	1.04222e+06	1.77689e+06	609981	2.42532e+06	2.11943e+06	4.18132e+06	2.9453e+06	7.05332e+06	2.56406e+06	3.58717e+06
Q9I4W7	Q9I4W7_PSEAE	Uncharacterized protein	PA1006		0.0539125	0.106801	0.510003	tr|Q9I4W7|Q9I4W7_PSEAE	4	4	345.8	1.67599	9 neg	65 neg	3.97305e+06	3.80617e+06	2.2136e+06	3.64631e+06	1.79658e+06	1.85316e+06	2.1536e+06	1.22989e+06	2.78473e+06	1.18854e+06	5.43257e+06	3.89361e+06	3.61146e+06	4.12629e+06	1.68609e+06	2.29741e+06	3.24502e+06	1.93783e+06	3.8292e+06	1.18854e+06
Q9I3E2	Q9I3E2_PSEAE	Uncharacterized protein	PA1575		0.0540038	0.106822	0.509627	tr|Q9I3E2|Q9I3E2_PSEAE	1	1	57.08	1.98736	9 neg	65 neg	174601	466601	162410	470954	328540	137994	92551.7	194642	143131	238332	238741	477321	264971	532949	308335	171075	139456	306680	196815	238332
Q9K3C5	FLID2_PSEAE	B-type flagellar hook-associated protein 2 (HAP2) (Filament cap protein) (Flagellar cap protein)	fliD PA1094	fliD	0.0541504	0.106952	0.509024	sp|Q9K3C5|FLID2_PSEAE	28	28	3425.56	1.90242	9 neg	65 neg	2.67813e+08	1.56257e+08	2.38766e+08	1.41063e+08	8.69666e+07	5.89581e+07	1.32407e+08	6.15329e+07	1.54757e+08	6.0624e+07	3.66196e+08	1.59847e+08	3.89543e+08	1.59632e+08	8.16181e+07	7.30921e+07	1.9951e+08	9.69522e+07	2.12802e+08	6.0624e+07
Q9I2C1	PQQD_PSEAE	Coenzyme PQQ synthesis protein D (Pyrroloquinoline quinone biosynthesis protein D)	pqqD PA1988	pqqD	0.0543517	0.10719	0.5082	sp|Q9I2C1|PQQD_PSEAE	1	1	69.51	4.92826	9 neg	65 neg	2.07202e+06	220781	814517	205841	174745	158604	100530	168220	145049	135333	2.83319e+06	225853	1.32887e+06	232937	163998	196627	151477	265050	199453	135333
Q9I7A8	DEF_PSEAE	Peptide deformylase (PDF) (EC 3.5.1.88) (Polypeptide deformylase)	def PA0019	def	0.0548822	0.108075	0.506041	sp|Q9I7A8|DEF_PSEAE	9	9	1128.08	2.19151	9 neg	65 neg	8.2691e+07	1.30754e+08	7.24682e+07	9.05161e+07	2.96507e+07	1.44831e+07	5.60762e+07	3.35623e+07	5.70401e+07	2.41354e+07	1.13068e+08	1.33758e+08	1.18231e+08	1.02431e+08	2.78272e+07	1.79552e+07	8.44949e+07	5.28813e+07	7.84341e+07	2.41354e+07
Q9I349	Q9I349_PSEAE	Uncharacterized protein	PA1676		0.0549806	0.108108	0.505643	tr|Q9I349|Q9I349_PSEAE	1	1	16.53	5.53125	65 neg	9 neg	57869	7780.52	79497.5	3371.01	8403.23	40857.9	239467	53138.8	498883	35625.6	79127.5	7959.28	129699	3814.75	7886.43	50652.8	360825	83726.4	685999	35625.6
Q9I6E8	Q9I6E8_PSEAE	Uncharacterized protein	PA0345		0.0550762	0.108135	0.505257	tr|Q9I6E8|Q9I6E8_PSEAE	4	4	253.85	2.39307	65 neg	9 neg	352187	333230	608553	335146	53472.2	1.19386e+06	545688	472163	1.20954e+06	605296	481565	340886	992847	379263	50183.6	1.48007e+06	822236	743947	1.6632e+06	605296
Q9HTN9	RL33_PSEAE	50S ribosomal protein L33	rpmG PA5315	rpmG	0.0558021	0.1093	0.502346	sp|Q9HTN9|RL33_PSEAE	7	7	515.98	1.53304	9 neg	65 neg	3.75022e+07	7.40966e+07	3.3645e+07	6.31554e+07	6.50254e+07	4.40744e+07	2.96632e+07	3.16254e+07	3.60496e+07	3.69422e+07	5.12788e+07	7.5799e+07	5.48915e+07	7.14689e+07	6.10263e+07	5.46403e+07	4.46961e+07	4.98296e+07	4.95707e+07	3.69422e+07
Q9HYF1	Q9HYF1_PSEAE	Uncharacterized protein	PA3455		0.0558346	0.1093	0.502217	tr|Q9HYF1|Q9HYF1_PSEAE	11	11	702.94	1.42996	65 neg	9 neg	5.39859e+06	2.65351e+06	3.73841e+06	2.7683e+06	3.16927e+06	4.66693e+06	4.14717e+06	5.93661e+06	6.71171e+06	3.88804e+06	7.38179e+06	2.71447e+06	6.09916e+06	3.13271e+06	2.97435e+06	5.78574e+06	6.2489e+06	9.35382e+06	9.22907e+06	3.88804e+06
Q9I609	Q9I609_PSEAE	Probable c-type cytochrome	nirN PA0509	nirN	0.0561105	0.109678	0.501121	tr|Q9I609|Q9I609_PSEAE	7	6	335.02	2.20748	9 neg	65 neg	7.21467e+06	2.88848e+06	7.01171e+06	3.5522e+06	1.90119e+06	2.00657e+06	1.23745e+06	1.09354e+06	4.5874e+06	1.29859e+06	9.86502e+06	2.95485e+06	1.14395e+07	4.0198e+06	1.78426e+06	2.4876e+06	1.86457e+06	1.72299e+06	6.30799e+06	1.29859e+06
Q9I0A0	IF3_PSEAE	Translation initiation factor IF-3	infC PA2743	infC	0.0562401	0.109769	0.500608	sp|Q9I0A0|IF3_PSEAE	18	18	2055.46	2.08126	9 neg	65 neg	4.20784e+08	1.95742e+08	4.03817e+08	1.32272e+08	1.25868e+08	9.929e+07	1.35549e+08	1.31939e+08	1.43971e+08	1.03533e+08	5.75361e+08	2.00239e+08	6.58822e+08	1.49683e+08	1.18127e+08	1.23093e+08	2.04243e+08	2.07886e+08	1.9797e+08	1.03533e+08
Q00934	PILR_PSEAE	Type 4 fimbriae expression regulatory protein PilR	pilR PA4547	pilR	0.0563405	0.109803	0.500211	sp|Q00934|PILR_PSEAE	4	3	349.45	2.11806	65 neg	9 neg	163651	185028	62580.7	212560	295540	455020	204431	650548	421271	215986	223769	189280	102100	240540	277364	564103	308034	1.02501e+06	579277	215986
Q9HXK2	Q9HXK2_PSEAE	Probable oxidoreductase	PA3795		0.056539	0.110028	0.499429	tr|Q9HXK2|Q9HXK2_PSEAE	4	4	599.88	2.51747	9 neg	65 neg	2.77551e+07	5.55732e+06	1.75115e+07	1.39928e+07	6.23115e+06	3.95762e+06	3.08456e+06	6.91688e+06	3.64651e+06	1.06164e+07	3.79511e+07	5.685e+06	2.85698e+07	1.58348e+07	5.84793e+06	4.90639e+06	4.64778e+06	1.08983e+07	5.01421e+06	1.06164e+07
Q9I3N0	CCMH_PSEAE	Cytochrome c-type biogenesis protein CcmH	ccmH PA1482	ccmH	0.0566792	0.110139	0.498879	sp|Q9I3N0|CCMH_PSEAE	5	5	431.31	1.65501	9 neg	65 neg	5.31728e+06	1.35627e+07	5.10804e+06	5.69469e+06	6.44284e+06	5.55757e+06	4.7611e+06	4.27283e+06	3.7402e+06	3.4963e+06	7.27061e+06	1.38743e+07	8.3337e+06	6.44432e+06	6.0466e+06	6.88989e+06	7.17396e+06	6.73235e+06	5.14304e+06	3.4963e+06
Q9I3J6	Q9I3J6_PSEAE	Uncharacterized protein	PA1517		0.0568746	0.110356	0.498113	tr|Q9I3J6|Q9I3J6_PSEAE	9	9	1009.47	1.46231	65 neg	9 neg	5.04027e+06	7.76975e+06	2.87412e+06	6.16252e+06	6.10581e+06	1.09929e+07	7.85405e+06	7.88813e+06	7.36365e+06	6.77654e+06	6.89184e+06	7.94826e+06	4.68909e+06	6.97373e+06	5.7303e+06	1.36283e+07	1.18344e+07	1.24287e+07	1.01255e+07	6.77654e+06
Q9I382	SELU_PSEAE	tRNA 2-selenouridine synthase (EC 2.9.1.-) (Selenophosphate-dependent tRNA 2-selenouridine synthase)	selU PA1643	selU	0.0571063	0.110644	0.497209	sp|Q9I382|SELU_PSEAE	10	10	824.3	1.74198	65 neg	9 neg	4.94662e+06	2.07692e+06	2.64725e+06	5.06218e+06	2.93052e+06	3.87051e+06	6.29451e+06	5.17312e+06	1.07418e+07	4.68957e+06	6.76379e+06	2.12463e+06	4.31895e+06	5.72854e+06	2.75029e+06	4.79839e+06	9.48449e+06	8.15085e+06	1.47707e+07	4.68957e+06
Q51363	NADB_PSEAE	L-aspartate oxidase (LASPO) (EC 1.4.3.16) (Quinolinate synthase B)	nadB PA0761	nadB	0.0576752	0.111421	0.495005	sp|Q51363|NADB_PSEAE	8	8	801	1.69797	65 neg	9 neg	9.07861e+06	1.94363e+06	4.91748e+06	4.32121e+06	2.79355e+06	5.08659e+06	1.0615e+07	8.28812e+06	8.19184e+06	6.96423e+06	1.24137e+07	1.98828e+06	8.02281e+06	4.89003e+06	2.62174e+06	6.306e+06	1.59946e+07	1.30589e+07	1.12644e+07	6.96423e+06
Q9HVU1	Q9HVU1_PSEAE	Cell shape-determining protein MreC (Cell shape protein MreC)	mreC PA4480	mreC	0.0576761	0.111421	0.495001	tr|Q9HVU1|Q9HVU1_PSEAE	5	5	330.35	1.77147	65 neg	9 neg	638641	1.2253e+06	366111	1.64043e+06	398967	1.24644e+06	1.54217e+06	1.0292e+06	2.17677e+06	1.56864e+06	873250	1.25345e+06	597305	1.85637e+06	374430	1.54525e+06	2.32372e+06	1.62162e+06	2.99321e+06	1.56864e+06
Q9HVA9	Q9HVA9_PSEAE	Uncharacterized protein	PA4686		0.0577956	0.11149	0.494541	tr|Q9HVA9|Q9HVA9_PSEAE	13	12	1049.95	1.61216	65 neg	9 neg	6.49158e+06	4.67683e+06	4.25932e+06	2.83545e+06	1.90661e+06	6.56942e+06	5.37834e+06	7.91631e+06	8.21513e+06	4.43767e+06	8.8763e+06	4.78428e+06	6.94902e+06	3.2087e+06	1.78936e+06	8.14431e+06	8.10401e+06	1.24731e+07	1.12964e+07	4.43767e+06
Q9HWB5	Q9HWB5_PSEAE	RecBCD enzyme subunit RecC (EC 3.1.11.5) (Exonuclease V subunit RecC) (ExoV subunit RecC) (Helicase/nuclease RecBCD subunit RecC)	recC PA4285	recC	0.0579164	0.111539	0.494076	tr|Q9HWB5|Q9HWB5_PSEAE	2	1	36.93	2.66667	65 neg	9 neg	4469.27	70314.5	8027.83	31032.1	102789	94951.1	207327	48108.4	144310	82991.1	6111.08	71930	13097.3	35117	96467.7	117714	312398	75800.4	198437	82991.1
Q9HXY8	LPXB_PSEAE	Lipid-A-disaccharide synthase (EC 2.4.1.182)	lpxB PA3643	lpxB	0.0580207	0.111539	0.493676	sp|Q9HXY8|LPXB_PSEAE	5	4	420.07	2.56611	65 neg	9 neg	1.91345e+06	582190	1.47408e+06	876294	517206	1.75792e+06	2.13529e+06	1.72741e+06	6.90187e+06	1.24016e+06	2.61637e+06	595566	2.40494e+06	991646	485397	2.17935e+06	3.21743e+06	2.72173e+06	9.49055e+06	1.24016e+06
Q9I5R7	SPED_PSEAE	S-adenosylmethionine decarboxylase proenzyme (AdoMetDC) (SAMDC) (EC 4.1.1.50) [Cleaved into: S-adenosylmethionine decarboxylase beta chain; S-adenosylmethionine decarboxylase alpha chain]	speD PA0654	speD	0.058089	0.111539	0.493415	sp|Q9I5R7|SPED_PSEAE	4	4	466.6	2.56708	9 neg	65 neg	1.10381e+07	2.30173e+06	7.529e+06	2.82435e+06	2.83945e+06	2.61238e+06	1.26746e+06	2.4878e+06	1.14482e+06	2.82325e+06	1.5093e+07	2.35462e+06	1.22835e+07	3.19614e+06	2.66482e+06	3.23865e+06	1.9098e+06	3.91981e+06	1.57421e+06	2.82325e+06
Q9HXY1	Q9HXY1_PSEAE	Methionine aminopeptidase (MAP) (MetAP) (EC 3.4.11.18) (Peptidase M)	map PA3657	map	0.0581584	0.111539	0.493149	tr|Q9HXY1|Q9HXY1_PSEAE	16	16	1620.07	1.81884	9 neg	65 neg	3.66974e+08	1.88747e+08	2.40285e+08	1.55459e+08	1.32839e+08	1.28676e+08	1.52626e+08	7.89989e+07	1.79369e+08	5.64801e+07	5.01783e+08	1.93083e+08	3.92021e+08	1.75923e+08	1.24669e+08	1.59523e+08	2.29975e+08	1.24472e+08	2.46645e+08	5.64801e+07
Q9I6N0	Q9I6N0_PSEAE	Uncharacterized protein	PA0259		0.0583194	0.111686	0.492534	tr|Q9I6N0|Q9I6N0_PSEAE	1	1	71.52	2.64415	65 neg	9 neg	12683	77713.5	16910.4	33647.3	65111.9	172234	59240.2	89404.1	38298.7	185693	17342.2	79498.9	27589.2	38076.5	61107.5	213524	89262.3	140867	52663.5	185693
Q9I1U4	Q9I1U4_PSEAE	Uncharacterized protein	PA2171		0.0586478	0.111922	0.491285	tr|Q9I1U4|Q9I1U4_PSEAE	4	4	221.07	7.3074	9 neg	65 neg	9.49704e+06	3.66879e+06	9.90203e+06	510262	525196	88693	1.4876e+06	198535	1.37621e+06	147445	1.29858e+07	3.75309e+06	1.6155e+07	577431	492896	109955	2.24149e+06	312814	1.89239e+06	147445
Q9I2T5	Q9I2T5_PSEAE	Probable permease of ABC transporter	PA1809		0.0586699	0.111922	0.491201	tr|Q9I2T5|Q9I2T5_PSEAE	4	4	330.89	2.84255	65 neg	9 neg	1.12736e+06	176118	1.3418e+06	226945	290200	823807	2.68576e+06	1.00169e+06	3.71184e+06	766231	1.5415e+06	180164	2.18912e+06	256819	272352	1.0213e+06	4.04687e+06	1.57828e+06	5.10404e+06	766231
Q9I4K7	Q9I4K7_PSEAE	Probable transcriptional regulator	PA1128		0.0587145	0.111922	0.491032	tr|Q9I4K7|Q9I4K7_PSEAE	1	1	155.88	2.10619	65 neg	9 neg	246632	579903	76473.5	377599	215753	818585	420417	617076	963536	332006	337233	593226	124765	427304	202484	1.01482e+06	633479	972275	1.32493e+06	332006
Q9HUW3	PRMA_PSEAE	Ribosomal protein L11 methyltransferase (L11 Mtase) (EC 2.1.1.-)	prmA PA4850	prmA	0.058781	0.111922	0.49078	sp|Q9HUW3|PRMA_PSEAE	4	4	343.64	2.43461	9 neg	65 neg	1.83565e+07	5.52351e+06	1.26659e+07	4.14064e+06	4.15871e+06	3.20234e+06	4.90172e+06	2.48579e+06	4.60721e+06	3.22286e+06	2.50998e+07	5.65042e+06	2.06643e+07	4.6857e+06	3.90294e+06	3.97004e+06	7.38584e+06	3.91665e+06	6.33524e+06	3.22286e+06
Q9HTL5	Q9HTL5_PSEAE	Uncharacterized protein	PA5343		0.0590809	0.112023	0.489649	tr|Q9HTL5|Q9HTL5_PSEAE	7	7	1015.49	1.333	9 neg	65 neg	1.06027e+07	1.20219e+07	9.13636e+06	1.17668e+07	1.13158e+07	1.01018e+07	5.41262e+06	1.13884e+07	6.52961e+06	7.71066e+06	1.44977e+07	1.22982e+07	1.49059e+07	1.33157e+07	1.06199e+07	1.25235e+07	8.15567e+06	1.79438e+07	8.97867e+06	7.71066e+06
Q9I205	Q9I205_PSEAE	Uncharacterized protein	PA2110		0.0590834	0.112023	0.489639	tr|Q9I205|Q9I205_PSEAE	1	1	68.22	1.52906	9 neg	65 neg	292223	534193	284223	381377	357850	308176	359559	144093	230885	167094	399572	546466	463707	431580	335842	382056	541779	227035	317483	167094
Q9HXY2	UPPS_PSEAE	Ditrans,polycis-undecaprenyl-diphosphate synthase ((2E,6E)-farnesyl-diphosphate specific) (EC 2.5.1.31) (Ditrans,polycis-undecaprenylcistransferase) (Undecaprenyl diphosphate synthase) (UDS) (Undecaprenyl pyrophosphate synthase) (UPP synthase)	uppS PA3652	uppS	0.059088	0.112023	0.489622	sp|Q9HXY2|UPPS_PSEAE	4	4	305.26	1.89471	65 neg	9 neg	943565	1.0628e+06	571737	1.64848e+06	2.6608e+06	3.31174e+06	2.19475e+06	4.1753e+06	1.85252e+06	1.51528e+06	1.29019e+06	1.08722e+06	932781	1.86548e+06	2.49715e+06	4.10566e+06	3.30702e+06	6.57867e+06	2.54734e+06	1.51528e+06
Q9I649	Q9I649_PSEAE	Uncharacterized protein	PA0469		0.0592873	0.11224	0.488873	tr|Q9I649|Q9I649_PSEAE	15	15	1890.72	1.79781	9 neg	65 neg	1.05632e+08	6.34476e+07	1.06262e+08	5.28637e+07	3.4874e+07	3.15593e+07	4.572e+07	3.51972e+07	5.6146e+07	3.33343e+07	1.44436e+08	6.49053e+07	1.73365e+08	5.98225e+07	3.27292e+07	3.9125e+07	6.88903e+07	5.54573e+07	7.72046e+07	3.33343e+07
Q9HT21	ATPE_PSEAE	ATP synthase epsilon chain (ATP synthase F1 sector epsilon subunit) (F-ATPase epsilon subunit)	atpC PA5553	atpC	0.0600507	0.113271	0.486027	sp|Q9HT21|ATPE_PSEAE	5	5	395.34	1.56975	9 neg	65 neg	8.75045e+07	1.15391e+08	6.42136e+07	5.2427e+07	5.45062e+07	3.8968e+07	6.60052e+07	3.45628e+07	6.10651e+07	3.76801e+07	1.1965e+08	1.18042e+08	1.04764e+08	5.93283e+07	5.11541e+07	4.83099e+07	9.94558e+07	5.44577e+07	8.39688e+07	3.76801e+07
Q9HV06	Q9HV06_PSEAE	Uncharacterized protein	PA4803		0.0600808	0.113271	0.485915	tr|Q9HV06|Q9HV06_PSEAE	4	3	460.34	1.58468	65 neg	9 neg	5.52126e+06	1.95489e+06	2.51992e+06	1.57901e+06	3.15165e+06	3.52816e+06	6.35845e+06	5.47054e+06	4.25265e+06	3.72736e+06	7.54952e+06	1.99981e+06	4.11122e+06	1.78686e+06	2.95782e+06	4.37397e+06	9.58083e+06	8.61946e+06	5.8477e+06	3.72736e+06
Q9HVJ1	Q9HVJ1_PSEAE	Probable ATP-binding component of ABC transporter	PA4595		0.0600889	0.113271	0.485885	tr|Q9HVJ1|Q9HVJ1_PSEAE	22	22	2098.55	1.23783	65 neg	9 neg	5.06399e+07	4.86553e+07	3.52795e+07	4.90167e+07	4.70506e+07	4.88855e+07	5.26085e+07	7.38173e+07	5.56534e+07	5.45312e+07	6.92427e+07	4.97732e+07	5.75581e+07	5.5469e+07	4.41569e+07	6.06048e+07	7.92697e+07	1.16308e+08	7.65273e+07	5.45312e+07
Q9HZG5	DGTL2_PSEAE	Deoxyguanosinetriphosphate triphosphohydrolase-like protein	dgt2 PA3043	dgt2	0.0604334	0.113759	0.484614	sp|Q9HZG5|DGTL2_PSEAE	4	4	253.39	2.25677	65 neg	9 neg	260355	199162	230145	325299	444991	809716	422143	919788	937208	205915	355997	203737	375479	368120	417624	1.00383e+06	636079	1.44923e+06	1.28873e+06	205915
Q9HZM4	Y2980_PSEAE	UPF0434 protein PA2980	PA2980		0.0606084	0.113805	0.483971	sp|Q9HZM4|Y2980_PSEAE	5	5	477.11	2.49187	9 neg	65 neg	1.72323e+08	1.49759e+08	1.37066e+08	4.52013e+07	5.14152e+07	1.54588e+07	7.08122e+07	2.61355e+07	9.88339e+07	1.17906e+07	2.35627e+08	1.532e+08	2.23621e+08	5.11515e+07	4.82532e+07	1.91648e+07	1.06699e+08	4.11794e+07	1.35904e+08	1.17906e+07
Q9HXN9	Q9HXN9_PSEAE	Uncharacterized protein	PA3756		0.0606639	0.113805	0.483767	tr|Q9HXN9|Q9HXN9_PSEAE	1	1	34.3	1.49769	65 neg	9 neg	526464	402004	233324	491114	388266	842642	717753	523812	554573	418260	719863	411240	380665	555762	364387	1.04465e+06	1.0815e+06	825327	762577	418260
G3XCW2	G3XCW2_PSEAE	Resistance-Nodulation-Cell Division (RND) multidrug efflux transporter	PA2018		0.060716	0.113805	0.483576	tr|G3XCW2|G3XCW2_PSEAE	18	17	1934.69	1.72632	65 neg	9 neg	2.17525e+07	6.91019e+06	1.51595e+07	9.46776e+06	1.2843e+07	1.41567e+07	1.80138e+07	2.41982e+07	3.82092e+07	1.95888e+07	2.97434e+07	7.06895e+06	2.47325e+07	1.07141e+07	1.20531e+07	1.75505e+07	2.7143e+07	3.8127e+07	5.25403e+07	1.95888e+07
Q9I1N2	Q9I1N2_PSEAE	PslG	pslG PA2237	pslG	0.0610012	0.114014	0.482534	tr|Q9I1N2|Q9I1N2_PSEAE	1	1	98.99	4.33001	65 neg	9 neg	5820.37	9102.6	18375.4	8598.53	40968	80922.9	32113.1	73984.9	8539.96	163245	7958.51	9311.73	29979.2	9730.41	38448.5	100323	48387.6	116572	11743	163245
Q9HUH3	Q9HUH3_PSEAE	Uncharacterized protein	PA4992		0.0611217	0.114014	0.482095	tr|Q9HUH3|Q9HUH3_PSEAE	4	4	577.6	2.46358	9 neg	65 neg	1.54322e+07	5.17659e+06	1.00478e+07	2.46727e+06	5.33981e+06	1.9555e+06	4.14945e+06	3.03837e+06	4.21073e+06	2.25889e+06	2.11013e+07	5.29553e+06	1.63929e+07	2.79205e+06	5.01141e+06	2.4243e+06	6.25234e+06	4.78731e+06	5.79005e+06	2.25889e+06
Q9I371	Q9I371_PSEAE	Probable aminotransferase	PA1654		0.0611498	0.114014	0.481992	tr|Q9I371|Q9I371_PSEAE	5	5	512.82	1.65649	65 neg	9 neg	2.46851e+06	1.45199e+06	1.90817e+06	2.59831e+06	1.90241e+06	3.73489e+06	5.29661e+06	2.14051e+06	3.88653e+06	2.05204e+06	3.37534e+06	1.48535e+06	3.11316e+06	2.94034e+06	1.78541e+06	4.63026e+06	7.98087e+06	3.37262e+06	5.34426e+06	2.05204e+06
Q9I0N3	TUSD_PSEAE	Sulfurtransferase TusD homolog (EC 2.8.1.-)	tusD PA2605	tusD	0.061172	0.114014	0.481912	sp|Q9I0N3|TUSD_PSEAE	4	4	648.48	2.08318	9 neg	65 neg	4.87672e+07	2.53028e+07	3.25835e+07	1.97243e+07	1.12742e+07	2.08984e+07	1.476e+07	1.16199e+07	1.28394e+07	5.96003e+06	6.66821e+07	2.58841e+07	5.31596e+07	2.23207e+07	1.05809e+07	2.59084e+07	2.22402e+07	1.83085e+07	1.7655e+07	5.96003e+06
O82853	RRF_PSEAE	Ribosome-recycling factor (RRF) (Ribosome-releasing factor)	frr PA3653	frr	0.061496	0.114077	0.480737	sp|O82853|RRF_PSEAE	21	21	1992.56	1.9577	9 neg	65 neg	1.0736e+09	7.05301e+08	7.77033e+08	3.82358e+08	3.0764e+08	2.1692e+08	3.78266e+08	3.36465e+08	5.18903e+08	2.07476e+08	1.468e+09	7.21505e+08	1.26772e+09	4.3269e+08	2.8872e+08	2.68923e+08	5.69967e+08	5.3014e+08	7.13528e+08	2.07476e+08
Q9HXT3	Q9HXT3_PSEAE	Probable chemotaxis transducer	wspA PA3708	wspA	0.0615	0.114077	0.480723	tr|Q9HXT3|Q9HXT3_PSEAE	13	13	1018.9	2.08727	65 neg	9 neg	1.05426e+07	6.11353e+06	7.38105e+06	4.48556e+06	2.61902e+06	8.00657e+06	1.66668e+07	9.78124e+06	2.38166e+07	6.73006e+06	1.44155e+07	6.25399e+06	1.20421e+07	5.07602e+06	2.45795e+06	9.92599e+06	2.51132e+07	1.54115e+07	3.27495e+07	6.73006e+06
Q9I3D6	Q9I3D6_PSEAE	Succinate dehydrogenase hydrophobic membrane anchor subunit	sdhD PA1582	sdhD	0.0616624	0.114077	0.480136	tr|Q9I3D6|Q9I3D6_PSEAE	2	2	139.44	1.56325	65 neg	9 neg	1.71758e+06	3.0486e+06	1.07156e+06	2.191e+06	3.18903e+06	5.03646e+06	2.71785e+06	2.99847e+06	3.69113e+06	3.09231e+06	2.34855e+06	3.11864e+06	1.74824e+06	2.47942e+06	2.9929e+06	6.24386e+06	4.09523e+06	4.72444e+06	5.07556e+06	3.09231e+06
Q9X4G0	HGD_PSEAE	Homogentisate 1,2-dioxygenase (HGDO) (EC 1.13.11.5) (Homogentisate oxygenase) (Homogentisic acid oxidase) (Homogentisicase)	hmgA PA2009	hmgA	0.0616995	0.114077	0.480002	sp|Q9X4G0|HGD_PSEAE	22	22	2751.48	1.88843	65 neg	9 neg	7.81972e+07	3.24331e+07	4.99953e+07	3.99051e+07	3.88047e+07	6.37715e+07	6.74094e+07	8.71758e+07	1.81992e+08	5.16191e+07	1.06923e+08	3.31782e+07	8.15666e+07	4.51581e+07	3.64182e+07	7.90596e+07	1.01572e+08	1.37356e+08	2.50252e+08	5.16191e+07
Q9HZ35	Q9HZ35_PSEAE	Uncharacterized protein	PA3205		0.061709	0.114077	0.479968	tr|Q9HZ35|Q9HZ35_PSEAE	2	2	43.06	1.51272	9 neg	65 neg	934466	1.76514e+06	788536	1.37196e+06	1.6132e+06	931579	641986	950684	795971	959018	1.27775e+06	1.80569e+06	1.28649e+06	1.55255e+06	1.51399e+06	1.15491e+06	967336	1.49791e+06	1.09452e+06	959018
Q9HYR0	Q9HYR0_PSEAE	Uncharacterized protein	PA3335		0.0617229	0.114077	0.479918	tr|Q9HYR0|Q9HYR0_PSEAE	1	1	52.42	12.1844	65 neg	9 neg	0	4301.27	4435.71	11566.3	18795.7	196493	56961.4	69993.5	51946.3	101003	0	4400.09	7236.81	13088.8	17639.8	243599	85828.7	110283	71429.8	101003
Q9HXN2	PUR4_PSEAE	Phosphoribosylformylglycinamidine synthase (FGAM synthase) (FGAMS) (EC 6.3.5.3) (Formylglycinamide ribonucleotide amidotransferase) (FGAR amidotransferase) (FGAR-AT)	purL PA3763	purL	0.0618703	0.11419	0.479387	sp|Q9HXN2|PUR4_PSEAE	38	37	3395.35	1.41677	65 neg	9 neg	6.69544e+07	5.29777e+07	5.47795e+07	5.75762e+07	3.87699e+07	7.34093e+07	7.16102e+07	7.32576e+07	1.13642e+08	5.21079e+07	9.15505e+07	5.41949e+07	8.93721e+07	6.51554e+07	3.63855e+07	9.10078e+07	1.07901e+08	1.15426e+08	1.56265e+08	5.21079e+07
Q9I0U0	Q9I0U0_PSEAE	Uncharacterized protein	PA2544		0.0619865	0.114245	0.47897	tr|Q9I0U0|Q9I0U0_PSEAE	2	2	176.06	1.56394	65 neg	9 neg	774421	336622	856106	767591	583396	1.10128e+06	738443	1.49365e+06	767156	1.08883e+06	1.05891e+06	344356	1.39673e+06	868634	547517	1.36529e+06	1.11268e+06	2.35342e+06	1.05489e+06	1.08883e+06
Q9HTM5	Q9HTM5_PSEAE	Uncharacterized protein	PA5330		0.0624423	0.11457	0.477341	tr|Q9HTM5|Q9HTM5_PSEAE	5	5	765.04	2.2947	9 neg	65 neg	2.19504e+07	6.01897e+06	1.77352e+07	5.40473e+06	1.07032e+07	2.71142e+06	4.81171e+06	2.24561e+06	1.4276e+07	2.89225e+06	3.0014e+07	6.15726e+06	2.89348e+07	6.11619e+06	1.00449e+07	3.36143e+06	7.25022e+06	3.53823e+06	1.96306e+07	2.89225e+06
P47203	FTSA_PSEAE	Cell division protein FtsA	ftsA PA4408	ftsA	0.0625561	0.11457	0.476936	sp|P47203|FTSA_PSEAE	22	22	2995.87	1.47135	65 neg	9 neg	8.1445e+07	3.95781e+07	5.77914e+07	5.75952e+07	4.86712e+07	7.49509e+07	7.98061e+07	8.71721e+07	1.22791e+08	5.47325e+07	1.11364e+08	4.04874e+07	9.42859e+07	6.51768e+07	4.56779e+07	9.29189e+07	1.20251e+08	1.3735e+08	1.68846e+08	5.47325e+07
Q9I3B4	Q9I3B4_PSEAE	Uncharacterized protein	PA1607		0.0625619	0.11457	0.476916	tr|Q9I3B4|Q9I3B4_PSEAE	3	3	342.7	2.6199	9 neg	65 neg	3.6218e+06	4.61898e+06	2.24431e+06	1.5403e+06	725076	420365	1.34366e+06	1.62078e+06	905912	576061	4.95229e+06	4.7251e+06	3.66157e+06	1.74306e+06	680483	521139	2.02461e+06	2.55373e+06	1.24569e+06	576061
Q9HU17	DCTQ_PSEAE	C4-dicarboxylate TRAP transporter small permease protein DctQ	dctQ PA5168	dctQ	0.0626504	0.11457	0.476601	sp|Q9HU17|DCTQ_PSEAE	1	1	23.01	13.4913	65 neg	9 neg	12315.3	0	3206.42	8840.3	8120.43	35569.6	112481	116520	140855	32803.8	16839.4	0	5231.24	10004	7621.02	44096.7	169484	183591	193686	32803.8
Q9HUM1	Q9HUM1_PSEAE	GTPase HflX (GTP-binding protein HflX)	hflX PA4943	hflX	0.062663	0.11457	0.476556	tr|Q9HUM1|Q9HUM1_PSEAE	6	6	556.59	1.69814	65 neg	9 neg	1.84151e+06	510364	1.50807e+06	1.59192e+06	1.23143e+06	1.6068e+06	1.92526e+06	2.20537e+06	3.61273e+06	1.99901e+06	2.51799e+06	522090	2.4604e+06	1.80148e+06	1.15569e+06	1.992e+06	2.90096e+06	3.47482e+06	4.96776e+06	1.99901e+06
Q9HX96	Q9HX96_PSEAE	Molybdopterin synthase sulfur carrier subunit	moaD PA3917	moaD	0.062712	0.11457	0.476383	tr|Q9HX96|Q9HX96_PSEAE	2	2	339.51	1.58993	9 neg	65 neg	2.85276e+06	2.99934e+06	2.16907e+06	5.0803e+06	1.87435e+06	2.53843e+06	1.62747e+06	1.78778e+06	1.96438e+06	1.50108e+06	3.90074e+06	3.06825e+06	3.53881e+06	5.74906e+06	1.75907e+06	3.14697e+06	2.45226e+06	2.81686e+06	2.70116e+06	1.50108e+06
Q9HUG8	MSBA_PSEAE	Lipid A export ATP-binding/permease protein MsbA (EC 3.6.3.-)	msbA PA4997	msbA	0.0627691	0.11457	0.47618	sp|Q9HUG8|MSBA_PSEAE	3	3	387.96	1.63836	65 neg	9 neg	1.80828e+06	664874	1.72923e+06	1.45211e+06	1.45477e+06	1.51764e+06	2.35112e+06	3.18748e+06	1.65865e+06	2.93266e+06	2.47256e+06	680150	2.82122e+06	1.64326e+06	1.3653e+06	1.88147e+06	3.54263e+06	5.02225e+06	2.28075e+06	2.93266e+06
Q9I6D3	Q9I6D3_PSEAE	Probable gamma-glutamyltranspeptidase	PA0361		0.0629833	0.114803	0.475423	tr|Q9I6D3|Q9I6D3_PSEAE	6	5	475.31	2.53601	9 neg	65 neg	7.2401e+06	1.01265e+07	6.46044e+06	3.61353e+06	1.82817e+06	604329	4.59948e+06	725579	4.80511e+06	806748	9.89979e+06	1.03592e+07	1.05401e+07	4.0892e+06	1.71574e+06	749205	6.93044e+06	1.14323e+06	6.60736e+06	806748
Q9I3J5	HIUH_PSEAE	5-hydroxyisourate hydrolase (HIU hydrolase) (HIUHase) (EC 3.5.2.17)	PA1518		0.0636487	0.115856	0.473086	sp|Q9I3J5|HIUH_PSEAE	3	3	779.69	1.94816	9 neg	65 neg	5.79393e+07	1.99117e+07	4.49486e+07	1.62277e+07	2.47103e+07	1.76729e+07	1.84344e+07	2.218e+07	1.36361e+07	1.2124e+07	7.92237e+07	2.03692e+07	7.33331e+07	1.83638e+07	2.31906e+07	2.19097e+07	2.77767e+07	3.49471e+07	1.87506e+07	1.2124e+07
P57708	ISPF_PSEAE	2-C-methyl-D-erythritol 2,4-cyclodiphosphate synthase (MECDP-synthase) (MECPP-synthase) (MECPS) (EC 4.6.1.12)	ispF PA3627	ispF	0.0639846	0.116307	0.471916	sp|P57708|ISPF_PSEAE	8	8	784.92	1.26685	9 neg	65 neg	2.21931e+07	3.21969e+07	1.97375e+07	2.26224e+07	2.08591e+07	1.53259e+07	1.94278e+07	1.73827e+07	1.8237e+07	2.24623e+07	3.03459e+07	3.29367e+07	3.22015e+07	2.56003e+07	1.95763e+07	1.9e+07	2.92735e+07	2.73884e+07	2.50772e+07	2.24623e+07
P53641	SODF_PSEAE	Superoxide dismutase [Fe] (EC 1.15.1.1)	sodB PA4366	sodB	0.064172	0.116488	0.471266	sp|P53641|SODF_PSEAE	9	9	1323.98	1.37999	9 neg	65 neg	1.01686e+09	1.0327e+09	6.15397e+08	1.04306e+09	6.97975e+08	8.4442e+08	5.4341e+08	6.34221e+08	4.88344e+08	6.82381e+08	1.39042e+09	1.05642e+09	1.00401e+09	1.18036e+09	6.55049e+08	1.04685e+09	8.18803e+08	9.99289e+08	6.71507e+08	6.82381e+08
Q9I1N5	Q9I1N5_PSEAE	PslD	pslD PA2234	pslD	0.0645725	0.117054	0.469883	tr|Q9I1N5|Q9I1N5_PSEAE	3	2	266.66	3.03187	9 neg	65 neg	7.22061e+06	1.12954e+07	5.38267e+06	2.12416e+06	1.51739e+06	698356	2.86797e+06	593227	4.0655e+06	858549	9.87314e+06	1.1555e+07	8.78176e+06	2.40378e+06	1.42407e+06	865773	4.32143e+06	934698	5.59034e+06	858549
Q9I2W6	Q9I2W6_PSEAE	CrfX protein	crfX PA1774	crfX	0.0646912	0.117109	0.469475	tr|Q9I2W6|Q9I2W6_PSEAE	2	2	91.68	1.29332	9 neg	65 neg	673618	787368	460715	526401	679243	542511	422510	496505	406307	550246	921076	805458	751651	595695	637469	672568	636633	782301	558700	550246
Q9I3G0	Q9I3G0_PSEAE	Cytochrome c oxidase, cbb3-type, CcoN subunit	ccoN2 PA1557	ccoN2	0.064927	0.117301	0.468666	tr|Q9I3G0|Q9I3G0_PSEAE	3	3	510.7	1.3575	65 neg	9 neg	1.19647e+07	1.66528e+07	6.82632e+06	1.46232e+07	1.5857e+07	1.85168e+07	1.79059e+07	1.86879e+07	1.78338e+07	1.65476e+07	1.63599e+07	1.70354e+07	1.11371e+07	1.65482e+07	1.48817e+07	2.29559e+07	2.69804e+07	2.9445e+07	2.45227e+07	1.65476e+07
Q9HTD3	Q9HTD3_PSEAE	Uncharacterized protein	PA5433		0.0650267	0.117301	0.468325	tr|Q9HTD3|Q9HTD3_PSEAE	1	1	23.98	441.936	9 neg	65 neg	73563	4663.48	0	5942.96	3661.62	120.181	0	0	47.8618	30.6984	100587	4770.62	0	6725.27	3436.43	148.992	0	0	65.8134	30.6984
Q9I692	Q9I692_PSEAE	Uncharacterized protein	PA0421		0.0650632	0.117301	0.468201	tr|Q9I692|Q9I692_PSEAE	6	6	554.04	1.51419	65 neg	9 neg	2.29942e+06	726536	1.60941e+06	1.33625e+06	1.37612e+06	2.11725e+06	1.96061e+06	3.09376e+06	2.31614e+06	1.63809e+06	3.14412e+06	743229	2.62574e+06	1.51215e+06	1.29149e+06	2.62481e+06	2.95422e+06	4.87457e+06	3.18486e+06	1.63809e+06
Q9ZN70	PPX_PSEAE	Exopolyphosphatase (ExopolyPase) (EC 3.6.1.11) (Metaphosphatase)	ppx PA5241	ppx	0.06592	0.118684	0.465294	sp|Q9ZN70|PPX_PSEAE	9	9	579.75	1.65821	65 neg	9 neg	6.14699e+06	3.39826e+06	5.34304e+06	2.71152e+06	2.49259e+06	5.74319e+06	9.10775e+06	4.4052e+06	9.44259e+06	4.61869e+06	8.40512e+06	3.47633e+06	8.7171e+06	3.06846e+06	2.3393e+06	7.12001e+06	1.37234e+07	6.94091e+06	1.29842e+07	4.61869e+06
P80357	ASTA_PSEAE	Arginine N-succinyltransferase subunit alpha (ARUAI) (EC 2.3.1.109) (AOST) (AST)	astA aruF PA0896	astA	0.0660379	0.118735	0.464897	sp|P80357|ASTA_PSEAE	6	6	661.75	1.64544	65 neg	9 neg	6.80907e+06	3.79502e+06	4.05303e+06	3.23527e+06	3.82617e+06	5.6137e+06	9.92684e+06	4.77336e+06	1.07077e+07	4.71491e+06	9.31042e+06	3.88221e+06	6.61246e+06	3.66115e+06	3.59086e+06	6.95947e+06	1.49576e+07	7.52098e+06	1.47238e+07	4.71491e+06
Q9HXW5	Q9HXW5_PSEAE	Uncharacterized protein	PA3675		0.0662047	0.118873	0.464337	tr|Q9HXW5|Q9HXW5_PSEAE	8	8	748	2.55176	9 neg	65 neg	2.89511e+07	1.15534e+07	2.24594e+07	6.22454e+06	6.53703e+06	3.04041e+06	1.06407e+07	3.35315e+06	1.02056e+07	2.43587e+06	3.95865e+07	1.18188e+07	3.66422e+07	7.04392e+06	6.135e+06	3.76929e+06	1.60333e+07	5.28328e+06	1.40334e+07	2.43587e+06
Q9HWG7	Q9HWG7_PSEAE	Probable ATP-binding component of ABC transporter	PA4222		0.0668574	0.119883	0.462158	tr|Q9HWG7|Q9HWG7_PSEAE	1	1	13.48	1.5089	65 neg	9 neg	43060.9	65437.9	51656.3	64474.2	59981.1	93196.4	65082.8	116560	104897	49710.8	58879.5	66941.3	84276.7	72961.3	56292.2	115538	98065.9	183654	144241	49710.8
Q9HUD4	Q9HUD4_PSEAE	Uncharacterized protein	PA5037		0.0680362	0.121831	0.458278	tr|Q9HUD4|Q9HUD4_PSEAE	14	14	1634.64	1.82984	65 neg	9 neg	2.42723e+07	1.19881e+07	2.22338e+07	1.17487e+07	1.10122e+07	1.90951e+07	4.31504e+07	1.82693e+07	4.76348e+07	2.05345e+07	3.31888e+07	1.22636e+07	3.62741e+07	1.32953e+07	1.03349e+07	2.36727e+07	6.50184e+07	2.87853e+07	6.55012e+07	2.05345e+07
Q9I0D6	Q9I0D6_PSEAE	Uncharacterized protein	PA2706		0.0685595	0.122602	0.456578	tr|Q9I0D6|Q9I0D6_PSEAE	2	2	112.03	1.37921	9 neg	65 neg	2.17209e+06	2.11258e+06	1.27182e+06	1.37233e+06	2.25397e+06	1.26822e+06	1.20198e+06	1.13041e+06	1.31092e+06	1.74645e+06	2.97001e+06	2.16112e+06	2.07495e+06	1.55298e+06	2.11535e+06	1.57225e+06	1.81113e+06	1.7811e+06	1.8026e+06	1.74645e+06
Q9I4W5	Q9I4W5_PSEAE	Bacterioferritin comigratory protein	bcp PA1008	bcp	0.0687081	0.122664	0.456098	tr|Q9I4W5|Q9I4W5_PSEAE	8	8	692.69	1.50752	9 neg	65 neg	8.4125e+07	7.68359e+07	5.58595e+07	5.62811e+07	3.89195e+07	3.68933e+07	5.27188e+07	3.10512e+07	5.81851e+07	2.81277e+07	1.15029e+08	7.86012e+07	9.11341e+07	6.36898e+07	3.6526e+07	4.57377e+07	7.9436e+07	4.89247e+07	8.00087e+07	2.81277e+07
Q9HUC1	Q9HUC1_PSEAE	Uncharacterized protein	PA5062		0.0688441	0.122664	0.455659	tr|Q9HUC1|Q9HUC1_PSEAE	5	4	395.79	1.52877	9 neg	65 neg	1.66819e+07	2.83613e+07	1.37786e+07	1.83835e+07	2.08949e+07	1.81266e+07	1.35906e+07	1.28967e+07	1.33036e+07	6.25199e+06	2.281e+07	2.90129e+07	2.24796e+07	2.08035e+07	1.96098e+07	2.24721e+07	2.04781e+07	2.03202e+07	1.82934e+07	6.25199e+06
Q9I0L8	Q9I0L8_PSEAE	ATP-binding protease component ClpA	clpA PA2620	clpA	0.0688717	0.122664	0.45557	tr|Q9I0L8|Q9I0L8_PSEAE;tr|Q9I1A8|Q9I1A8_PSEAE	23	21	2130.26	2.00034	65 neg	9 neg	3.31229e+07	1.12548e+07	2.84166e+07	1.2348e+07	1.28806e+07	2.45112e+07	4.53862e+07	3.32028e+07	7.35784e+07	1.94007e+07	4.52908e+07	1.15134e+07	4.63613e+07	1.39734e+07	1.20885e+07	3.03873e+07	6.83874e+07	5.23148e+07	1.01175e+08	1.94007e+07
Q9HVY0	Q9HVY0_PSEAE	Probable acyl-CoA dehydrogenase	PA4435		0.0692569	0.122904	0.454333	tr|Q9HVY0|Q9HVY0_PSEAE	3	3	321.3	1.48961	65 neg	9 neg	1.4843e+06	912258	856435	846561	850210	1.10851e+06	2.07673e+06	1.10419e+06	1.9555e+06	1.12829e+06	2.02957e+06	933217	1.39726e+06	957999	797921	1.37425e+06	3.12918e+06	1.73979e+06	2.68895e+06	1.12829e+06
Q9HU24	Q9HU24_PSEAE	dTDP-glucose 4,6-dehydratase (EC 4.2.1.46)	rmlB PA5161	rmlB	0.0692946	0.122904	0.454212	tr|Q9HU24|Q9HU24_PSEAE	21	21	2954.91	1.97866	9 neg	65 neg	3.39799e+08	1.99686e+08	2.93285e+08	1.15809e+08	9.80641e+07	7.47995e+07	1.38234e+08	8.74179e+07	1.59826e+08	6.86874e+07	4.64626e+08	2.04273e+08	4.78491e+08	1.31053e+08	9.20331e+07	9.27313e+07	2.08289e+08	1.37737e+08	2.19773e+08	6.86874e+07
Q9I6H9	Q9I6H9_PSEAE	Uncharacterized protein	PA0312		0.0693129	0.122904	0.454153	tr|Q9I6H9|Q9I6H9_PSEAE	4	3	354.57	3.35081	9 neg	65 neg	8.31557e+06	939135	8.07855e+06	2.464e+06	2.24174e+06	981468	1.56328e+06	2.36042e+06	1.11623e+06	555822	1.13703e+07	960711	1.31801e+07	2.78835e+06	2.10387e+06	1.21676e+06	2.35553e+06	3.71912e+06	1.53489e+06	555822
G3XD27	G3XD27_PSEAE	Uncharacterized protein	PA5055		0.0693794	0.122904	0.453941	tr|G3XD27|G3XD27_PSEAE	4	4	504.86	2.36638	9 neg	65 neg	1.81275e+07	5.0199e+06	1.71045e+07	5.34155e+06	4.52487e+06	3.15574e+06	3.86092e+06	4.58561e+06	4.51178e+06	5.06529e+06	2.47868e+07	5.13523e+06	2.79058e+07	6.04469e+06	4.24659e+06	3.91227e+06	5.81758e+06	7.22515e+06	6.20401e+06	5.06529e+06
Q9I702	BAUC_PSEAE	Putative 3-oxopropanoate dehydrogenase (EC 1.2.1.-)	bauC PA0130	bauC	0.0694711	0.122904	0.453648	sp|Q9I702|BAUC_PSEAE	20	20	2625.77	2.08461	65 neg	9 neg	1.18704e+08	4.21675e+07	8.37306e+07	3.82185e+07	3.39362e+07	7.81321e+07	1.15004e+08	9.98856e+07	2.89678e+08	7.76124e+07	1.6231e+08	4.31363e+07	1.36605e+08	4.32494e+07	3.18491e+07	9.68627e+07	1.73287e+08	1.57381e+08	3.98328e+08	7.76124e+07
Q9S646	PPK_PSEAE	Polyphosphate kinase (EC 2.7.4.1) (ATP-polyphosphate phosphotransferase) (Polyphosphoric acid kinase)	ppk PA5242	ppk	0.0696311	0.122945	0.453138	sp|Q9S646|PPK_PSEAE	21	21	1798.81	1.46652	65 neg	9 neg	2.42945e+07	1.51625e+07	2.38955e+07	1.72375e+07	1.43286e+07	2.05816e+07	2.08346e+07	3.31789e+07	4.09246e+07	2.36809e+07	3.32193e+07	1.55108e+07	3.89853e+07	1.95066e+07	1.34474e+07	2.55156e+07	3.13932e+07	5.22772e+07	5.62742e+07	2.36809e+07
Q9I4Q9	Q9I4Q9_PSEAE	Uncharacterized protein	PA1065		0.0696802	0.122945	0.452981	tr|Q9I4Q9|Q9I4Q9_PSEAE	1	1	155.88	6.41007	9 neg	65 neg	3.86e+06	443215	1.71793e+06	165589	302160	284099	214091	240921	88806.6	184380	5.27799e+06	453398	2.80279e+06	187387	283577	352206	322589	379598	122115	184380
Q9HT86	Q9HT86_PSEAE	AmpDh2	ampDh2 PA5485	ampDh2	0.0700849	0.123333	0.451698	tr|Q9HT86|Q9HT86_PSEAE	6	6	350.93	1.53281	9 neg	65 neg	7.20841e+06	1.24635e+07	5.8852e+06	6.3356e+06	5.62126e+06	4.166e+06	5.15988e+06	4.27434e+06	7.60738e+06	3.26635e+06	9.85646e+06	1.27499e+07	9.60162e+06	7.16959e+06	5.27554e+06	5.16472e+06	7.77484e+06	6.73471e+06	1.04607e+07	3.26635e+06
Q9I4G4	Q9I4G4_PSEAE	Periplasmic nitrate reductase, electron transfer subunit (Diheme cytochrome c NapB)	napB PA1173	napB	0.0700865	0.123333	0.451693	tr|Q9I4G4|Q9I4G4_PSEAE	2	2	282.73	3.64077	9 neg	65 neg	1.04614e+07	1.19446e+06	9.12156e+06	1.83687e+06	2.42155e+06	728981	1.51705e+06	1.54441e+06	1.36086e+06	1.72524e+06	1.43045e+07	1.22191e+06	1.48817e+07	2.07867e+06	2.27263e+06	903740	2.28587e+06	2.43339e+06	1.87127e+06	1.72524e+06
Q9I6Y4	ADE_PSEAE	Adenine deaminase (ADE) (EC 3.5.4.2) (Adenine aminohydrolase) (AAH)	PA0148		0.0703402	0.123615	0.450892	sp|Q9I6Y4|ADE_PSEAE	9	9	906.81	1.97207	9 neg	65 neg	2.66021e+07	7.00618e+06	1.95281e+07	9.58009e+06	1.01683e+07	5.12847e+06	5.00363e+06	1.05077e+07	8.36037e+06	7.95822e+06	3.63745e+07	7.16715e+06	3.18599e+07	1.08412e+07	9.5429e+06	6.35792e+06	7.5394e+06	1.65562e+07	1.14961e+07	7.95822e+06
Q9I672	Q9I672_PSEAE	Uncharacterized protein	PA0446		0.070747	0.124165	0.449614	tr|Q9I672|Q9I672_PSEAE	11	11	1228.84	2.11882	9 neg	65 neg	7.05778e+07	1.73297e+07	5.3481e+07	2.87947e+07	2.20472e+07	1.14802e+07	1.28656e+07	1.95212e+07	3.55856e+07	1.12724e+07	9.65049e+07	1.77278e+07	8.72536e+07	3.25851e+07	2.06912e+07	1.42324e+07	1.93858e+07	3.07578e+07	4.89327e+07	1.12724e+07
Q9I4L3	Q9I4L3_PSEAE	Peptide deformylase (EC 3.5.1.88)	PA1122		0.0711899	0.124777	0.448231	tr|Q9I4L3|Q9I4L3_PSEAE	1	1	155.88	4.02004	9 neg	65 neg	2.80386e+07	3.96224e+06	2.52479e+07	4.25287e+06	3.82363e+06	2.52237e+06	2.84579e+06	3.85113e+06	3.86645e+06	3.16416e+06	3.83387e+07	4.05327e+06	4.11916e+07	4.8127e+06	3.58848e+06	3.12706e+06	4.28799e+06	6.06791e+06	5.31664e+06	3.16416e+06
Q9I6H1	Q9I6H1_PSEAE	Uncharacterized protein	PA0320		0.07168	0.125457	0.446711	tr|Q9I6H1|Q9I6H1_PSEAE	1	1	117.34	6.15739	65 neg	9 neg	10962.3	0	0	18885.1	17497.5	60155.6	57098.4	114045	43513.5	16708.3	14989.3	0	0	21371.1	16421.4	74576.8	86035.1	179691	59834.1	16708.3
Q9HV23	Q9HV23_PSEAE	Probable acyl-CoA thiolase	PA4785		0.0717677	0.125457	0.446441	tr|Q9HV23|Q9HV23_PSEAE	10	9	924.55	1.45512	65 neg	9 neg	3.88038e+06	2.81416e+06	4.02026e+06	4.8906e+06	2.87186e+06	6.35198e+06	3.5646e+06	7.10056e+06	3.89981e+06	5.9697e+06	5.30585e+06	2.87882e+06	6.55901e+06	5.53438e+06	2.69524e+06	7.87475e+06	5.3711e+06	1.11878e+07	5.36251e+06	5.9697e+06
G3XCW5	G3XCW5_PSEAE	Uncharacterized protein	PA3031		0.0718914	0.125508	0.446059	tr|G3XCW5|G3XCW5_PSEAE	2	2	623.52	2.51818	9 neg	65 neg	4.73685e+08	1.30793e+08	6.49836e+08	1.34468e+08	1.84764e+08	1.28779e+08	1.03139e+08	1.20403e+08	1.03431e+08	1.69121e+08	6.47696e+08	1.33798e+08	1.0602e+09	1.52169e+08	1.73401e+08	1.59652e+08	1.55409e+08	1.89709e+08	1.42225e+08	1.69121e+08
Q9I1T9	Q9I1T9_PSEAE	Uncharacterized protein	PA2176		0.0724895	0.126385	0.444225	tr|Q9I1T9|Q9I1T9_PSEAE	2	2	127.75	1.40029	9 neg	65 neg	573314	975289	523224	607168	893436	499020	439646	409895	496806	705840	783924	997697	853633	687093	838489	618651	662453	645837	683144	705840
Q9HUF7	RFAP_PSEAE	Lipopolysaccharide core heptose(I) kinase RfaP (EC 2.7.1.-) (EC 2.7.10.2) (Lipopolysaccharide kinase WaaP)	rfaP waaP PA5009	rfaP	0.072589	0.126392	0.443921	sp|Q9HUF7|RFAP_PSEAE	2	2	82.74	2.14026	65 neg	9 neg	415144	563226	227112	248549	65947	406816	848717	364786	1.12789e+06	504945	567650	576166	370530	281267	61891.2	504342	1.27884e+06	574763	1.55092e+06	504945
Q9I5U2	LPTD_PSEAE	LPS-assembly protein LptD	lptD imp ostA PA0595	lptD	0.0731476	0.126969	0.442225	sp|Q9I5U2|LPTD_PSEAE;tr|Q9I4J2|Q9I4J2_PSEAE	21	21	2253.96	1.49718	9 neg	65 neg	8.9514e+07	7.53897e+07	6.21217e+07	6.00368e+07	4.69047e+07	4.22097e+07	5.16986e+07	3.63562e+07	7.00188e+07	2.27812e+07	1.22397e+08	7.71218e+07	1.01351e+08	6.79398e+07	4.402e+07	5.23287e+07	7.78988e+07	5.72834e+07	9.62807e+07	2.27812e+07
Q9I002	Q9I002_PSEAE	Probable enoyl-CoA hydratase/isomerase	PA2841		0.0732012	0.126969	0.442063	tr|Q9I002|Q9I002_PSEAE	4	4	223.83	3.42237	9 neg	65 neg	6.43544e+06	1.10803e+06	5.9857e+06	1.06305e+06	1.15546e+06	699241	808419	1.32699e+06	1.02471e+06	742040	8.79953e+06	1.13349e+06	9.7656e+06	1.20298e+06	1.08439e+06	866871	1.21812e+06	2.09082e+06	1.40905e+06	742040
Q9HVL8	OBG_PSEAE	GTPase Obg (EC 3.6.5.-) (GTP-binding protein Obg)	obg PA4566	obg	0.0732083	0.126969	0.442041	sp|Q9HVL8|OBG_PSEAE	13	13	1225.73	1.46022	65 neg	9 neg	2.77711e+07	3.03598e+07	1.98559e+07	2.59385e+07	1.99964e+07	2.93775e+07	3.28123e+07	3.11089e+07	6.06021e+07	2.70517e+07	3.7973e+07	3.10573e+07	3.23946e+07	2.93529e+07	1.87666e+07	3.64202e+07	4.94411e+07	4.90156e+07	8.33321e+07	2.70517e+07
Q9I0V1	Q9I0V1_PSEAE	Probable sodium:alanine symporter	PA2533		0.0735857	0.127233	0.440904	tr|Q9I0V1|Q9I0V1_PSEAE	2	1	166.8	8.3207	65 neg	9 neg	205239	0	94709.7	5585.85	0	55573.7	842329	65111.1	1.48421e+06	95040.5	280635	0	154518	6321.16	0	68896.4	1.26921e+06	102590	2.04089e+06	95040.5
Q9I2V2	Q9I2V2_PSEAE	Uncharacterized protein	PA1790		0.0735945	0.127233	0.440878	tr|Q9I2V2|Q9I2V2_PSEAE	6	6	349.82	2.08877	9 neg	65 neg	1.1411e+07	3.98533e+06	1.03827e+07	3.78905e+06	3.49967e+06	2.32495e+06	2.30317e+06	1.73949e+06	7.45695e+06	2.0067e+06	1.56029e+07	4.07689e+06	1.69393e+07	4.28783e+06	3.28443e+06	2.88231e+06	3.47038e+06	2.74076e+06	1.02538e+07	2.0067e+06
Q9HWD8	RL2_PSEAE	50S ribosomal protein L2	rplB PA4260	rplB	0.0737057	0.127233	0.440544	sp|Q9HWD8|RL2_PSEAE	15	14	1377.44	1.33462	9 neg	65 neg	1.28865e+08	1.30145e+08	8.68144e+07	1.00912e+08	1.00343e+08	8.53742e+07	6.73053e+07	8.24631e+07	1.19368e+08	5.54051e+07	1.76204e+08	1.33136e+08	1.41637e+08	1.14196e+08	9.41718e+07	1.05841e+08	1.01415e+08	1.2993e+08	1.64139e+08	5.54051e+07
Q9HXZ6	FTSB_PSEAE	Cell division protein FtsB	ftsB PA3634	ftsB	0.0737566	0.127233	0.440391	sp|Q9HXZ6|FTSB_PSEAE	1	1	84.15	2.18794	65 neg	9 neg	601977	1.07132e+06	497955	821394	133039	2.14744e+06	1.47552e+06	707281	1.7854e+06	723158	823117	1.09594e+06	812407	929519	124857	2.66225e+06	2.2233e+06	1.1144e+06	2.45505e+06	723158
Q9I4R0	Q9I4R0_PSEAE	Uncharacterized protein	PA1064		0.0738411	0.127233	0.440138	tr|Q9I4R0|Q9I4R0_PSEAE	6	5	509.11	1.62347	9 neg	65 neg	9.22959e+06	4.92995e+06	9.34325e+06	4.92919e+06	4.78331e+06	3.23335e+06	2.33846e+06	3.91334e+06	7.67373e+06	3.30052e+06	1.26201e+07	5.04322e+06	1.52434e+07	5.57805e+06	4.48914e+06	4.00849e+06	3.52356e+06	6.16592e+06	1.05519e+07	3.30052e+06
Q9I0P9	Q9I0P9_PSEAE	Probable transcriptional regulator	PA2588		0.0739524	0.127259	0.439805	tr|Q9I0P9|Q9I0P9_PSEAE	1	1	67.52	11.2013	65 neg	9 neg	7069.15	0	2352.38	4184.04	1931.89	62758.5	32240.8	36125.3	3973.81	38941.1	9666.04	0	3837.87	4734.81	1813.07	77803.6	48580	56919.5	5464.26	38941.1
Q9I4L6	Q9I4L6_PSEAE	YfiB	yfiB PA1119	yfiB	0.074624	0.12816	0.437807	tr|Q9I4L6|Q9I4L6_PSEAE	7	7	659.98	1.71258	9 neg	65 neg	3.49569e+07	3.40426e+07	2.38331e+07	1.83418e+07	1.458e+07	9.33835e+06	2.40864e+07	8.7171e+06	2.24622e+07	8.82589e+06	4.77985e+07	3.48248e+07	3.88835e+07	2.07563e+07	1.36833e+07	1.1577e+07	3.62931e+07	1.37348e+07	3.08871e+07	8.82589e+06
Q9HTJ0	BETI_PSEAE	HTH-type transcriptional regulator BetI	betI PA5374	betI	0.0746694	0.12816	0.437672	sp|Q9HTJ0|BETI_PSEAE	4	4	349.03	1.34004	9 neg	65 neg	3.16648e+06	3.45571e+06	2.11125e+06	2.83967e+06	3.57789e+06	2.62657e+06	2.05732e+06	1.90779e+06	3.07097e+06	1.64372e+06	4.3297e+06	3.5351e+06	3.44448e+06	3.21348e+06	3.35785e+06	3.25624e+06	3.09994e+06	3.00595e+06	4.2228e+06	1.64372e+06
Q9HW86	Q9HW86_PSEAE	MvaT (Transcriptional regulator MvaT, P16 subunit)	mvaT PA4315	mvaT	0.0747664	0.12816	0.437385	tr|Q9HW86|Q9HW86_PSEAE	15	15	918.11	1.53772	9 neg	65 neg	2.68971e+08	5.86709e+08	2.48421e+08	4.38363e+08	4.98438e+08	3.05397e+08	2.30409e+08	2.82243e+08	2.03242e+08	3.05939e+08	3.6778e+08	6.00188e+08	4.05296e+08	4.96068e+08	4.67784e+08	3.7861e+08	3.47178e+08	4.44707e+08	2.79471e+08	3.05939e+08
Q9HYR7	Q9HYR7_PSEAE	Probable FAD-dependent monooxygenase	PA3328		0.0748822	0.128192	0.437043	tr|Q9HYR7|Q9HYR7_PSEAE	11	11	1165.66	2.05578	65 neg	9 neg	4.27954e+06	2.38719e+06	3.63925e+06	1.8508e+06	2.16938e+06	3.20777e+06	8.56832e+06	2.95921e+06	1.07127e+07	4.00346e+06	5.85165e+06	2.44203e+06	5.93739e+06	2.09443e+06	2.03597e+06	3.97678e+06	1.29106e+07	4.66258e+06	1.47307e+07	4.00346e+06
Q9I793	Q9I793_PSEAE	Uncharacterized protein	PA0039		0.0750301	0.12828	0.436607	tr|Q9I793|Q9I793_PSEAE	6	6	824.84	2.54824	9 neg	65 neg	1.92798e+08	1.59374e+08	1.56303e+08	4.24657e+07	4.3849e+07	1.35613e+07	8.0468e+07	1.31734e+07	1.15479e+08	1.07296e+07	2.63624e+08	1.63035e+08	2.55006e+08	4.80557e+07	4.11523e+07	1.68124e+07	1.21248e+08	2.07562e+07	1.58792e+08	1.07296e+07
Q9HT98	Q9HT98_PSEAE	Uncharacterized protein	PA5472		0.075546	0.128995	0.435094	tr|Q9HT98|Q9HT98_PSEAE	1	1	48.31	3.5875	65 neg	9 neg	0	0	0	0	17926	27363.5	4129.27	8146.51	0	24670.2	0	0	0	0	16823.5	33923.4	6221.93	12835.8	0	24670.2
Q9I5A7	Q9I5A7_PSEAE	Uncharacterized protein	PA0833		0.0757781	0.129225	0.434416	tr|Q9I5A7|Q9I5A7_PSEAE	10	10	1103.33	1.96574	9 neg	65 neg	1.88854e+08	1.30793e+08	1.77841e+08	6.39364e+07	6.65365e+07	4.09476e+07	8.90288e+07	5.09995e+07	1.09395e+08	2.90819e+07	2.58231e+08	1.33798e+08	2.90145e+08	7.23528e+07	6.24445e+07	5.0764e+07	1.34147e+08	8.03555e+07	1.50426e+08	2.90819e+07
O50273	CYSD_PSEAE	Sulfate adenylyltransferase subunit 2 (EC 2.7.7.4) (ATP-sulfurylase small subunit) (Sulfate adenylate transferase) (SAT)	cysD PA4443	cysD	0.0759446	0.129321	0.433932	sp|O50273|CYSD_PSEAE	2	2	162.51	2.80254	65 neg	9 neg	495749	500705	598103	233007	50705.9	304637	1.27007e+06	618103	1.93633e+06	1.13478e+06	677864	512209	975798	263680	47587.4	377667	1.91373e+06	973892	2.66259e+06	1.13478e+06
Q9HVX0	HIS81_PSEAE	Histidinol-phosphate aminotransferase 1 (EC 2.6.1.9) (Imidazole acetol-phosphate transaminase 1)	hisC1 PA4447	hisC1	0.07603	0.129321	0.433684	sp|Q9HVX0|HIS81_PSEAE	4	4	671.96	1.92712	65 neg	9 neg	1.37959e+06	1.81888e+06	829257	3.26957e+06	3.56634e+06	4.30873e+06	3.62428e+06	7.89622e+06	2.42555e+06	2.68077e+06	1.8864e+06	1.86067e+06	1.35292e+06	3.69997e+06	3.34701e+06	5.34166e+06	5.46101e+06	1.24414e+07	3.3353e+06	2.68077e+06
Q9I4Z4	PAL_PSEAE	Peptidoglycan-associated lipoprotein	pal oprL PA0973	pal	0.0761916	0.129368	0.433215	sp|Q9I4Z4|PAL_PSEAE	12	12	2008.85	1.3288	9 neg	65 neg	8.17481e+08	7.34072e+08	6.11205e+08	5.22322e+08	5.13292e+08	6.64202e+08	4.16886e+08	4.52073e+08	3.46634e+08	5.2716e+08	1.11779e+09	7.50937e+08	9.97173e+08	5.91078e+08	4.81724e+08	8.23432e+08	6.28158e+08	7.12293e+08	4.76646e+08	5.2716e+08
Q9I2S4	Q9I2S4_PSEAE	Probable enoyl-CoA hydratase/isomerase	PA1821		0.0762529	0.129368	0.433037	tr|Q9I2S4|Q9I2S4_PSEAE	6	6	708.63	1.66119	65 neg	9 neg	3.47381e+06	5.17284e+06	2.31575e+06	9.58915e+06	6.54333e+06	9.68931e+06	5.90177e+06	1.31488e+07	6.59428e+06	9.67557e+06	4.74993e+06	5.29169e+06	3.77811e+06	1.08514e+07	6.14091e+06	1.20121e+07	8.8927e+06	2.07175e+07	9.0676e+06	9.67557e+06
Q9I1F6	Q9I1F6_PSEAE	Transcriptional regulator GntR	gntR PA2320	gntR	0.0764388	0.129517	0.4325	tr|Q9I1F6|Q9I1F6_PSEAE	5	5	499.57	1.58497	65 neg	9 neg	1.74826e+06	2.27182e+06	1.49499e+06	2.40183e+06	902761	2.26013e+06	3.69188e+06	1.67049e+06	3.71122e+06	2.64514e+06	2.39049e+06	2.32401e+06	2.43906e+06	2.71799e+06	847241	2.80195e+06	5.56287e+06	2.63205e+06	5.10319e+06	2.64514e+06
Q9HTE1	Q9HTE1_PSEAE	Uncharacterized protein	PA5423		0.0765597	0.129556	0.432151	tr|Q9HTE1|Q9HTE1_PSEAE	2	2	203.28	2.642	9 neg	65 neg	1.10549e+07	2.30972e+06	5.32549e+06	1.88294e+06	2.27609e+06	1.40339e+06	648462	1.7856e+06	3.9278e+06	883168	1.5116e+07	2.36279e+06	8.68847e+06	2.1308e+06	2.1361e+06	1.73982e+06	977094	2.81343e+06	5.401e+06	883168
P19572	DCDA_PSEAE	Diaminopimelate decarboxylase (DAP decarboxylase) (DAPDC) (EC 4.1.1.20)	lysA PA5277	lysA	0.0768097	0.129813	0.431432	sp|P19572|DCDA_PSEAE	16	16	2010.87	2.03375	9 neg	65 neg	1.8743e+08	7.31746e+07	1.54151e+08	5.91068e+07	5.52114e+07	2.93937e+07	8.34061e+07	3.41409e+07	7.44162e+07	3.87895e+07	2.56284e+08	7.48558e+07	2.51495e+08	6.68874e+07	5.18158e+07	3.64403e+07	1.25675e+08	5.37929e+07	1.02328e+08	3.87895e+07
Q9HVB8	Q9HVB8_PSEAE	Uncharacterized protein	PA4677		0.0774355	0.130537	0.429642	tr|Q9HVB8|Q9HVB8_PSEAE	1	1	28.85	2.08808	65 neg	9 neg	14931	18328	17876.7	51548.1	50328.3	75727.4	21263.9	77230.4	94637.6	50642.4	20415.9	18749.1	29165.6	58333.7	47233.1	93881.6	32040.1	121685	130133	50642.4
Q9HW72	Q9HW72_PSEAE	Pyruvate kinase (EC 2.7.1.40)	pykA PA4329	pykA	0.0774475	0.130537	0.429608	tr|Q9HW72|Q9HW72_PSEAE	31	30	3584.71	1.31892	65 neg	9 neg	1.23453e+08	6.07568e+07	8.33131e+07	6.15478e+07	5.97837e+07	9.80624e+07	9.50123e+07	1.16365e+08	1.18387e+08	8.50415e+07	1.68804e+08	6.21527e+07	1.35924e+08	6.96498e+07	5.61069e+07	1.21571e+08	1.43163e+08	1.83347e+08	1.62791e+08	8.50415e+07
Q9HZN7	Q9HZN7_PSEAE	Uncharacterized protein	PA2963		0.0775341	0.130537	0.429362	tr|Q9HZN7|Q9HZN7_PSEAE	1	1	77.78	7.78619	65 neg	9 neg	1106.49	4196.09	0	2570.42	15294.6	20724.2	26531.6	9784.86	28856	94490.6	1512.96	4292.5	0	2908.78	14354	25692.4	39977.4	15417.2	39679	94490.6
Q9I1L9	DLDH1_PSEAE	Dihydrolipoyl dehydrogenase (EC 1.8.1.4) (Dihydrolipoamide dehydrogenase) (E3 component of branched-chain alpha-keto acid dehydrogenase complex) (LPD-Val)	lpdV PA2250	lpdV	0.0777473	0.130655	0.428756	sp|Q9I1L9|DLDH1_PSEAE	25	25	3828.17	2.22531	9 neg	65 neg	7.08621e+08	3.17883e+08	6.19598e+08	2.21749e+08	1.54933e+08	1.01082e+08	1.86593e+08	1.15298e+08	4.01254e+08	1.04764e+08	9.68936e+08	3.25186e+08	1.01087e+09	2.50939e+08	1.45405e+08	1.25314e+08	2.81156e+08	1.81665e+08	5.51752e+08	1.04764e+08
Q9HV01	SELA_PSEAE	L-seryl-tRNA(Sec) selenium transferase (EC 2.9.1.1) (Selenocysteine synthase) (Sec synthase) (Selenocysteinyl-tRNA(Sec) synthase)	selA PA4808	selA	0.0779321	0.130655	0.428233	sp|Q9HV01|SELA_PSEAE	3	3	244	1.58047	65 neg	9 neg	838060	1.13368e+06	694061	1.90376e+06	1.40448e+06	1.91746e+06	1.25293e+06	2.06354e+06	2.87278e+06	1.3351e+06	1.14593e+06	1.15972e+06	1.13235e+06	2.15437e+06	1.3181e+06	2.37714e+06	1.8879e+06	3.25134e+06	3.95028e+06	1.3351e+06
P57714	METX_PSEAE	Homoserine O-acetyltransferase (EC 2.3.1.31) (Homoserine O-trans-acetylase) (HTA) (Homoserine transacetylase)	metX PA0390	metX	0.0779837	0.130655	0.428087	sp|P57714|METX_PSEAE	1	1	34.17	2.26236	65 neg	9 neg	25565.1	48247.9	33252.6	152796	195797	139492	122157	484061	162239	122915	34956.6	49356.4	54251.2	172909	183755	172933	184064	762694	223091	122915
Q9I3D3	Q9I3D3_PSEAE	2-oxoglutarate dehydrogenase (E1 subunit)	sucA PA1585	sucA	0.0780818	0.130655	0.42781	tr|Q9I3D3|Q9I3D3_PSEAE	30	30	2650.48	1.8337	65 neg	9 neg	5.69425e+07	3.15462e+07	3.43848e+07	3.83279e+07	2.44661e+07	3.86924e+07	8.19059e+07	5.29621e+07	1.27019e+08	3.98788e+07	7.78606e+07	3.22709e+07	5.60984e+07	4.33732e+07	2.29615e+07	4.79682e+07	1.23415e+08	8.34478e+07	1.7466e+08	3.98788e+07
Q9HUM3	Q9HUM3_PSEAE	Protein HflC	hflC PA4941	hflC	0.078098	0.130655	0.427764	tr|Q9HUM3|Q9HUM3_PSEAE	17	16	1104.84	1.35876	65 neg	9 neg	2.71419e+07	3.03544e+07	2.89294e+07	2.19216e+07	1.8574e+07	3.65053e+07	3.15212e+07	3.07619e+07	4.90726e+07	2.45948e+07	3.71126e+07	3.10518e+07	4.71979e+07	2.48073e+07	1.74317e+07	4.52567e+07	4.74958e+07	4.84689e+07	6.74783e+07	2.45948e+07
Q9HUW8	Q9HUW8_PSEAE	Uncharacterized protein	PA4842		0.0782536	0.13075	0.427326	tr|Q9HUW8|Q9HUW8_PSEAE	17	17	1280.24	1.36818	65 neg	9 neg	4.66234e+07	2.4719e+07	3.34698e+07	2.39073e+07	2.12186e+07	4.48571e+07	3.58793e+07	3.26482e+07	5.41276e+07	3.76299e+07	6.37507e+07	2.52869e+07	5.46056e+07	2.70543e+07	1.99137e+07	5.56108e+07	5.40624e+07	5.14411e+07	7.44292e+07	3.76299e+07
Q9I6J2	Q9I6J2_PSEAE	Putrescine aminotransferase	spuC PA0299	spuC	0.0785227	0.131034	0.42657	tr|Q9I6J2|Q9I6J2_PSEAE	21	21	2403.87	1.82575	9 neg	65 neg	5.3625e+08	2.98826e+08	3.64043e+08	1.5512e+08	1.67542e+08	1.24563e+08	1.79399e+08	1.68944e+08	2.17306e+08	1.43297e+08	7.33244e+08	3.05692e+08	5.93932e+08	1.7554e+08	1.57238e+08	1.54425e+08	2.70316e+08	2.66192e+08	2.98811e+08	1.43297e+08
Q9HVS2	Q9HVS2_PSEAE	Probable transcriptional regulator	PA4499		0.0788093	0.131257	0.425767	tr|Q9HVS2|Q9HVS2_PSEAE	1	1	132.69	1.42058	65 neg	9 neg	546790	1.01108e+06	672624	777392	355062	805045	968470	1.29439e+06	842620	866796	747656	1.03431e+06	1.09738e+06	879725	333226	998040	1.45928e+06	2.03946e+06	1.15866e+06	866796
Q9HZG8	Q9HZG8_PSEAE	Uncharacterized protein	PA3040		0.0789203	0.131257	0.425457	tr|Q9HZG8|Q9HZG8_PSEAE	8	8	1525.43	1.83166	9 neg	65 neg	4.01942e+08	7.38429e+08	4.14728e+08	4.61171e+08	1.85902e+08	1.68132e+08	2.90249e+08	1.55225e+08	4.23908e+08	1.64771e+08	5.49597e+08	7.55394e+08	6.76623e+08	5.21877e+08	1.74469e+08	2.08439e+08	4.37343e+08	2.44574e+08	5.82903e+08	1.64771e+08
P33883	LASI_PSEAE	Acyl-homoserine-lactone synthase (EC 2.3.1.184) (Autoinducer synthesis protein LasI)	lasI PA1432	lasI	0.0789536	0.131257	0.425364	sp|P33883|LASI_PSEAE	8	8	739.49	1.65041	9 neg	65 neg	2.18692e+07	1.25307e+07	1.47571e+07	1.02842e+07	7.79476e+06	5.83006e+06	1.04397e+07	5.42018e+06	1.3425e+07	5.62399e+06	2.9903e+07	1.28185e+07	2.40759e+07	1.1638e+07	7.31538e+06	7.2277e+06	1.57304e+07	8.54012e+06	1.84604e+07	5.62399e+06
Q9I2F8	Q9I2F8_PSEAE	Binding protein component of ABC ribose transporter	rbsB PA1946	rbsB	0.079214	0.131525	0.424639	tr|Q9I2F8|Q9I2F8_PSEAE	10	9	1217.78	2.09402	9 neg	65 neg	6.6373e+07	1.99781e+07	3.66882e+07	1.8766e+07	1.46195e+07	9.75557e+06	1.75675e+07	1.67001e+07	1.90138e+07	1.16636e+07	9.07554e+07	2.04371e+07	5.98563e+07	2.12363e+07	1.37204e+07	1.20943e+07	2.64705e+07	2.6313e+07	2.61453e+07	1.16636e+07
Q9I4W2	Q9I4W2_PSEAE	Uncharacterized protein	PA1011		0.0796344	0.132057	0.423474	tr|Q9I4W2|Q9I4W2_PSEAE	20	20	3321.63	1.64634	9 neg	65 neg	3.65131e+08	1.50057e+08	3.43087e+08	2.12212e+08	1.50306e+08	1.12478e+08	1.72085e+08	1.20807e+08	2.09085e+08	1.27066e+08	4.99264e+08	1.53505e+08	5.59742e+08	2.40146e+08	1.41062e+08	1.39442e+08	2.59296e+08	1.90346e+08	2.87506e+08	1.27066e+08
Q9I521	Q9I521_PSEAE	Uncharacterized protein	PA0937		0.0804436	0.13308	0.42125	tr|Q9I521|Q9I521_PSEAE	6	5	423.59	1.31458	9 neg	65 neg	8.41227e+06	1.34271e+07	8.05574e+06	8.06874e+06	7.76616e+06	8.05178e+06	6.80747e+06	5.30326e+06	8.34064e+06	6.28361e+06	1.15026e+07	1.37356e+07	1.31428e+07	9.13088e+06	7.28854e+06	9.98204e+06	1.02574e+07	8.35589e+06	1.1469e+07	6.28361e+06
Q9I1R9	Q9I1R9_PSEAE	Uncharacterized protein	PA2198		0.0805228	0.13308	0.421034	tr|Q9I1R9|Q9I1R9_PSEAE	3	2	135.02	2.20746	9 neg	65 neg	1.78731e+06	2.9201e+06	1.83451e+06	1.51474e+06	476193	414727	797474	881327	1.22388e+06	548052	2.44389e+06	2.98719e+06	2.99299e+06	1.71413e+06	446907	514149	1.20162e+06	1.38863e+06	1.68292e+06	548052
Q59649	TRPF_PSEAE	N-(5'-phosphoribosyl)anthranilate isomerase (PRAI) (EC 5.3.1.24)	trpF PA3113	trpF	0.0805529	0.13308	0.420952	sp|Q59649|TRPF_PSEAE	2	2	220	1.39185	9 neg	65 neg	2.16286e+06	2.56181e+06	1.40669e+06	1.42456e+06	1.25891e+06	1.13068e+06	1.41628e+06	1.45211e+06	1.15254e+06	1.18158e+06	2.9574e+06	2.62067e+06	2.29499e+06	1.61209e+06	1.18149e+06	1.40174e+06	2.13404e+06	2.28796e+06	1.58482e+06	1.18158e+06
Q51455	CHEY_PSEAE	Chemotaxis protein CheY	cheY PA1456	cheY	0.0808387	0.133322	0.420173	sp|Q51455|CHEY_PSEAE	7	7	880.66	1.84187	9 neg	65 neg	8.34656e+07	1.16073e+08	1.08243e+08	4.82192e+07	3.60897e+07	2.93963e+07	5.51209e+07	3.80133e+07	6.39352e+07	2.64111e+07	1.14127e+08	1.1874e+08	1.76597e+08	5.45666e+07	3.38701e+07	3.64435e+07	8.30555e+07	5.98944e+07	8.79155e+07	2.64111e+07
Q9I4G7	Q9I4G7_PSEAE	Uncharacterized protein	PA1170		0.0809011	0.133322	0.420004	tr|Q9I4G7|Q9I4G7_PSEAE	1	1	53.15	1.43894	65 neg	9 neg	49705.3	63676.3	27426.3	67131	91495.1	87581	64231.1	91972.6	93969	93114.7	67964.8	65139.3	44745.7	75967.9	85868.1	108577	96782.6	144914	129214	93114.7
Q9I4T4	Q9I4T4_PSEAE	Uncharacterized protein	PA1040		0.0813235	0.133724	0.418859	tr|Q9I4T4|Q9I4T4_PSEAE	2	2	136.4	1.55562	65 neg	9 neg	308516	1.08274e+06	493005	831180	546498	949762	791322	1.35246e+06	710766	1.27002e+06	421851	1.10762e+06	804331	940593	512888	1.17745e+06	1.19235e+06	2.13096e+06	977354	1.27002e+06
Q9I3E1	Q9I3E1_PSEAE	Probable 3-hydroxyisobutyrate dehydrogenase	PA1576		0.0813471	0.133724	0.418795	tr|Q9I3E1|Q9I3E1_PSEAE	4	4	277.59	1.19338	65 neg	9 neg	1.28532e+06	1.49213e+06	1.1872e+06	1.92508e+06	1.41253e+06	1.62411e+06	1.62779e+06	2.0637e+06	1.68527e+06	1.71353e+06	1.75748e+06	1.52642e+06	1.93689e+06	2.17849e+06	1.32566e+06	2.01345e+06	2.45274e+06	3.25159e+06	2.31737e+06	1.71353e+06
Q9I2U7	SYC_PSEAE	Cysteine--tRNA ligase (EC 6.1.1.16) (Cysteinyl-tRNA synthetase) (CysRS)	cysS PA1795	cysS	0.0815628	0.133781	0.418214	sp|Q9I2U7|SYC_PSEAE	26	25	2577.24	1.43613	9 neg	65 neg	8.08942e+07	6.13726e+07	5.98967e+07	4.95421e+07	4.00981e+07	4.08923e+07	4.73098e+07	2.74938e+07	5.95908e+07	2.79013e+07	1.10611e+08	6.27827e+07	9.77207e+07	5.60637e+07	3.76321e+07	5.06955e+07	7.12858e+07	4.33197e+07	8.19415e+07	2.79013e+07
Q9I417	Q9I417_PSEAE	Serine protease (EC 3.4.21.-)	PA1327		0.0815839	0.133781	0.418157	tr|Q9I417|Q9I417_PSEAE	4	2	193.14	1.72001	65 neg	9 neg	99444	154528	44272	133878	208987	199390	120473	319592	235140	228118	135975	158079	72229.2	151501	196134	247190	181527	503553	323335	228118
Q9I388	Q9I388_PSEAE	Two-component response regulator KdpE	kdpE PA1637	kdpE	0.0818325	0.134022	0.417489	tr|Q9I388|Q9I388_PSEAE	2	2	148.8	1.52659	65 neg	9 neg	289471	485242	311901	673714	559007	730239	487220	1.12529e+06	614725	583195	395810	496390	508862	762400	524628	905300	734137	1.77302e+06	845289	583195
Q9HWX9	Q9HWX9_PSEAE	Uncharacterized protein	PA4049		0.0821815	0.134428	0.416554	tr|Q9HWX9|Q9HWX9_PSEAE	1	1	32.63	7.15046	9 neg	65 neg	448095	543526	248203	17642.1	34570.4	6505.87	72089.5	18800.3	82660.8	636.314	612706	556014	404940	19964.4	32444.3	8065.53	108624	29622.1	113664	636.314
Q59636	NDK_PSEAE	Nucleoside diphosphate kinase (NDK) (NDP kinase) (EC 2.7.4.6) (Nucleoside-2-P kinase)	ndk PA3807	ndk	0.0824132	0.13443	0.415936	sp|Q59636|NDK_PSEAE	13	13	1427.7	1.89703	9 neg	65 neg	2.00162e+09	2.05764e+09	1.77953e+09	9.26814e+08	6.98526e+08	6.12068e+08	9.53841e+08	3.32467e+08	1.6248e+09	4.11463e+08	2.73693e+09	2.10491e+09	2.90328e+09	1.04882e+09	6.55566e+08	7.588e+08	1.43724e+09	5.2384e+08	2.23421e+09	4.11463e+08
P57112	STHA_PSEAE	Soluble pyridine nucleotide transhydrogenase (STH) (EC 1.6.1.1) (NAD(P)(+) transhydrogenase [B-specific])	sthA sth PA2991	sthA	0.0826238	0.13443	0.415376	sp|P57112|STHA_PSEAE	16	16	1107.89	1.42653	65 neg	9 neg	1.4117e+07	1.48237e+07	9.49534e+06	1.15225e+07	8.36165e+06	1.31647e+07	1.71882e+07	1.56118e+07	2.5433e+07	1.17977e+07	1.9303e+07	1.51643e+07	1.54915e+07	1.30393e+07	7.8474e+06	1.63207e+07	2.58989e+07	2.45982e+07	3.49722e+07	1.17977e+07
Q9I2Z6	Q9I2Z6_PSEAE	Uncharacterized protein	PA1741		0.0826656	0.13443	0.415265	tr|Q9I2Z6|Q9I2Z6_PSEAE	1	1	16.93	1.22471	65 neg	9 neg	47065.6	59441.6	44611.3	78295	62060.5	81999.6	74117.4	69100.1	68858.3	62895.4	64355.4	60807.3	72782.8	88601.5	58243.8	101657	111679	108875	94685	62895.4
Q9HWC9	RPOC_PSEAE	DNA-directed RNA polymerase subunit beta' (RNAP subunit beta') (EC 2.7.7.6) (RNA polymerase subunit beta') (Transcriptase subunit beta')	rpoC PA4269	rpoC	0.0826855	0.13443	0.415213	sp|Q9HWC9|RPOC_PSEAE	78	75	8493.97	1.43348	65 neg	9 neg	3.73926e+08	2.32595e+08	2.67938e+08	2.24039e+08	2.30718e+08	3.53806e+08	3.79082e+08	3.69981e+08	5.70017e+08	2.32525e+08	5.11289e+08	2.37939e+08	4.37138e+08	2.53531e+08	2.16528e+08	4.38625e+08	5.71195e+08	5.82948e+08	7.83814e+08	2.32525e+08
Q9I414	Q9I414_PSEAE	Probable short-chain dehydrogenase	PA1330		0.082691	0.13443	0.415198	tr|Q9I414|Q9I414_PSEAE	2	1	42.62	1.32261	9 neg	65 neg	71282	67373.6	38062.6	62999.2	68457.2	48448.1	43321.7	38649.6	45311.9	57273.3	97467.9	68921.5	62098.6	71292.2	64247.1	60062.5	65276.5	60897	62307	57273.3
Q9HX33	SYL_PSEAE	Leucine--tRNA ligase (EC 6.1.1.4) (Leucyl-tRNA synthetase) (LeuRS)	leuS PA3987	leuS	0.0829242	0.134631	0.41458	sp|Q9HX33|SYL_PSEAE	38	38	3803.84	1.4097	65 neg	9 neg	8.27209e+07	4.29112e+07	5.02747e+07	5.11431e+07	4.41862e+07	7.40035e+07	5.82385e+07	6.59832e+07	1.1876e+08	6.53763e+07	1.13109e+08	4.38971e+07	8.20225e+07	5.78754e+07	4.14688e+07	9.17444e+07	8.7753e+07	1.03964e+08	1.63303e+08	6.53763e+07
Q9I4U5	Q9I4U5_PSEAE	Uncharacterized protein	PA1029		0.0830178	0.134631	0.414333	tr|Q9I4U5|Q9I4U5_PSEAE	1	1	40.06	3.21648	9 neg	65 neg	7.74947e+06	1.13276e+06	4.94154e+06	1.79306e+06	954301	1.60159e+06	497951	1.11918e+06	1.0067e+06	926527	1.05963e+07	1.15879e+06	8.06206e+06	2.02909e+06	895611	1.98554e+06	750306	1.7634e+06	1.38428e+06	926527
Q9I502	SYP_PSEAE	Proline--tRNA ligase (EC 6.1.1.15) (Prolyl-tRNA synthetase) (ProRS)	proS PA0956	proS	0.0831604	0.134697	0.413956	sp|Q9I502|SYP_PSEAE	23	23	2919.61	1.53551	65 neg	9 neg	1.02344e+08	3.79344e+07	6.02361e+07	4.8536e+07	4.57545e+07	5.7099e+07	9.02707e+07	8.10668e+07	1.43286e+08	8.09538e+07	1.39941e+08	3.8806e+07	9.82745e+07	5.49251e+07	4.29406e+07	7.07874e+07	1.36019e+08	1.2773e+08	1.97029e+08	8.09538e+07
Q9I4P0	Q9I4P0_PSEAE	Uncharacterized protein	PA1089		0.0837973	0.135563	0.412284	tr|Q9I4P0|Q9I4P0_PSEAE	6	6	601.15	1.82015	9 neg	65 neg	3.25516e+06	2.00434e+06	2.24698e+06	3.46226e+06	1.2826e+06	804082	1.74407e+06	1.46736e+06	2.29537e+06	420071	4.45096e+06	2.05039e+06	3.66592e+06	3.91802e+06	1.20372e+06	996845	2.62794e+06	2.312e+06	3.1563e+06	420071
Q9I645	Q9I645_PSEAE	Probable glutathione S-transferase	PA0473		0.0841037	0.135892	0.411484	tr|Q9I645|Q9I645_PSEAE	4	3	356.92	1.85662	65 neg	9 neg	1.2373e+06	2.34888e+06	1.30756e+06	6.3571e+06	3.5251e+06	5.32534e+06	3.88961e+06	3.96102e+06	3.64164e+06	1.06157e+07	1.69183e+06	2.40285e+06	2.13327e+06	7.19392e+06	3.30831e+06	6.60199e+06	5.86081e+06	6.24105e+06	5.00752e+06	1.06157e+07
Q9I4D3	Y1205_PSEAE	Putative quercetin 2,3-dioxygenase PA1205 (Putative quercetinase) (EC 1.13.11.24) (Pirin-like protein PA1205)	PA1205		0.0842738	0.135892	0.411041	sp|Q9I4D3|Y1205_PSEAE	6	6	389.05	1.8671	9 neg	65 neg	1.32738e+07	9.32762e+06	1.26287e+07	5.10459e+06	4.26378e+06	2.59555e+06	2.95815e+06	3.05164e+06	1.31575e+07	2.12369e+06	1.815e+07	9.54192e+06	2.06036e+07	5.77653e+06	4.00155e+06	3.21778e+06	4.4573e+06	4.80821e+06	1.80925e+07	2.12369e+06
Q9HXP8	Q9HXP8_PSEAE	Signal recognition particle protein (Fifty-four homolog)	ffh PA3746	ffh	0.084456	0.135892	0.410568	tr|Q9HXP8|Q9HXP8_PSEAE	11	11	1265.43	1.43196	65 neg	9 neg	1.8317e+07	1.1017e+07	9.93084e+06	1.06673e+07	7.8155e+06	1.90622e+07	1.60444e+07	1.18944e+07	2.31415e+07	1.25499e+07	2.50459e+07	1.12702e+07	1.6202e+07	1.20715e+07	7.33485e+06	2.3632e+07	2.41755e+07	1.8741e+07	3.18212e+07	1.25499e+07
Q9I1S2	HCNB_PSEAE	Hydrogen cyanide synthase subunit HcnB (HcnB) (EC 1.4.99.5) (Glycine dehydrogenase (cyanide-forming))	hcnB PA2194	hcnB	0.0844763	0.135892	0.410515	sp|Q9I1S2|HCNB_PSEAE	15	15	1893.72	2.9003	65 neg	9 neg	5.99831e+07	1.95087e+07	5.32322e+07	1.41327e+07	1.26306e+07	3.82897e+07	1.01402e+08	3.98195e+07	2.44295e+08	3.87559e+07	8.20182e+07	1.99569e+07	8.68477e+07	1.59931e+07	1.18538e+07	4.74689e+07	1.52791e+08	6.27402e+07	3.35922e+08	3.87559e+07
Q9I3D8	Y1579_PSEAE	Uncharacterized protein PA1579	PA1579		0.0845146	0.135892	0.410416	sp|Q9I3D8|Y1579_PSEAE	13	13	1400.83	1.96373	9 neg	65 neg	2.20783e+08	8.07029e+07	1.56121e+08	6.21411e+07	7.36591e+07	3.94097e+07	7.36151e+07	3.72315e+07	1.19881e+08	3.20469e+07	3.01888e+08	8.25571e+07	2.54709e+08	7.03212e+07	6.9129e+07	4.88574e+07	1.10922e+08	5.86626e+07	1.64844e+08	3.20469e+07
Q9I3U3	Q9I3U3_PSEAE	Uncharacterized protein	PA1401		0.0848581	0.136279	0.409528	tr|Q9I3U3|Q9I3U3_PSEAE	2	2	186.55	1.73171	9 neg	65 neg	730619	307762	871349	562653	324820	276615	285314	577769	227648	247938	999016	314833	1.4216e+06	636718	304843	342928	429907	910342	313032	247938
Q9X6W6	PYRR_PSEAE	Bifunctional protein PyrR [Includes: Pyrimidine operon regulatory protein; Uracil phosphoribosyltransferase (UPRTase) (EC 2.4.2.9)]	pyrR PA0403	pyrR	0.0851144	0.136364	0.408868	sp|Q9X6W6|PYRR_PSEAE	6	6	730.63	2.13319	9 neg	65 neg	1.48253e+08	3.40162e+07	1.24634e+08	5.62369e+07	4.94223e+07	2.11016e+07	4.03204e+07	4.54019e+07	6.23605e+07	2.42178e+07	2.02715e+08	3.47977e+07	2.03339e+08	6.36397e+07	4.63828e+07	2.61602e+07	6.07543e+07	7.1536e+07	8.57501e+07	2.42178e+07
Q9HYR5	Q9HYR5_PSEAE	Probable short chain dehydrogenase	PA3330		0.0851168	0.136364	0.408862	tr|Q9HYR5|Q9HYR5_PSEAE	5	5	538.63	1.86733	65 neg	9 neg	2.86133e+06	740792	1.91311e+06	1.09429e+06	308138	2.28173e+06	2.01887e+06	2.99949e+06	4.09229e+06	1.52515e+06	3.91246e+06	757812	3.12121e+06	1.23834e+06	289187	2.82874e+06	3.04201e+06	4.72605e+06	5.62719e+06	1.52515e+06
P57703	METE_PSEAE	5-methyltetrahydropteroyltriglutamate--homocysteine methyltransferase (EC 2.1.1.14) (Cobalamin-independent methionine synthase) (Methionine synthase, vitamin-B12 independent isozyme)	metE PA1927	metE	0.0853795	0.136619	0.408187	sp|P57703|METE_PSEAE	24	24	2138.94	1.68728	9 neg	65 neg	1.42279e+08	6.93322e+07	9.80604e+07	7.59838e+07	5.12788e+07	2.69901e+07	7.44899e+07	2.85814e+07	8.37676e+07	4.51295e+07	1.94547e+08	7.09251e+07	1.59984e+08	8.5986e+07	4.81251e+07	3.34605e+07	1.1224e+08	4.50333e+07	1.15186e+08	4.51295e+07
Q9HYI7	Q9HYI7_PSEAE	Leucine dehydrogenase	ldh PA3418	ldh	0.0857505	0.137047	0.407239	tr|Q9HYI7|Q9HYI7_PSEAE	14	14	2010.09	1.98093	9 neg	65 neg	2.01187e+08	1.62823e+08	1.50008e+08	7.22751e+07	5.99459e+07	3.84814e+07	9.94237e+07	3.17779e+07	1.31458e+08	2.50886e+07	2.75094e+08	1.66564e+08	2.44736e+08	8.17892e+07	5.62592e+07	4.77066e+07	1.4981e+08	5.00698e+07	1.80764e+08	2.50886e+07
P95453	Y4753_PSEAE	Probable RNA-binding protein PA4753	PA4753		0.0858725	0.137076	0.406928	sp|P95453|Y4753_PSEAE	5	4	190.96	1.54652	9 neg	65 neg	1.22137e+07	2.43768e+07	9.37578e+06	1.63455e+07	1.07689e+07	1.22162e+07	1.01212e+07	6.56916e+06	1.06256e+07	7.72272e+06	1.67005e+07	2.49369e+07	1.52965e+07	1.84971e+07	1.01066e+07	1.51448e+07	1.52504e+07	1.03505e+07	1.46109e+07	7.72272e+06
Q9HVT4	Q9HVT4_PSEAE	Uncharacterized protein	PA4487		0.0861801	0.137402	0.406146	tr|Q9HVT4|Q9HVT4_PSEAE	5	5	510.96	2.01463	9 neg	65 neg	1.76303e+07	6.12921e+06	1.04207e+07	4.87314e+06	3.85726e+06	3.89084e+06	3.9236e+06	5.48891e+06	4.14064e+06	3.85546e+06	2.41069e+07	6.27003e+06	1.70012e+07	5.51462e+06	3.62004e+06	4.8236e+06	5.91202e+06	8.64842e+06	5.69367e+06	3.85546e+06
Q9HW28	Q9HW28_PSEAE	Probable Resistance-Nodulation-Cell Division (RND) efflux membrane fusion protein	PA4374		0.0867691	0.137994	0.404658	tr|Q9HW28|Q9HW28_PSEAE	6	6	789.59	2.87347	65 neg	9 neg	1.25159e+06	2.24263e+06	1.21481e+06	3.16714e+06	1.82658e+06	2.58189e+06	3.61911e+06	3.0827e+06	1.6418e+07	2.17887e+06	1.71137e+06	2.29416e+06	1.98195e+06	3.58405e+06	1.71424e+06	3.20085e+06	5.45322e+06	4.85715e+06	2.25759e+07	2.17887e+06
O82850	RS2_PSEAE	30S ribosomal protein S2	rpsB PA3656	rpsB	0.0867918	0.137994	0.404601	sp|O82850|RS2_PSEAE	19	19	2852.08	1.32769	65 neg	9 neg	1.20974e+08	1.19996e+08	7.81531e+07	1.62487e+08	1.69366e+08	1.53352e+08	1.62684e+08	2.29337e+08	1.54229e+08	1.64692e+08	1.65414e+08	1.22753e+08	1.27506e+08	1.83876e+08	1.5895e+08	1.90115e+08	2.45131e+08	3.61347e+08	2.12075e+08	1.64692e+08
Q9I5G0	Q9I5G0_PSEAE	Inhibitor of cysteine peptidase	icp PA0778	icp	0.0868646	0.137994	0.404417	tr|Q9I5G0|Q9I5G0_PSEAE	4	4	273.67	1.86887	9 neg	65 neg	5.9026e+06	1.02609e+07	6.24711e+06	3.63627e+06	2.89534e+06	1.45909e+06	4.44656e+06	3.04844e+06	4.74936e+06	1.78302e+06	8.07095e+06	1.04966e+07	1.01921e+07	4.11494e+06	2.71727e+06	1.80888e+06	6.70002e+06	4.80317e+06	6.53071e+06	1.78302e+06
Q9HUZ9	Q9HUZ9_PSEAE	Nitrate-inducible formate dehydrogenase, gamma subunit	fdnI PA4810	fdnI	0.0873123	0.138539	0.403295	tr|Q9HUZ9|Q9HUZ9_PSEAE	1	1	26.24	2.012	65 neg	9 neg	147878	18539.9	59843.1	157245	62498.8	249605	89066	228752	222127	107812	202202	18965.9	97633.2	177945	58655.1	309443	134203	360425	305440	107812
Q9HW45	Q9HW45_PSEAE	Xenobiotic reductase	xenB PA4356	xenB	0.087709	0.13874	0.402305	tr|Q9HW45|Q9HW45_PSEAE	24	24	3366.16	1.31733	9 neg	65 neg	1.87596e+08	2.10518e+08	1.7806e+08	2.84836e+08	1.808e+08	1.17067e+08	1.6203e+08	1.91182e+08	1.16186e+08	2.04383e+08	2.5651e+08	2.15355e+08	2.90503e+08	3.2233e+08	1.69681e+08	1.45132e+08	2.44145e+08	3.01229e+08	1.59764e+08	2.04383e+08
Q9I1H0	Q9I1H0_PSEAE	AmbB	ambB PA2305	ambB	0.0877327	0.13874	0.402246	tr|Q9I1H0|Q9I1H0_PSEAE	4	3	199.01	1.8253	65 neg	9 neg	703947	276688	786854	280607	198374	1.04043e+06	864363	1.14785e+06	699170	348664	962546	283045	1.28374e+06	317545	186174	1.28986e+06	1.30241e+06	1.80857e+06	961408	348664
Q9I3B1	Q9I3B1_PSEAE	Histidine kinase (EC 2.7.13.3)	PA1611		0.0877533	0.13874	0.402195	tr|Q9I3B1|Q9I3B1_PSEAE	2	2	145.83	2.07083	65 neg	9 neg	201353	57323.1	50607.8	168978	118999	218972	195929	251064	93794.2	477068	275321	58640.1	82566	191222	111680	271467	295223	395581	128974	477068
Q9HY05	SURE_PSEAE	5'-nucleotidase SurE (EC 3.1.3.5) (Nucleoside 5'-monophosphate phosphohydrolase)	surE PA3625	surE	0.0880271	0.139007	0.401515	sp|Q9HY05|SURE_PSEAE	5	5	511.45	1.66127	9 neg	65 neg	2.35146e+07	2.23323e+07	2.07632e+07	1.51918e+07	9.03433e+06	7.08345e+06	1.67384e+07	5.44706e+06	1.42263e+07	1.11837e+07	3.21528e+07	2.28454e+07	3.38749e+07	1.71916e+07	8.47871e+06	8.78157e+06	2.52212e+07	8.58247e+06	1.95621e+07	1.11837e+07
Q9HVS6	Q9HVS6_PSEAE	Uncharacterized protein	PA4495		0.0883667	0.139259	0.400675	tr|Q9HVS6|Q9HVS6_PSEAE	24	24	2691.46	2.31059	9 neg	65 neg	3.31936e+09	7.71491e+08	2.4389e+09	9.13293e+08	8.20468e+08	3.16315e+08	9.91544e+08	2.89029e+08	1.65479e+09	3.24692e+08	4.53875e+09	7.89216e+08	3.97903e+09	1.03352e+09	7.70009e+08	3.92146e+08	1.49405e+09	4.55399e+08	2.27545e+09	3.24692e+08
Q9HU80	Q9HU80_PSEAE	Uncharacterized protein	PA5103		0.0883974	0.139259	0.400599	tr|Q9HU80|Q9HU80_PSEAE	1	1	18.81	1.56084	65 neg	9 neg	500020	674736	172457	214575	509747	601833	673944	636320	862410	458824	683706	690238	281362	242821	478397	746111	1.01549e+06	1.0026e+06	1.18587e+06	458824
P30417	FKBZ_PSEAE	Probable FKBP-type 25 kDa peptidyl-prolyl cis-trans isomerase (PPIase) (EC 5.2.1.8) (Rotamase)	fkl PA5254	fkl	0.088854	0.139583	0.399476	sp|P30417|FKBZ_PSEAE	2	2	164.85	3.88128	9 neg	65 neg	2.06146e+06	1.08942e+06	1.60754e+06	302761	137850	66334.3	203560	110910	712582	246128	2.81875e+06	1.11445e+06	2.62267e+06	342615	129373	82236.7	306721	174752	979850	246128
Q9I1V1	Q9I1V1_PSEAE	Malto-oligosyltrehalose trehalohydrolase (MTHase) (EC 3.2.1.141) (4-alpha-D-((1->4)-alpha-D-glucano)trehalose trehalohydrolase) (Maltooligosyl trehalose trehalohydrolase)	PA2164		0.0890481	0.139583	0.399001	tr|Q9I1V1|Q9I1V1_PSEAE	5	5	195.75	1.28988	9 neg	65 neg	3.97532e+06	3.13865e+06	2.07448e+06	2.91717e+06	3.04912e+06	2.08136e+06	1.87084e+06	2.6358e+06	2.53353e+06	2.6274e+06	5.43567e+06	3.21076e+06	3.38448e+06	3.30117e+06	2.8616e+06	2.58033e+06	2.81896e+06	4.15301e+06	3.48378e+06	2.6274e+06
Q9HYR6	Q9HYR6_PSEAE	Uncharacterized protein	PA3329		0.089297	0.139583	0.398393	tr|Q9HYR6|Q9HYR6_PSEAE	9	9	738.48	1.43431	65 neg	9 neg	9.55889e+06	1.34174e+07	8.87942e+06	7.44842e+06	8.91851e+06	8.03926e+06	1.8692e+07	1.34209e+07	1.6803e+07	1.22111e+07	1.30704e+07	1.37257e+07	1.44867e+07	8.42891e+06	8.37002e+06	9.96652e+06	2.81648e+07	2.11462e+07	2.31054e+07	1.22111e+07
Q9I1L0	Q9I1L0_PSEAE	Probable 2-hydroxyacid dehydrogenase	PA2263		0.089361	0.139583	0.398237	tr|Q9I1L0|Q9I1L0_PSEAE	5	3	430.6	2.35321	65 neg	9 neg	1.11821e+06	1.57862e+06	395882	1.43882e+06	752598	739586	2.76791e+06	3.18339e+06	4.37108e+06	1.37272e+06	1.52899e+06	1.61489e+06	645877	1.62822e+06	706313	916887	4.17065e+06	5.01581e+06	6.01054e+06	1.37272e+06
Q9HYP6	Q9HYP6_PSEAE	Flagella basal body P-ring formation protein FlgA	PA3350		0.0894217	0.139583	0.398089	tr|Q9HYP6|Q9HYP6_PSEAE	5	5	515.46	1.83911	9 neg	65 neg	2.99937e+06	2.57268e+06	2.63001e+06	1.0638e+06	1.27351e+06	626103	1.93364e+06	604658	2.03015e+06	536140	4.1012e+06	2.63179e+06	4.29083e+06	1.20383e+06	1.19519e+06	776199	2.91359e+06	952708	2.7916e+06	536140
Q9HXF0	Q9HXF0_PSEAE	Uncharacterized protein	PA3856		0.0894323	0.139583	0.398063	tr|Q9HXF0|Q9HXF0_PSEAE	2	2	40.46	3.15837	9 neg	65 neg	4.24758e+06	752084	3.24126e+06	705336	621605	853472	501162	524033	630757	519942	5.80795e+06	769363	5.28807e+06	798184	583376	1.05808e+06	755144	825675	867336	519942
P25084	LASR_PSEAE	Transcriptional activator protein LasR	lasR PA1430	lasR	0.0896968	0.139583	0.39742	sp|P25084|LASR_PSEAE	6	5	473.66	1.24657	65 neg	9 neg	1.46719e+06	1.20838e+06	961000	1.03956e+06	1.23974e+06	1.49798e+06	1.53259e+06	1.54477e+06	1.05188e+06	1.74732e+06	2.00618e+06	1.23614e+06	1.56786e+06	1.1764e+06	1.16349e+06	1.85709e+06	2.30929e+06	2.43396e+06	1.44641e+06	1.74732e+06
Q9HXJ9	Q9HXJ9_PSEAE	Probable aminotransferase	PA3798		0.089878	0.139583	0.39698	tr|Q9HXJ9|Q9HXJ9_PSEAE	4	4	266.69	2.1627	9 neg	65 neg	5.50317e+06	2.96972e+06	5.12364e+06	1.92942e+06	1.09214e+06	960256	1.66219e+06	1.78382e+06	1.9051e+06	1.37259e+06	7.52479e+06	3.03795e+06	8.35916e+06	2.1834e+06	1.02497e+06	1.19046e+06	2.50456e+06	2.81061e+06	2.61965e+06	1.37259e+06
Q9HVX1	Q9HVX1_PSEAE	AlgW protein	algW PA4446	algW	0.0898845	0.139583	0.396964	tr|Q9HVX1|Q9HVX1_PSEAE	8	8	467.73	1.84899	65 neg	9 neg	5.6649e+06	2.63912e+06	4.62824e+06	3.92061e+06	2.24705e+06	4.62594e+06	9.52338e+06	4.7864e+06	1.26174e+07	3.76247e+06	7.74593e+06	2.69976e+06	7.55092e+06	4.4367e+06	2.10885e+06	5.73492e+06	1.43497e+07	7.54153e+06	1.73498e+07	3.76247e+06
Q9HZ12	Q9HZ12_PSEAE	Probable ATP-binding/permease fusion ABC transporter	PA3228		0.0899233	0.139583	0.396871	tr|Q9HZ12|Q9HZ12_PSEAE	2	2	150.4	1.77866	65 neg	9 neg	35614.8	144609	37195.8	253907	193263	262566	181129	323911	252321	162154	48698.1	147932	60684.5	287330	181377	325512	272923	510359	346959	162154
Q9HZL8	Q9HZL8_PSEAE	Uncharacterized protein	PA2986		0.0899284	0.139583	0.396858	tr|Q9HZL8|Q9HZL8_PSEAE	2	2	136.8	5.35115	65 neg	9 neg	633.078	8230.04	0	45310.2	36827.3	68107.5	58034.9	198079	39318.9	123418	865.642	8419.13	0	51274.7	34562.4	84435	87446.2	312096	54066.2	123418
Q9I704	Q9I704_PSEAE	Uncharacterized protein	PA0128		0.0899637	0.139583	0.396773	tr|Q9I704|Q9I704_PSEAE	8	8	600.95	3.5175	9 neg	65 neg	5.77558e+07	2.27025e+07	4.69343e+07	7.2927e+06	6.31163e+06	1.03683e+07	7.08617e+06	8.29167e+06	9.79309e+06	4.54521e+06	7.89726e+07	2.32241e+07	7.65727e+07	8.25269e+06	5.92346e+06	1.28539e+07	1.06774e+07	1.30645e+07	1.34662e+07	4.54521e+06
Q9HT84	Q9HT84_PSEAE	Uncharacterized protein	PA5487		0.0899745	0.139583	0.396747	tr|Q9HT84|Q9HT84_PSEAE	6	6	515.02	1.42666	9 neg	65 neg	4.90285e+06	3.76264e+06	4.00679e+06	2.06634e+06	2.60899e+06	2.07579e+06	2.48239e+06	2.63552e+06	2.32691e+06	2.63897e+06	6.70393e+06	3.84909e+06	6.53702e+06	2.33834e+06	2.44853e+06	2.57342e+06	3.74043e+06	4.15257e+06	3.19966e+06	2.63897e+06
Q9I504	ACYP_PSEAE	Acylphosphatase (EC 3.6.1.7) (Acylphosphate phosphohydrolase)	acyP PA0954	acyP	0.0900941	0.139605	0.396458	sp|Q9I504|ACYP_PSEAE	6	6	463.64	1.34031	9 neg	65 neg	1.10649e+07	1.16811e+07	9.68654e+06	8.91655e+06	7.24821e+06	4.79983e+06	8.16923e+06	6.73747e+06	1.09146e+07	5.63729e+06	1.51297e+07	1.19495e+07	1.58035e+07	1.00903e+07	6.80244e+06	5.9505e+06	1.23093e+07	1.06157e+07	1.50083e+07	5.63729e+06
Q9HTK3	Q9HTK3_PSEAE	Glycolate oxidase subunit GlcD	glcD PA5355	glcD	0.09049	0.13996	0.395503	tr|Q9HTK3|Q9HTK3_PSEAE	2	2	92.81	1.64864	65 neg	9 neg	189380	411089	91611.1	262965	405335	647843	408419	459800	451282	275438	258950	420534	149462	297581	380407	803150	615400	724469	620544	275438
Q9HUJ8	PARE_PSEAE	DNA topoisomerase 4 subunit B (EC 5.99.1.3) (Topoisomerase IV subunit B)	parE PA4967	parE	0.090581	0.13996	0.395285	sp|Q9HUJ8|PARE_PSEAE	9	8	929.8	1.68352	65 neg	9 neg	4.48405e+06	1.16422e+06	3.13622e+06	2.19307e+06	2.42805e+06	2.64188e+06	3.29521e+06	4.71245e+06	7.55382e+06	4.36524e+06	6.13129e+06	1.19097e+06	5.11671e+06	2.48176e+06	2.27872e+06	3.27522e+06	4.96518e+06	7.425e+06	1.0387e+07	4.36524e+06
Q9HXC9	Q9HXC9_PSEAE	Probable short-chain dehydrogenase	PA3883		0.09064	0.13996	0.395143	tr|Q9HXC9|Q9HXC9_PSEAE	1	1	61.11	2.12015	65 neg	9 neg	17523	48583.3	10719.4	91394.3	66506.4	77474.4	72267.6	100472	46512.4	200930	23960.2	49699.5	17488.6	103425	62416.2	96047.4	108892	158305	63957.8	200930
P48372	GYRA_PSEAE	DNA gyrase subunit A (EC 5.99.1.3)	gyrA PA3168	gyrA	0.091313	0.140599	0.393535	sp|P48372|GYRA_PSEAE	25	24	1811.61	1.76045	65 neg	9 neg	1.97135e+07	1.00163e+07	1.65122e+07	1.36222e+07	1.21795e+07	1.90318e+07	1.72404e+07	2.53593e+07	5.09437e+07	1.4254e+07	2.69553e+07	1.02464e+07	2.69394e+07	1.54154e+07	1.14305e+07	2.35943e+07	2.59776e+07	3.99565e+07	7.00512e+07	1.4254e+07
Q9I4L4	Q9I4L4_PSEAE	YfiR	yfiR PA1121	yfiR	0.0913797	0.140599	0.393376	tr|Q9I4L4|Q9I4L4_PSEAE	2	2	77.09	4.01053	9 neg	65 neg	1.0432e+06	245156	1.78229e+06	203142	166570	31452.3	154725	105072	188908	377674	1.42642e+06	250789	2.90779e+06	229883	156326	38992.4	233138	165553	259762	377674
Q9HVY6	Q9HVY6_PSEAE	Probable cytochrome c1	PA4429		0.0914484	0.140599	0.393213	tr|Q9HVY6|Q9HVY6_PSEAE	14	14	1344.01	1.6069	9 neg	65 neg	3.5734e+08	1.32076e+08	2.81095e+08	1.89038e+08	1.50778e+08	1.29444e+08	8.5641e+07	1.62919e+08	1.3727e+08	1.75701e+08	4.88611e+08	1.3511e+08	4.58604e+08	2.13923e+08	1.41505e+08	1.60475e+08	1.29043e+08	2.56698e+08	1.88756e+08	1.75701e+08
P23189	GSHR_PSEAE	Glutathione reductase (GR) (GRase) (EC 1.8.1.7)	gor PA2025	gor	0.0915228	0.140599	0.393036	sp|P23189|GSHR_PSEAE	2	2	148.52	1.9417	65 neg	9 neg	327947	291095	230593	323887	234196	618022	617624	447079	876644	173995	448420	297783	376210	366522	219793	766181	930627	704424	1.20545e+06	173995
Q9I4I0	Q9I4I0_PSEAE	Probable two-component response regulator	PA1157		0.0915853	0.140599	0.392888	tr|Q9I4I0|Q9I4I0_PSEAE	4	4	158.52	1.26291	9 neg	65 neg	588758	745948	865973	718203	709552	503722	622937	457768	447527	841109	805041	763086	1.41282e+06	812745	665914	624480	938633	721267	615381	841109
P47205	LPXC_PSEAE	UDP-3-O-acyl-N-acetylglucosamine deacetylase (UDP-3-O-acyl-GlcNAc deacetylase) (EC 3.5.1.108) (UDP-3-O-[R-3-hydroxymyristoyl]-N-acetylglucosamine deacetylase)	lpxC envA PA4406	lpxC	0.0919215	0.140923	0.392092	sp|P47205|LPXC_PSEAE	17	17	2037.58	1.3807	9 neg	65 neg	2.49933e+08	1.6286e+08	2.41234e+08	1.25471e+08	1.47539e+08	1.13468e+08	1.23835e+08	1.31966e+08	1.74719e+08	1.27438e+08	3.41747e+08	1.66602e+08	3.9357e+08	1.41988e+08	1.38465e+08	1.4067e+08	1.86592e+08	2.07928e+08	2.40251e+08	1.27438e+08
Q9HXK0	Q9HXK0_PSEAE	Uncharacterized protein	PA3797		0.0920187	0.140923	0.391862	tr|Q9HXK0|Q9HXK0_PSEAE	7	6	546.53	1.69169	9 neg	65 neg	1.39956e+07	1.68608e+07	1.33229e+07	7.69412e+06	6.05093e+06	4.25019e+06	1.15589e+07	5.65548e+06	8.71336e+06	4.06249e+06	1.9137e+07	1.72482e+07	2.17362e+07	8.70695e+06	5.67879e+06	5.26909e+06	1.74169e+07	8.91086e+06	1.19815e+07	4.06249e+06
O87014	USG_PSEAE	USG-1 protein homolog	usg PA3116	usg	0.0921161	0.140923	0.391633	sp|O87014|USG_PSEAE	6	6	577.46	1.30375	9 neg	65 neg	4.61713e+06	7.34173e+06	4.13014e+06	6.38617e+06	5.14698e+06	3.69895e+06	5.53376e+06	4.54363e+06	3.96786e+06	3.44244e+06	6.31326e+06	7.51041e+06	6.73828e+06	7.22683e+06	4.83044e+06	4.5857e+06	8.3382e+06	7.15902e+06	5.45608e+06	3.44244e+06
Q9I0L4	Q9I0L4_PSEAE	Isocitrate dehydrogenase	idh PA2624	idh	0.092229	0.140933	0.391367	tr|Q9I0L4|Q9I0L4_PSEAE	30	30	3172.29	1.61603	65 neg	9 neg	1.15795e+08	4.30438e+07	8.37296e+07	5.15285e+07	5.45166e+07	9.44386e+07	1.16768e+08	1.02221e+08	1.87526e+08	6.24159e+07	1.58333e+08	4.40328e+07	1.36604e+08	5.83115e+07	5.11638e+07	1.17078e+08	1.75944e+08	1.61062e+08	2.57862e+08	6.24159e+07
Q9I1X1	Q9I1X1_PSEAE	Alpha-1,4 glucan phosphorylase (EC 2.4.1.1)	glgP PA2144	glgP	0.0924404	0.140933	0.39087	tr|Q9I1X1|Q9I1X1_PSEAE	2	2	208.18	2.90923	65 neg	9 neg	139452	290342	93978.1	628628	149222	390477	1.65534e+06	473454	162526	1.10491e+06	190681	297013	153324	711378	140045	484087	2.49425e+06	745981	223484	1.10491e+06
Q9I4D1	Q9I4D1_PSEAE	Glutathione-regulated potassium-efflux system protein KefB	kefB PA1207	kefB	0.0924423	0.140933	0.390865	tr|Q9I4D1|Q9I4D1_PSEAE	3	2	300.59	2.32049	65 neg	9 neg	207133	154796	44429.8	453835	351619	220254	298224	915486	891213	486822	283225	158353	72486.6	513576	329994	273056	449360	1.44245e+06	1.22548e+06	486822
P50597	RNPH_PSEAE	Ribonuclease PH (RNase PH) (EC 2.7.7.56) (tRNA nucleotidyltransferase)	rph PA5334	rph	0.0929616	0.141562	0.38965	sp|P50597|RNPH_PSEAE	5	4	707.64	1.50296	9 neg	65 neg	2.08054e+07	9.97528e+06	2.04956e+07	1.05279e+07	9.75096e+06	9.45066e+06	8.64198e+06	1.14462e+07	8.95523e+06	9.11557e+06	2.84484e+07	1.02045e+07	3.34383e+07	1.19138e+07	9.15127e+06	1.17163e+07	1.30216e+07	1.80347e+07	1.23141e+07	9.11557e+06
Q9HW26	PNCB2_PSEAE	Nicotinate phosphoribosyltransferase 2 (NAPRTase 2) (EC 6.3.4.21)	pncB2 PA4376	pncB2	0.0932528	0.141737	0.388971	sp|Q9HW26|PNCB2_PSEAE	7	6	446.62	1.98995	65 neg	9 neg	542173	789552	307912	479652	224613	437307	1.34264e+06	573680	1.67159e+06	639026	741344	807692	502355	542791	210799	542143	2.02308e+06	903899	2.29856e+06	639026
Q9HTW6	Q9HTW6_PSEAE	Aminopeptidase P	pepP PA5224	pepP	0.093291	0.141737	0.388883	tr|Q9HTW6|Q9HTW6_PSEAE	12	12	1263.68	1.42287	65 neg	9 neg	2.08991e+07	9.42902e+06	1.01666e+07	1.78544e+07	1.4455e+07	1.76424e+07	1.8825e+07	2.82355e+07	1.44788e+07	2.44091e+07	2.85765e+07	9.64566e+06	1.65866e+07	2.02047e+07	1.35661e+07	2.18718e+07	2.83652e+07	4.44883e+07	1.99094e+07	2.44091e+07
Q9HZ00	Y3240_PSEAE	Putative quercetin 2,3-dioxygenase PA3240 (Putative quercetinase) (EC 1.13.11.24) (Pirin-like protein PA3240)	PA3240		0.0940103	0.142666	0.387218	sp|Q9HZ00|Y3240_PSEAE	7	5	361.09	1.38414	9 neg	65 neg	2.19974e+06	2.37476e+06	2.6244e+06	2.06711e+06	3.04379e+06	2.10715e+06	2.4712e+06	1.64478e+06	1.83157e+06	838762	3.00782e+06	2.42932e+06	4.28168e+06	2.33921e+06	2.8566e+06	2.6123e+06	3.72357e+06	2.59154e+06	2.51853e+06	838762
Q9I3I1	Q9I3I1_PSEAE	DNA polymerase subunits gamma and tau	dnaX PA1532	dnaX	0.0941258	0.142678	0.386952	tr|Q9I3I1|Q9I3I1_PSEAE	8	8	502.06	1.76111	65 neg	9 neg	5.19332e+06	2.77176e+06	3.75594e+06	3.76607e+06	1.98437e+06	4.94158e+06	8.25702e+06	3.78848e+06	1.04212e+07	3.36081e+06	7.10112e+06	2.83545e+06	6.12778e+06	4.26182e+06	1.86233e+06	6.12623e+06	1.24416e+07	5.96919e+06	1.43299e+07	3.36081e+06
Q9I0S4	Q9I0S4_PSEAE	Uncharacterized protein	PA2560		0.0943068	0.142789	0.386536	tr|Q9I0S4|Q9I0S4_PSEAE	2	1	311.76	4.33356	65 neg	9 neg	0	18731	10467.6	77458.1	0	127232	105686	12589.6	19051.4	197644	0	19161.4	17077.8	87654.4	0	157733	159246	19836.4	26197	197644
Q9HXZ8	Q9HXZ8_PSEAE	Uncharacterized protein	PA3632		0.0946246	0.143063	0.385807	tr|Q9HXZ8|Q9HXZ8_PSEAE	4	4	683.55	2.18356	9 neg	65 neg	3.20221e+07	5.1187e+07	3.00604e+07	3.40315e+07	8.08539e+06	8.70184e+06	1.78459e+07	1.08365e+07	2.67327e+07	7.04504e+06	4.37856e+07	5.23631e+07	4.90432e+07	3.85113e+07	7.58813e+06	1.07879e+07	2.68899e+07	1.70742e+07	3.67593e+07	7.04504e+06
Q9I0B7	Q9I0B7_PSEAE	Probable chaperone	PA2725		0.0947041	0.143063	0.385626	tr|Q9I0B7|Q9I0B7_PSEAE	7	7	460.6	2.17452	65 neg	9 neg	607731	231400	278983	442179	323690	855024	414064	417745	1.91735e+06	492565	830984	236717	455158	500385	303782	1.06e+06	623906	658205	2.6365e+06	492565
Q9HT66	Q9HT66_PSEAE	Uncharacterized protein	PA5507		0.0949404	0.143158	0.385086	tr|Q9HT66|Q9HT66_PSEAE	11	11	1406.68	2.30402	9 neg	65 neg	1.94229e+08	4.25194e+07	1.42242e+08	4.51806e+07	4.87778e+07	3.37327e+07	4.2095e+07	4.42423e+07	5.51753e+07	3.00258e+07	2.65581e+08	4.34963e+07	2.32066e+08	5.1128e+07	4.57779e+07	4.18194e+07	6.34282e+07	6.97088e+07	7.58699e+07	3.00258e+07
Q9HYC9	DCD_PSEAE	dCTP deaminase (EC 3.5.4.13) (Deoxycytidine triphosphate deaminase)	dcd PA3480	dcd	0.094983	0.143158	0.384989	sp|Q9HYC9|DCD_PSEAE	7	7	927.75	1.40592	9 neg	65 neg	3.53565e+07	2.63022e+07	2.32725e+07	2.06577e+07	2.02053e+07	1.34715e+07	1.65834e+07	1.35993e+07	3.34296e+07	1.23905e+07	4.83449e+07	2.69065e+07	3.79688e+07	2.33769e+07	1.89627e+07	1.6701e+07	2.49877e+07	2.14273e+07	4.59681e+07	1.23905e+07
Q9I6Q8	PCAB_PSEAE	3-carboxy-cis,cis-muconate cycloisomerase (EC 5.5.1.2) (3-carboxymuconate lactonizing enzyme) (CMLE)	pcaB PA0230	pcaB	0.0952008	0.143323	0.384494	sp|Q9I6Q8|PCAB_PSEAE	3	3	114.79	2.10137	9 neg	65 neg	870382	228101	449785	190083	252190	245346	95183.3	143104	319953	143673	1.19012e+06	233342	733819	215104	236680	304164	143421	225477	439958	143673
Q9I148	Q9I148_PSEAE	Uncharacterized protein	PA2434		0.0956486	0.143773	0.383479	tr|Q9I148|Q9I148_PSEAE	1	1	17.28	2.06765	65 neg	9 neg	15590.9	27953.1	27874.7	44586.6	115653	36473.2	171343	125949	53648.1	91574.3	21318.3	28595.3	45477.2	50455.8	108540	45217	258178	198447	73769.9	91574.3
Q9HTE2	Q9HTE2_PSEAE	Uncharacterized protein	PA5422		0.0957175	0.143773	0.383323	tr|Q9HTE2|Q9HTE2_PSEAE	9	9	980.81	1.59099	9 neg	65 neg	4.97237e+07	3.73152e+07	4.61886e+07	1.99295e+07	2.54789e+07	1.84589e+07	3.20627e+07	1.59376e+07	3.18763e+07	1.39442e+07	6.799e+07	3.81725e+07	7.53562e+07	2.2553e+07	2.3912e+07	2.28841e+07	4.83116e+07	2.51116e+07	4.38322e+07	1.39442e+07
Q9I0N1	Q9I0N1_PSEAE	Uncharacterized protein	PA2607		0.0960195	0.144064	0.382643	tr|Q9I0N1|Q9I0N1_PSEAE	1	1	152.62	1.75678	9 neg	65 neg	293837	998658	435263	731402	992090	327353	398708	423621	429740	385111	401779	1.0216e+06	710126	827682	931076	405830	600768	667463	590923	385111
Q9I631	Q9I631_PSEAE	Probable molybdenum transport regulator	PA0487		0.096288	0.144303	0.382039	tr|Q9I631|Q9I631_PSEAE	5	5	444.12	1.42743	65 neg	9 neg	1.57691e+06	1.62622e+06	1.13469e+06	1.71292e+06	1.00418e+06	2.6908e+06	1.59744e+06	2.32394e+06	2.24166e+06	1.21653e+06	2.15619e+06	1.66358e+06	1.85123e+06	1.9384e+06	942418	3.33586e+06	2.407e+06	3.66163e+06	3.08244e+06	1.21653e+06
Q9HXQ1	TRMD_PSEAE	tRNA (guanine-N(1)-)-methyltransferase (EC 2.1.1.228) (M1G-methyltransferase) (tRNA [GM37] methyltransferase)	trmD PA3743	trmD	0.0965647	0.144492	0.381419	sp|Q9HXQ1|TRMD_PSEAE	8	7	677.66	1.6076	9 neg	65 neg	1.07152e+07	8.27948e+06	7.28691e+06	5.40634e+06	4.65565e+06	6.33269e+06	6.94592e+06	2.23752e+06	4.86166e+06	2.22953e+06	1.46515e+07	8.4697e+06	1.18885e+07	6.11802e+06	4.36933e+06	7.85083e+06	1.0466e+07	3.52547e+06	6.68513e+06	2.22953e+06
Q9I261	Q9I261_PSEAE	Transcriptional regulator CynR	cynR PA2054	cynR	0.0966329	0.144492	0.381267	tr|Q9I261|Q9I261_PSEAE	1	1	83.39	1.90838	65 neg	9 neg	143724	232861	133720	410714	46404.8	603199	466902	219912	358080	198114	196521	238211	218163	464779	43550.8	747805	703522	346497	492385	198114
Q9HUB5	TATA_PSEAE	Sec-independent protein translocase protein TatA	tatA PA5068	tatA	0.0970624	0.144971	0.38031	sp|Q9HUB5|TATA_PSEAE	3	3	349.23	1.48412	9 neg	65 neg	5.79513e+07	8.44319e+07	4.51978e+07	5.05764e+07	3.56287e+07	5.56118e+07	3.2089e+07	2.74933e+07	4.59798e+07	2.33035e+07	7.924e+07	8.63717e+07	7.37396e+07	5.72341e+07	3.34375e+07	6.89436e+07	4.83512e+07	4.33189e+07	6.32254e+07	2.33035e+07
Q9HUZ8	Q9HUZ8_PSEAE	Nitrate-inducible formate dehydrogenase, beta subunit	fdnH PA4811	fdnH	0.0972032	0.145017	0.379997	tr|Q9HUZ8|Q9HUZ8_PSEAE	6	6	450.28	1.66546	9 neg	65 neg	1.5325e+07	8.38214e+06	9.18868e+06	4.65694e+06	5.19932e+06	3.91454e+06	4.86851e+06	6.2793e+06	5.16095e+06	5.44658e+06	2.09547e+07	8.57472e+06	1.49912e+07	5.26996e+06	4.87956e+06	4.85298e+06	7.33581e+06	9.89376e+06	7.09666e+06	5.44658e+06
P38100	CARB_PSEAE	Carbamoyl-phosphate synthase large chain (EC 6.3.5.5) (Carbamoyl-phosphate synthetase ammonia chain)	carB PA4756	carB	0.0974593	0.145236	0.379429	sp|P38100|CARB_PSEAE	44	43	4221.23	1.58463	65 neg	9 neg	1.18594e+08	4.9561e+07	8.59581e+07	5.44635e+07	5.43271e+07	8.89285e+07	1.15844e+08	1.08224e+08	1.94879e+08	6.71911e+07	1.6216e+08	5.06997e+07	1.4024e+08	6.16329e+07	5.0986e+07	1.10247e+08	1.74552e+08	1.7052e+08	2.67973e+08	6.71911e+07
O68283	ALKD_PSEAE	2-dehydro-3-deoxy-phosphogluconate aldolase (EC 4.1.2.14) (KDPG-aldolase) (Phospho-2-dehydro-3-deoxygluconate aldolase) (Phospho-2-keto-3-deoxygluconate aldolase)	eda PA3181	eda	0.0976308	0.145328	0.37905	sp|O68283|ALKD_PSEAE	5	5	251.83	2.77452	9 neg	65 neg	6.99342e+07	1.15781e+07	5.74303e+07	1.2488e+07	1.58793e+07	8.16972e+06	8.62901e+06	8.99948e+06	2.72028e+07	7.30135e+06	9.5625e+07	1.18441e+07	9.36968e+07	1.41319e+07	1.49028e+07	1.01283e+07	1.30021e+07	1.41797e+07	3.74058e+07	7.30135e+06
Q9I028	Q9I028_PSEAE	Probable acyl-CoA dehydrogenase	PA2815		0.0978503	0.145491	0.378566	tr|Q9I028|Q9I028_PSEAE	24	24	2773.28	1.37503	65 neg	9 neg	5.60925e+07	2.11739e+07	5.15524e+07	3.76807e+07	3.13933e+07	4.57014e+07	5.4863e+07	7.02965e+07	5.61827e+07	4.50653e+07	7.66984e+07	2.16603e+07	8.4107e+07	4.26409e+07	2.94626e+07	5.66574e+07	8.26668e+07	1.1076e+08	7.72551e+07	4.50653e+07
P02668	CASK_BOVIN	Kappa-casein [Cleaved into: Casoxin-C; Casoxin-6; Casoxin-A; Casoxin-B; Casoplatelin]	CSN3 CSN10 CSNK	CSN3	0.098229	0.14589	0.377733	sp|CASK_BOVIN|	1	1	32.89	5.4316	9 neg	65 neg	1.10166e+06	102851	724703	119336	57329.7	39674.4	64180	149993	54208.7	79652.4	1.50636e+06	105214	1.18234e+06	135045	53803.8	49185.6	96705.6	236331	74540.8	79652.4
P23620	PHOB_PSEAE	Phosphate regulon transcriptional regulatory protein PhoB	phoB PA5360	phoB	0.0988688	0.146676	0.376335	sp|P23620|PHOB_PSEAE	4	4	410.04	2.55442	9 neg	65 neg	2.25759e+07	3.45427e+06	1.64457e+07	5.38102e+06	5.09663e+06	2.62336e+06	1.67876e+06	3.49033e+06	1.03372e+07	2.60055e+06	3.08693e+07	3.53364e+06	2.6831e+07	6.08936e+06	4.78319e+06	3.25226e+06	2.52953e+06	5.49942e+06	1.42143e+07	2.60055e+06
P35818	GSPD_PSEAE	Type II secretion system protein D (T2SS protein D) (General secretion pathway protein D)	xcpQ PA3105	xcpQ	0.0993952	0.147291	0.375192	sp|P35818|GSPD_PSEAE	3	3	169.03	2.84904	65 neg	9 neg	1.23326e+06	87476	774826	186504	137628	470317	2.7231e+06	516713	2.63756e+06	546122	1.68631e+06	89485.7	1.26412e+06	211055	129163	583067	4.10314e+06	814142	3.62683e+06	546122
Q9I2K3	Q9I2K3_PSEAE	Uncharacterized protein	PA1894		0.0996605	0.147519	0.374619	tr|Q9I2K3|Q9I2K3_PSEAE	1	1	155.88	2.12265	65 neg	9 neg	124318	20182.2	88297.7	40320	3512.42	135815	183440	116728	54279.2	96927.7	169987	20645.9	144057	45627.6	3296.41	168374	276405	183919	74637.7	96927.7
Q9HVZ0	GMHA_PSEAE	Phosphoheptose isomerase (EC 5.3.1.28) (Sedoheptulose 7-phosphate isomerase)	gmhA PA4425	gmhA	0.0999626	0.147652	0.373968	sp|Q9HVZ0|GMHA_PSEAE	10	10	1496.76	1.47742	9 neg	65 neg	6.49658e+07	4.82395e+07	4.57716e+07	8.93714e+07	6.11562e+07	1.93702e+07	6.03509e+07	5.08526e+07	3.4115e+07	4.48012e+07	8.88313e+07	4.93478e+07	7.46758e+07	1.01136e+08	5.73951e+07	2.40139e+07	9.0936e+07	8.01242e+07	4.69106e+07	4.48012e+07
Q9I6Y9	Q9I6Y9_PSEAE	Nonspecific ribonucleoside hydrolase	nuh PA0143	nuh	0.0999736	0.147652	0.373944	tr|Q9I6Y9|Q9I6Y9_PSEAE	12	12	1278.38	2.31152	9 neg	65 neg	2.44482e+08	1.15947e+08	1.73983e+08	6.39909e+07	4.0822e+07	1.84849e+07	8.74761e+07	3.06772e+07	1.19264e+08	2.06364e+07	3.34294e+08	1.18611e+08	2.83851e+08	7.24144e+07	3.83114e+07	2.29163e+07	1.31808e+08	4.83355e+07	1.63996e+08	2.06364e+07
Q9I753	Q9I753_PSEAE	Uncharacterized protein	PA0079		0.100218	0.147848	0.37342	tr|Q9I753|Q9I753_PSEAE	12	12	598.39	1.81894	65 neg	9 neg	3.70681e+06	3.10429e+06	2.33145e+06	1.72006e+06	1.32253e+06	3.2417e+06	5.45668e+06	2.57654e+06	8.32491e+06	2.56417e+06	5.06853e+06	3.17561e+06	3.80373e+06	1.94649e+06	1.24119e+06	4.01884e+06	8.22205e+06	4.05964e+06	1.14473e+07	2.56417e+06
Q9HZR6	Q9HZR6_PSEAE	CifR	cifR PA2931	cifR	0.100438	0.147888	0.372947	tr|Q9HZR6|Q9HZR6_PSEAE	2	2	133.34	2.39302	65 neg	9 neg	188525	20616	39026	183696	81124.8	388944	55499.8	266024	293818	223305	257780	21089.7	63670.5	207877	76135.5	482186	83626.3	419151	404020	223305
Q9I663	Q9I663_PSEAE	RNA helicase DbpA	dbpA PA0455	dbpA	0.100469	0.147888	0.372883	tr|Q9I663|Q9I663_PSEAE	1	1	31.19	2.94037	65 neg	9 neg	21552.2	67177.5	2830.68	47219.6	48792.5	279602	36175.5	98852.7	76954.9	59948.2	29469.5	68720.9	4618.21	53435.4	45791.7	346631	54508.7	155754	105818	59948.2
Q9I7C0	GMHBB_PSEAE	D-glycero-beta-D-manno-heptose-1,7-bisphosphate 7-phosphatase (EC 3.1.3.82) (D,D-heptose 1,7-bisphosphate phosphatase) (HBP phosphatase)	gmhB PA0006	gmhB	0.100873	0.148318	0.37202	sp|Q9I7C0|GMHBB_PSEAE	6	6	715.35	1.59063	9 neg	65 neg	1.45457e+07	5.78197e+06	1.12859e+07	1.07416e+07	6.43545e+06	5.7071e+06	3.1177e+06	5.67375e+06	8.59769e+06	7.57754e+06	1.98891e+07	5.91482e+06	1.84127e+07	1.21555e+07	6.03966e+06	7.07527e+06	4.69771e+06	8.93965e+06	1.18224e+07	7.57754e+06
Q9I3I0	Y1533_PSEAE	Nucleoid-associated protein PA1533	PA1533		0.101048	0.148411	0.371647	sp|Q9I3I0|Y1533_PSEAE	4	3	565.29	1.46499	9 neg	65 neg	2.84039e+07	2.05583e+07	1.85485e+07	3.43799e+07	3.57246e+07	1.83643e+07	1.52872e+07	2.59798e+07	1.00395e+07	2.42652e+07	3.88382e+07	2.10306e+07	3.02616e+07	3.89056e+07	3.35275e+07	2.27668e+07	2.30346e+07	4.09342e+07	1.3805e+07	2.42652e+07
Q9HZZ4	Q9HZZ4_PSEAE	OhrR	ohrR PA2849	ohrR	0.101254	0.148532	0.371211	tr|Q9HZZ4|Q9HZZ4_PSEAE	1	1	150.03	2.72244	9 neg	65 neg	4.31709e+06	720816	7.58125e+06	2.10403e+06	3.07769e+06	1.41931e+06	883821	1.7606e+06	876462	1.59838e+06	5.903e+06	737377	1.23687e+07	2.381e+06	2.88841e+06	1.75956e+06	1.33173e+06	2.77403e+06	1.2052e+06	1.59838e+06
Q9HU56	SECB_PSEAE	Protein-export protein SecB	secB PA5128	secB	0.101355	0.148532	0.370997	sp|Q9HU56|SECB_PSEAE	10	10	1251.3	1.97247	9 neg	65 neg	3.1743e+08	8.15097e+07	2.59969e+08	1.17752e+08	1.15007e+08	4.65418e+07	1.21144e+08	8.90255e+07	1.46227e+08	4.9119e+07	4.3404e+08	8.33824e+07	4.24136e+08	1.33253e+08	1.07934e+08	5.76993e+07	1.82538e+08	1.4027e+08	2.01072e+08	4.9119e+07
Q9HVX4	Q9HVX4_PSEAE	Uncharacterized protein	PA4441		0.102179	0.149574	0.369261	tr|Q9HVX4|Q9HVX4_PSEAE	15	15	1835.23	1.50313	9 neg	65 neg	4.55807e+08	6.24043e+08	3.36978e+08	3.43265e+08	2.26904e+08	3.03362e+08	3.09555e+08	2.10195e+08	3.15676e+08	1.83122e+08	6.2325e+08	6.38381e+08	5.49776e+08	3.88451e+08	2.12949e+08	3.76088e+08	4.66433e+08	3.31187e+08	4.34076e+08	1.83122e+08
Q9HVR0	Y4511_PSEAE	UPF0271 protein PA4511	PA4511		0.102476	0.149843	0.368638	sp|Q9HVR0|Y4511_PSEAE	3	3	366.45	2.21745	9 neg	65 neg	5.41695e+06	1.34909e+06	1.76423e+06	1.026e+06	1.88137e+06	1.61158e+06	494185	1.36574e+06	1.35754e+06	328971	7.4069e+06	1.38008e+06	2.87831e+06	1.16106e+06	1.76566e+06	1.99793e+06	744631	2.15188e+06	1.86671e+06	328971
Q9I5F6	Q9I5F6_PSEAE	Bifunctional protein PutA	putA PA0782	putA	0.103177	0.150544	0.367177	tr|Q9I5F6|Q9I5F6_PSEAE	47	45	4350.42	1.8658	65 neg	9 neg	1.16912e+08	5.23393e+07	7.60591e+07	4.52526e+07	4.70503e+07	8.53509e+07	1.55412e+08	8.10789e+07	2.4516e+08	6.29162e+07	1.5986e+08	5.35418e+07	1.24089e+08	5.12095e+07	4.41567e+07	1.05812e+08	2.34173e+08	1.27749e+08	3.37112e+08	6.29162e+07
Q9HUJ1	Q9HUJ1_PSEAE	Probable outer membrane protein	PA4974		0.103183	0.150544	0.367166	tr|Q9HUJ1|Q9HUJ1_PSEAE	18	18	2184.93	2.14999	9 neg	65 neg	8.52389e+07	2.2501e+07	6.64436e+07	2.19506e+07	2.16148e+07	1.43864e+07	2.07602e+07	1.51563e+07	3.46276e+07	1.63487e+07	1.16552e+08	2.30179e+07	1.08402e+08	2.48401e+07	2.02855e+07	1.78353e+07	3.12812e+07	2.38805e+07	4.76154e+07	1.63487e+07
P45683	PIMT_PSEAE	Protein-L-isoaspartate O-methyltransferase (EC 2.1.1.77) (L-isoaspartyl protein carboxyl methyltransferase) (Protein L-isoaspartyl methyltransferase) (Protein-beta-aspartate methyltransferase) (PIMT)	pcm PA3624	pcm	0.103666	0.151083	0.366165	sp|P45683|PIMT_PSEAE	7	7	1083.02	2.00778	9 neg	65 neg	6.02795e+07	1.58893e+07	3.70025e+07	1.94155e+07	1.46399e+07	1.61385e+07	8.49859e+06	1.33213e+07	2.65432e+07	8.82673e+06	8.24236e+07	1.62544e+07	6.03691e+07	2.19713e+07	1.37396e+07	2.00073e+07	1.28056e+07	2.09892e+07	3.64987e+07	8.82673e+06
P30819	NADC_PSEAE	Nicotinate-nucleotide pyrophosphorylase [carboxylating] (EC 2.4.2.19) (Quinolinate phosphoribosyltransferase [decarboxylating]) (QAPRTase)	nadC PA4524	nadC	0.103991	0.15136	0.365497	sp|P30819|NADC_PSEAE	9	8	1128.56	1.7216	9 neg	65 neg	3.11469e+07	1.08703e+07	2.01458e+07	1.29676e+07	1.02966e+07	6.04273e+06	1.26613e+07	7.82737e+06	1.67833e+07	6.3061e+06	4.25888e+07	1.112e+07	3.28676e+07	1.46746e+07	9.6634e+06	7.49136e+06	1.90779e+07	1.23329e+07	2.30782e+07	6.3061e+06
Q9HVW4	Q9HVW4_PSEAE	Uncharacterized protein	PA4453		0.104086	0.15136	0.365302	tr|Q9HVW4|Q9HVW4_PSEAE	12	12	1279.13	1.99739	9 neg	65 neg	2.80402e+08	9.61264e+07	2.25777e+08	8.04947e+07	8.35977e+07	4.29244e+07	1.35008e+08	4.47469e+07	1.22837e+08	3.81825e+07	3.83409e+08	9.83349e+07	3.68352e+08	9.10907e+07	7.84564e+07	5.32147e+07	2.03429e+08	7.05038e+07	1.6891e+08	3.81825e+07
Q9HVY1	Q9HVY1_PSEAE	Probable oxidoreductase	PA4434		0.104264	0.151454	0.364935	tr|Q9HVY1|Q9HVY1_PSEAE	13	12	1236.95	1.63947	9 neg	65 neg	6.39026e+07	4.17496e+07	5.71105e+07	3.11218e+07	2.05949e+07	1.58077e+07	3.21904e+07	2.74338e+07	3.09755e+07	2.44147e+07	8.73776e+07	4.27088e+07	9.3175e+07	3.52185e+07	1.93283e+07	1.95973e+07	4.85041e+07	4.32252e+07	4.25936e+07	2.44147e+07
Q9HVX6	SYW_PSEAE	Tryptophan--tRNA ligase (EC 6.1.1.2) (Tryptophanyl-tRNA synthetase) (TrpRS)	trpS PA4439	trpS	0.104605	0.151782	0.364238	sp|Q9HVX6|SYW_PSEAE	10	9	881.98	1.39281	65 neg	9 neg	2.50899e+07	1.09753e+07	2.48249e+07	1.181e+07	1.25664e+07	3.24718e+07	1.96019e+07	2.2609e+07	2.49804e+07	1.90966e+07	3.43068e+07	1.12275e+07	4.05014e+07	1.33646e+07	1.17936e+07	4.02563e+07	2.95359e+07	3.56232e+07	3.43498e+07	1.90966e+07
Q9HZP6	ETFB_PSEAE	Electron transfer flavoprotein subunit beta (Beta-ETF) (Electron transfer flavoprotein small subunit) (ETFSS)	etfB PA2952	etfB	0.105134	0.151981	0.363161	sp|Q9HZP6|ETFB_PSEAE	19	19	2924.72	1.58584	9 neg	65 neg	2.24535e+09	1.34423e+09	1.72682e+09	9.0517e+08	8.09167e+08	6.04388e+08	1.28637e+09	8.36198e+08	9.75006e+08	7.31496e+08	3.07019e+09	1.37512e+09	2.81728e+09	1.02432e+09	7.59403e+08	7.49279e+08	1.93829e+09	1.31753e+09	1.3407e+09	7.31496e+08
Q9HTK4	Q9HTK4_PSEAE	Glycolate oxidase subunit GlcE	glcE PA5354	glcE	0.105243	0.151981	0.362939	tr|Q9HTK4|Q9HTK4_PSEAE	5	4	481.11	1.45452	65 neg	9 neg	1.62143e+06	658332	2.87783e+06	1.36201e+06	679143	1.6367e+06	2.20708e+06	2.41005e+06	2.09013e+06	2.12675e+06	2.21707e+06	673457	4.69514e+06	1.5413e+06	637376	2.02907e+06	3.3256e+06	3.79731e+06	2.87408e+06	2.12675e+06
Q9HT11	Q9HT11_PSEAE	Chromosome partitioning protein Soj	soj PA5563	soj	0.10533	0.151981	0.362763	tr|Q9HT11|Q9HT11_PSEAE	1	1	80.45	2.19537	65 neg	9 neg	34858	16728.7	7073.72	153623	78918.8	116239	84568.6	253865	41136.3	143489	47663.2	17113.1	11540.7	173845	74065.2	144105	127427	399993	56565.3	143489
Q9I5F9	Q9I5F9_PSEAE	Lon protease (EC 3.4.21.53) (ATP-dependent protease La)	lon PA0779	lon	0.105345	0.151981	0.362733	tr|Q9I5F9|Q9I5F9_PSEAE	29	28	2943.81	1.63104	65 neg	9 neg	7.20867e+07	5.55675e+07	5.44885e+07	4.41983e+07	3.06675e+07	6.31323e+07	7.73608e+07	7.60222e+07	1.55573e+08	4.71022e+07	9.85681e+07	5.68441e+07	8.88973e+07	5.00164e+07	2.87814e+07	7.82671e+07	1.16566e+08	1.19782e+08	2.13924e+08	4.71022e+07
Q9HY11	Q9HY11_PSEAE	Uncharacterized protein	PA3615		0.105501	0.151981	0.362417	tr|Q9HY11|Q9HY11_PSEAE	16	15	1351.17	1.35753	9 neg	65 neg	4.10077e+07	2.92154e+07	4.10269e+07	2.3432e+07	2.13988e+07	2.48069e+07	2.71581e+07	2.07463e+07	2.37669e+07	1.84963e+07	5.60721e+07	2.98866e+07	6.69349e+07	2.65165e+07	2.00827e+07	3.07539e+07	4.09214e+07	3.26882e+07	3.26812e+07	1.84963e+07
Q9I6V9	CHEB2_PSEAE	Chemotaxis response regulator protein-glutamate methylesterase of group 2 operon (EC 3.1.1.61)	cheB2 PA0173	cheB2	0.105563	0.151981	0.362291	sp|Q9I6V9|CHEB2_PSEAE	1	1	16.02	4.14518	65 neg	9 neg	15687.6	19444.8	1355.27	10677.3	36310.6	177654	35652.1	96001.6	9571.73	27141.2	21450.5	19891.6	2211.11	12082.8	34077.5	220244	53720.2	151262	13161.8	27141.2
Q9HW13	Q9HW13_PSEAE	Uncharacterized protein	PA4391		0.105638	0.151981	0.362139	tr|Q9HW13|Q9HW13_PSEAE	1	1	21.07	3.12092	65 neg	9 neg	0	0	8304.29	232889	56855.4	18831	126264	579616	44593.5	160882	0	0	13548.3	263546	53358.8	23345.3	190253	913252	61319.1	160882
Q9HWG1	Q9HWG1_PSEAE	Probable major facilitator superfamily (MFS) transporter	PA4233		0.105661	0.151981	0.362094	tr|Q9HWG1|Q9HWG1_PSEAE	1	1	150.44	2.80207	65 neg	9 neg	137295	37517.4	19169.8	220851	175271	220522	73068.3	505412	194649	659864	187732	38379.3	31275.2	249923	164491	273388	110098	796335	267656	659864
Q9HVB1	Q9HVB1_PSEAE	Uncharacterized protein	PA4684		0.105853	0.152092	0.361707	tr|Q9HVB1|Q9HVB1_PSEAE	3	1	65.55	1.65082	65 neg	9 neg	98486	39479.9	138575	59298	152201	147443	106585	102300	232507	216833	134665	40387	226084	67103.8	142841	182790	160601	161185	319713	216833
Q9HYP5	Q9HYP5_PSEAE	FlgM	flgM PA3351	flgM	0.106072	0.152169	0.361265	tr|Q9HYP5|Q9HYP5_PSEAE	10	10	1218.56	1.76853	9 neg	65 neg	8.27169e+07	7.83291e+07	7.84544e+07	3.43902e+07	3.28294e+07	2.03497e+07	5.48051e+07	1.6019e+07	6.5609e+07	1.66492e+07	1.13103e+08	8.01287e+07	1.27997e+08	3.89172e+07	3.08104e+07	2.52282e+07	8.25796e+07	2.52398e+07	9.0217e+07	1.66492e+07
Q9I2U2	TIG_PSEAE	Trigger factor (TF) (EC 5.2.1.8) (PPIase)	tig PA1800	tig	0.106136	0.152169	0.361136	sp|Q9I2U2|TIG_PSEAE	36	35	4519.41	1.30612	9 neg	65 neg	9.38257e+08	6.54616e+08	6.9999e+08	7.34724e+08	5.3856e+08	3.98576e+08	4.66178e+08	5.62117e+08	8.41917e+08	4.61537e+08	1.28293e+09	6.69656e+08	1.14202e+09	8.3144e+08	5.05438e+08	4.94126e+08	7.02431e+08	8.85681e+08	1.1577e+09	4.61537e+08
Q9I0J9	NUOCD_PSEAE	NADH-quinone oxidoreductase subunit C/D (EC 1.6.5.11) (NADH dehydrogenase I subunit C/D) (NDH-1 subunit C/D)	nuoC nuoCD nuoD PA2639	nuoC	0.106294	0.15223	0.360819	sp|Q9I0J9|NUOCD_PSEAE	22	21	1491.11	1.36388	65 neg	9 neg	3.22438e+07	2.34737e+07	1.64619e+07	1.49023e+07	1.82107e+07	2.52935e+07	3.40015e+07	2.76562e+07	3.70875e+07	1.95673e+07	4.40887e+07	2.4013e+07	2.68574e+07	1.6864e+07	1.70907e+07	3.13571e+07	5.1233e+07	4.35755e+07	5.09979e+07	1.95673e+07
Q9HXV3	CAPP_PSEAE	Phosphoenolpyruvate carboxylase (PEPC) (PEPCase) (EC 4.1.1.31)	ppc PA3687	ppc	0.106665	0.152596	0.360076	sp|Q9HXV3|CAPP_PSEAE	12	12	1065.43	1.80728	65 neg	9 neg	3.32478e+06	2.28841e+06	1.94872e+06	2.04881e+06	2.22019e+06	3.20899e+06	3.79396e+06	4.19143e+06	8.41071e+06	1.77662e+06	4.54615e+06	2.34098e+06	3.17931e+06	2.31851e+06	2.08364e+06	3.97828e+06	5.71668e+06	6.60408e+06	1.15653e+07	1.77662e+06
Q9I0U1	Q9I0U1_PSEAE	Uncharacterized protein	PA2543		0.106876	0.152733	0.359656	tr|Q9I0U1|Q9I0U1_PSEAE	2	1	158.46	2.91089	9 neg	65 neg	699413	148864	161546	77820	92984.3	53210.4	38944.8	120694	48903.8	143837	956346	152284	263560	88064	87265.7	65966.6	58681.5	190167	67246.1	143837
Q9I0D3	Q9I0D3_PSEAE	Cysteine synthase (EC 2.5.1.47)	cysK PA2709	cysK	0.10743	0.153359	0.358555	tr|Q9I0D3|Q9I0D3_PSEAE	18	18	3070.24	1.93558	9 neg	65 neg	7.66468e+08	2.02523e+08	6.22371e+08	3.42295e+08	2.28783e+08	1.50533e+08	1.94859e+08	1.86905e+08	4.81185e+08	1.03722e+08	1.04803e+09	2.07176e+08	1.01539e+09	3.87354e+08	2.14713e+08	1.86621e+08	2.93611e+08	2.94491e+08	6.61663e+08	1.03722e+08
Q9HXI4	SUHB_PSEAE	Inositol-1-monophosphatase (I-1-Pase) (IMPase) (Inositol-1-phosphatase) (EC 3.1.3.25)	suhB PA3818	suhB	0.107743	0.153496	0.357935	sp|Q9HXI4|SUHB_PSEAE	15	15	1539.81	2.13414	9 neg	65 neg	1.67856e+08	1.07375e+08	1.24209e+08	5.80382e+07	3.04027e+07	1.64305e+07	7.54435e+07	2.60339e+07	9.21794e+07	1.85208e+07	2.29519e+08	1.09842e+08	2.02646e+08	6.56782e+07	2.85329e+07	2.03694e+07	1.13677e+08	4.10194e+07	1.26753e+08	1.85208e+07
Q9I0C2	Q9I0C2_PSEAE	Uncharacterized protein	PA2720		0.107758	0.153496	0.357906	tr|Q9I0C2|Q9I0C2_PSEAE	2	2	63.64	1.63144	9 neg	65 neg	648650	875299	666349	1.42034e+06	597365	328097	690534	680384	687611	192694	886934	895409	1.08714e+06	1.60731e+06	560627	406752	1.04049e+06	1.07202e+06	945513	192694
Q9I553	SYA_PSEAE	Alanine--tRNA ligase (EC 6.1.1.7) (Alanyl-tRNA synthetase) (AlaRS)	alaS PA0903	alaS	0.108486	0.154069	0.356475	sp|Q9I553|SYA_PSEAE	33	33	3983.46	1.54877	65 neg	9 neg	6.96696e+07	3.84562e+07	5.10169e+07	3.6288e+07	3.20785e+07	4.9216e+07	8.41939e+07	6.15987e+07	1.14843e+08	4.2508e+07	9.52631e+07	3.93398e+07	8.32334e+07	4.10649e+07	3.01056e+07	6.10147e+07	1.26862e+08	9.70559e+07	1.57917e+08	4.2508e+07
Q9I0L6	Q9I0L6_PSEAE	Cold-shock protein CspD	cspD PA2622	cspD	0.108571	0.154069	0.356308	tr|Q9I0L6|Q9I0L6_PSEAE	4	4	881.97	2.76828	9 neg	65 neg	2.6502e+08	5.55787e+07	2.27899e+08	4.59622e+07	4.98545e+07	3.14791e+07	7.60687e+07	3.12002e+07	7.13295e+07	2.26716e+07	3.62377e+08	5.68556e+07	3.71814e+08	5.20125e+07	4.67884e+07	3.90256e+07	1.14619e+08	4.91596e+07	9.80831e+07	2.26716e+07
Q9HX60	Q9HX60_PSEAE	Uncharacterized protein	PA3956		0.108727	0.154069	0.356003	tr|Q9HX60|Q9HX60_PSEAE	5	5	553.52	2.12884	9 neg	65 neg	2.47044e+07	6.81669e+06	2.26627e+07	6.9897e+06	7.44314e+06	2.94739e+06	9.68136e+06	3.65882e+06	1.28021e+07	3.14225e+06	3.37796e+07	6.9733e+06	3.69739e+07	7.9098e+06	6.98539e+06	3.65397e+06	1.45877e+07	5.76489e+06	1.76037e+07	3.14225e+06
Q9I4D8	Q9I4D8_PSEAE	Uncharacterized protein	PA1200		0.10875	0.154069	0.355958	tr|Q9I4D8|Q9I4D8_PSEAE	5	5	393.67	1.4087	9 neg	65 neg	9.23858e+06	7.37417e+06	9.28173e+06	6.33159e+06	5.4372e+06	3.67367e+06	6.63329e+06	4.36136e+06	8.95435e+06	3.11352e+06	1.26324e+07	7.54359e+06	1.5143e+07	7.16506e+06	5.10281e+06	4.55437e+06	9.99496e+06	6.87183e+06	1.23129e+07	3.11352e+06
Q9HTY0	Q9HTY0_PSEAE	Probable secretion pathway ATPase	PA5210		0.108831	0.154069	0.355801	tr|Q9HTY0|Q9HTY0_PSEAE	1	1	56	1.82933	65 neg	9 neg	27450	35275.3	7509.59	27124.3	180810	112097	69902.8	42476.7	92175.6	192212	37533.9	36085.7	12251.8	30694.9	169690	138970	105329	66927	126748	192212
Q9I246	Q9I246_PSEAE	Probable carbamoyl transferase	PA2069		0.108933	0.154069	0.355601	tr|Q9I246|Q9I246_PSEAE	20	20	2105.57	1.34601	65 neg	9 neg	6.29156e+07	5.6378e+07	5.08517e+07	3.8765e+07	3.4266e+07	5.13168e+07	7.82537e+07	5.74048e+07	8.98862e+07	5.0456e+07	8.6028e+07	5.76733e+07	8.2964e+07	4.38679e+07	3.21586e+07	6.3619e+07	1.17912e+08	9.0448e+07	1.236e+08	5.0456e+07
Q51559	RHLA_PSEAE	Rhamnosyltransferase 1 subunit A (EC 2.4.1.-)	rhlA PA3479	rhlA	0.108975	0.154069	0.355519	sp|Q51559|RHLA_PSEAE	5	5	394.91	1.92457	9 neg	65 neg	5.4965e+06	5.26231e+06	4.84074e+06	2.86794e+06	1.33512e+06	785906	2.55741e+06	1.12638e+06	4.80118e+06	1.01852e+06	7.51567e+06	5.38321e+06	7.8976e+06	3.24547e+06	1.25301e+06	974313	3.85347e+06	1.77474e+06	6.60196e+06	1.01852e+06
P14756	ELAS_PSEAE	Elastase (EC 3.4.24.26) (Neutral metalloproteinase) (PAE) (Pseudolysin) [Cleaved into: Pro-elastase]	lasB PA3724	lasB	0.109727	0.154966	0.35406	sp|P14756|ELAS_PSEAE	14	14	1525.43	1.66708	65 neg	9 neg	2.37206e+07	7.98551e+06	2.03667e+07	1.03982e+07	8.41704e+06	1.76204e+07	1.76607e+07	2.28853e+07	4.46365e+07	1.53733e+07	3.24345e+07	8.16898e+06	3.3228e+07	1.17669e+07	7.89939e+06	2.18446e+07	2.66109e+07	3.60584e+07	6.13783e+07	1.53733e+07
Q59647	NORB_PSEAE	Nitric oxide reductase subunit B (EC 1.7.2.5) (NOR large subunit) (Nitric oxide reductase cytochrome b subunit)	norB PA0524	norB	0.109977	0.155017	0.353576	sp|Q59647|NORB_PSEAE	1	1	27.72	1.6945	65 neg	9 neg	85308.4	107524	36140.1	103023	131884	229738	79590.7	183640	186331	106744	116647	109994	58962.1	116585	123773	284813	119926	289346	256218	106744
Q9I4H5	DAPE_PSEAE	Succinyl-diaminopimelate desuccinylase (SDAP desuccinylase) (EC 3.5.1.18) (N-succinyl-LL-2,6-diaminoheptanedioate amidohydrolase)	dapE PA1162	dapE	0.110123	0.155017	0.353295	sp|Q9I4H5|DAPE_PSEAE	10	10	1374.1	1.48067	9 neg	65 neg	2.54264e+07	1.91736e+07	1.58295e+07	2.07679e+07	9.91113e+06	7.54411e+06	1.54025e+07	1.45283e+07	1.44442e+07	9.61293e+06	3.47669e+07	1.96141e+07	2.58256e+07	2.35017e+07	9.30159e+06	9.35267e+06	2.32083e+07	2.28911e+07	1.98618e+07	9.61293e+06
Q9HUE1	Q9HUE1_PSEAE	Uncharacterized protein	PA5028		0.110134	0.155017	0.353275	tr|Q9HUE1|Q9HUE1_PSEAE	3	3	185.05	1.65879	9 neg	65 neg	4.97244e+06	1.7709e+06	3.64427e+06	3.14233e+06	2.02058e+06	931271	888656	1.23843e+06	4.4013e+06	1.91494e+06	6.7991e+06	1.81158e+06	5.94558e+06	3.55597e+06	1.89632e+06	1.15453e+06	1.33902e+06	1.9513e+06	6.05209e+06	1.91494e+06
Q9I0U4	Q9I0U4_PSEAE	Uncharacterized protein	PA2540		0.110231	0.155017	0.353087	tr|Q9I0U4|Q9I0U4_PSEAE	11	11	1012.33	2.23613	65 neg	9 neg	5.24467e+06	1.16242e+06	7.99814e+06	2.34874e+06	2.39774e+06	4.3636e+06	7.32077e+06	7.57301e+06	2.0187e+07	3.38132e+06	7.17133e+06	1.18913e+06	1.30489e+07	2.65792e+06	2.25027e+06	5.40968e+06	1.10308e+07	1.19322e+07	2.77586e+07	3.38132e+06
Q9I5V6	PLSY_PSEAE	Glycerol-3-phosphate acyltransferase (Acyl-PO4 G3P acyltransferase) (Acyl-phosphate--glycerol-3-phosphate acyltransferase) (G3P acyltransferase) (GPAT) (EC 2.3.1.n3) (Lysophosphatidic acid synthase) (LPA synthase)	plsY PA0581	plsY	0.110882	0.155641	0.351839	sp|Q9I5V6|PLSY_PSEAE	1	1	68.97	3.16424	65 neg	9 neg	1867.08	9886.09	5954.74	33615.8	24999.6	41718	5704.7	90740.6	36688.9	66653.5	2552.96	10113.2	9715.09	38040.9	23462.2	51719.1	8595.76	142972	50449.9	66653.5
Q9I2B5	Q9I2B5_PSEAE	Uncharacterized protein	PA1994		0.11091	0.155641	0.351786	tr|Q9I2B5|Q9I2B5_PSEAE	3	3	258.55	2.66712	9 neg	65 neg	8.65523e+06	1.41397e+06	6.93084e+06	1.66948e+06	1.94469e+06	896968	2.69291e+06	1.23009e+06	1.56245e+06	1.34661e+06	1.18348e+07	1.44646e+06	1.13076e+07	1.88924e+06	1.82509e+06	1.112e+06	4.05764e+06	1.93815e+06	2.14848e+06	1.34661e+06
Q9I611	Q9I611_PSEAE	Probable acyl-CoA dehydrogenase	PA0507		0.111043	0.155662	0.351533	tr|Q9I611|Q9I611_PSEAE	6	2	482.86	1.76113	65 neg	9 neg	63541	80930.6	51271.6	522172	120009	256565	164424	522716	143124	388866	86883.2	82789.9	83649	590909	112628	318072	247751	823600	196806	388866
Q9HV97	Q9HV97_PSEAE	Uncharacterized protein	PA4699		0.111168	0.155672	0.351294	tr|Q9HV97|Q9HV97_PSEAE	4	4	747.58	1.43521	9 neg	65 neg	4.42789e+06	7.74134e+06	3.37161e+06	6.9641e+06	7.26257e+06	3.87846e+06	3.92007e+06	5.56603e+06	3.44391e+06	3.93235e+06	6.0545e+06	7.9192e+06	5.50075e+06	7.88083e+06	6.81592e+06	4.80825e+06	5.90671e+06	8.76992e+06	4.73561e+06	3.93235e+06
P50601	TOLB_PSEAE	Protein TolB	tolB PA0972	tolB	0.111441	0.155688	0.350776	sp|P50601|TOLB_PSEAE	24	24	2399.36	1.41418	9 neg	65 neg	1.82263e+08	1.38725e+08	1.23479e+08	9.43481e+07	7.79367e+07	6.99286e+07	9.69599e+07	7.58795e+07	1.21826e+08	7.15247e+07	2.49218e+08	1.41913e+08	2.01454e+08	1.06768e+08	7.31435e+07	8.66927e+07	1.46098e+08	1.19557e+08	1.67519e+08	7.15247e+07
G3XCT6	G3XCT6_PSEAE	Probable two-component sensor	PA1458		0.111502	0.155688	0.35066	tr|G3XCT6|G3XCT6_PSEAE	16	16	1843.57	1.20628	9 neg	65 neg	2.7234e+07	2.64631e+07	2.10736e+07	3.28887e+07	2.73444e+07	2.11177e+07	2.23465e+07	2.59135e+07	2.57039e+07	1.68359e+07	3.72386e+07	2.70711e+07	3.43812e+07	3.7218e+07	2.56627e+07	2.61802e+07	3.36715e+07	4.08298e+07	3.53447e+07	1.68359e+07
Q9HWB7	Q9HWB7_PSEAE	RecBCD enzyme subunit RecD (EC 3.1.11.5) (Exonuclease V subunit RecD) (ExoV subunit RecD) (Helicase/nuclease RecBCD subunit RecD)	recD PA4283	recD	0.111532	0.155688	0.350602	tr|Q9HWB7|Q9HWB7_PSEAE	2	1	49.24	2.42443	65 neg	9 neg	2940.02	6805.2	7014.99	92773.7	2499.57	44226.1	8638.72	160697	18962.3	39092.8	4020.05	6961.55	11444.9	104986	2345.84	54828.5	13016.7	253196	26074.6	39092.8
P07345	TRPB_PSEAE	Tryptophan synthase beta chain (EC 4.2.1.20)	trpB PA0036	trpB	0.112259	0.156538	0.349228	sp|P07345|TRPB_PSEAE	11	11	1213.21	1.64298	9 neg	65 neg	4.9112e+07	1.91238e+07	2.90891e+07	1.56633e+07	1.72083e+07	1.36414e+07	1.57677e+07	1.44592e+07	2.3233e+07	1.21427e+07	6.71536e+07	1.95632e+07	4.74586e+07	1.77252e+07	1.61499e+07	1.69117e+07	2.37586e+07	2.27822e+07	3.1947e+07	1.21427e+07
P29365	DHOM_PSEAE	Homoserine dehydrogenase (HDH) (EC 1.1.1.3)	hom PA3736	hom	0.112383	0.156545	0.348996	sp|P29365|DHOM_PSEAE	13	13	1556.04	1.32842	65 neg	9 neg	4.86146e+07	3.13241e+07	3.30083e+07	3.96002e+07	2.11056e+07	3.79104e+07	4.43657e+07	4.06203e+07	6.55123e+07	4.22745e+07	6.64734e+07	3.20438e+07	5.38526e+07	4.4813e+07	1.98076e+07	4.69986e+07	6.68496e+07	6.40019e+07	9.00841e+07	4.22745e+07
Q9HUN2	RL9_PSEAE	50S ribosomal protein L9	rplI PA4932	rplI	0.112683	0.156799	0.348431	sp|Q9HUN2|RL9_PSEAE	13	13	1955.14	2.10506	9 neg	65 neg	1.81529e+09	9.95629e+08	1.51392e+09	5.88148e+08	3.32322e+08	3.66778e+08	6.35333e+08	3.42005e+08	7.47663e+08	3.99984e+08	2.48215e+09	1.0185e+09	2.46994e+09	6.6557e+08	3.11884e+08	4.54705e+08	9.57311e+08	5.38868e+08	1.02809e+09	3.99984e+08
Q9HTV9	Q9HTV9_PSEAE	Probable ATP-binding/permease fusion ABC transporter	PA5231		0.112842	0.156855	0.348133	tr|Q9HTV9|Q9HTV9_PSEAE	9	8	666.35	1.50474	65 neg	9 neg	3.26649e+06	1.55809e+06	2.33608e+06	1.5831e+06	2.01532e+06	2.38321e+06	3.48845e+06	3.60885e+06	4.87843e+06	1.83069e+06	4.46645e+06	1.59389e+06	3.81128e+06	1.79149e+06	1.89138e+06	2.95454e+06	5.25635e+06	5.68616e+06	6.70818e+06	1.83069e+06
Q9HUL8	MUTL_PSEAE	DNA mismatch repair protein MutL	mutL PA4946	mutL	0.113095	0.156924	0.347661	sp|Q9HUL8|MUTL_PSEAE	5	5	224.68	1.5034	65 neg	9 neg	1.09974e+06	1.40831e+06	1.33569e+06	904737	521880	2.19468e+06	1.64838e+06	1.19601e+06	1.92905e+06	955367	1.50374e+06	1.44067e+06	2.17917e+06	1.02383e+06	489784	2.72082e+06	2.48375e+06	1.88445e+06	2.65258e+06	955367
Q9I2W7	RRAAH_PSEAE	Putative 4-hydroxy-4-methyl-2-oxoglutarate aldolase (HMG aldolase) (EC 4.1.3.17) (Oxaloacetate decarboxylase) (OAA decarboxylase) (EC 4.1.1.3) (Regulator of ribonuclease activity homolog) (RraA-like protein)	PA1772		0.113129	0.156924	0.347598	sp|Q9I2W7|RRAAH_PSEAE	11	11	1063.93	1.60794	9 neg	65 neg	4.80611e+08	3.03099e+08	3.83256e+08	2.86628e+08	1.54264e+08	1.22558e+08	2.10754e+08	1.58985e+08	3.83804e+08	1.2385e+08	6.57166e+08	3.10063e+08	6.25277e+08	3.24359e+08	1.44777e+08	1.51939e+08	3.17562e+08	2.50499e+08	5.27757e+08	1.2385e+08
Q9I0F9	Q9I0F9_PSEAE	Uncharacterized protein	PA2679		0.113414	0.157154	0.347067	tr|Q9I0F9|Q9I0F9_PSEAE	3	3	291.97	2.05092	9 neg	65 neg	1.4328e+07	4.2908e+06	8.53382e+06	3.51875e+06	3.14861e+06	2.38346e+06	4.43461e+06	2.09718e+06	5.1779e+06	2.39698e+06	1.95915e+07	4.38938e+06	1.39228e+07	3.98194e+06	2.95497e+06	2.95485e+06	6.68201e+06	3.30436e+06	7.11997e+06	2.39698e+06
Q9HVV9	Q9HVV9_PSEAE	3-deoxy-D-manno-octulosonate 8-phosphate phosphatase KdsC (EC 3.1.3.45) (KDO 8-P phosphatase)	PA4458		0.113652	0.15732	0.346623	tr|Q9HVV9|Q9HVV9_PSEAE	4	4	264.4	1.31437	9 neg	65 neg	3.08843e+06	3.70922e+06	2.72155e+06	2.86917e+06	1.95859e+06	1.8101e+06	2.75589e+06	1.63634e+06	2.9026e+06	1.81057e+06	4.22299e+06	3.79444e+06	4.44018e+06	3.24686e+06	1.83813e+06	2.24403e+06	4.15253e+06	2.57824e+06	3.99128e+06	1.81057e+06
Q9I398	Q9I398_PSEAE	Uncharacterized protein	PA1624		0.113843	0.157419	0.346271	tr|Q9I398|Q9I398_PSEAE	7	7	553.85	1.41722	9 neg	65 neg	1.56084e+07	1.57528e+07	1.39358e+07	1.25986e+07	8.79319e+06	7.72252e+06	1.33159e+07	6.82064e+06	1.43079e+07	4.88891e+06	2.13422e+07	1.61147e+07	2.27361e+07	1.42571e+07	8.2524e+06	9.57384e+06	2.00642e+07	1.07467e+07	1.96744e+07	4.88891e+06
Q9I3C5	HTPG_PSEAE	Chaperone protein HtpG (Heat shock protein HtpG) (High temperature protein G)	htpG PA1596	htpG	0.113963	0.157421	0.346047	sp|Q9I3C5|HTPG_PSEAE	56	53	7496.3	1.52933	65 neg	9 neg	1.11509e+09	9.25346e+08	7.57428e+08	7.1595e+08	4.47515e+08	9.99505e+08	1.51183e+09	9.03147e+08	1.89793e+09	7.45774e+08	1.52472e+09	9.46606e+08	1.23573e+09	8.10195e+08	4.19993e+08	1.23912e+09	2.278e+09	1.42301e+09	2.60978e+09	7.45774e+08
Q51480	NIRF_PSEAE	Protein NirF	nirF PA0516	nirF	0.114168	0.157483	0.34567	sp|Q51480|NIRF_PSEAE	10	10	1000.74	1.9951	9 neg	65 neg	7.22962e+07	3.40233e+07	4.93285e+07	2.27432e+07	1.38728e+07	1.6979e+07	2.28521e+07	1.18625e+07	2.95129e+07	1.51615e+07	9.88546e+07	3.4805e+07	8.04788e+07	2.57371e+07	1.30197e+07	2.10493e+07	3.44332e+07	1.86907e+07	4.05824e+07	1.51615e+07
Q9I0K0	NUOB_PSEAE	NADH-quinone oxidoreductase subunit B (EC 1.6.5.11) (NADH dehydrogenase I subunit B) (NDH-1 subunit B)	nuoB PA2638	nuoB	0.114246	0.157483	0.345525	sp|Q9I0K0|NUOB_PSEAE	8	8	768.27	1.37025	9 neg	65 neg	1.06283e+08	6.63187e+07	7.51144e+07	5.50836e+07	4.9916e+07	5.97422e+07	5.62714e+07	3.42241e+07	5.90354e+07	4.81359e+07	1.45327e+08	6.78424e+07	1.22548e+08	6.23346e+07	4.68461e+07	7.40643e+07	8.47889e+07	5.3924e+07	8.11779e+07	4.81359e+07
Q9HTT8	Q9HTT8_PSEAE	Uncharacterized protein	PA5257		0.114921	0.158249	0.344283	tr|Q9HTT8|Q9HTT8_PSEAE	17	17	1423.02	1.89471	65 neg	9 neg	1.95568e+07	1.50337e+07	1.84551e+07	9.42019e+06	9.43924e+06	1.84054e+07	3.45691e+07	1.55285e+07	5.41554e+07	1.35807e+07	2.67411e+07	1.53791e+07	3.01093e+07	1.06602e+07	8.85872e+06	2.28177e+07	5.20883e+07	2.4467e+07	7.44675e+07	1.35807e+07
Q9HZY2	Q9HZY2_PSEAE	Uncharacterized protein	PA2864		0.115513	0.158898	0.343203	tr|Q9HZY2|Q9HZY2_PSEAE	1	1	130.19	2.96399	9 neg	65 neg	4.06895e+06	383393	1.86368e+06	709153	737559	282487	201882	1.04596e+06	544278	544405	5.5637e+06	392201	3.04057e+06	802504	692199	350208	304194	1.64803e+06	748421	544405
Q9I2W9	Q9I2W9_PSEAE	Phosphoenolpyruvate synthase (PEP synthase) (EC 2.7.9.2) (Pyruvate, water dikinase)	ppsA PA1770	ppsA	0.115775	0.15902	0.342725	tr|Q9I2W9|Q9I2W9_PSEAE	51	50	6233.4	1.35623	9 neg	65 neg	7.19757e+08	4.19965e+08	4.98686e+08	4.06886e+08	3.01454e+08	3.14574e+08	3.5591e+08	3.65072e+08	3.99158e+08	2.95636e+08	9.84164e+08	4.29613e+08	8.13601e+08	4.60446e+08	2.82914e+08	3.89987e+08	5.36281e+08	5.75213e+08	5.4887e+08	2.95636e+08
Q9HYB4	Q9HYB4_PSEAE	Endonuclease III (EC 4.2.99.18) (DNA-(apurinic or apyrimidinic site) lyase)	nth PA3495	nth	0.115842	0.15902	0.342604	tr|Q9HYB4|Q9HYB4_PSEAE	4	4	257.35	1.31473	65 neg	9 neg	4.75083e+06	3.04889e+06	4.03503e+06	4.78558e+06	2.58098e+06	4.68159e+06	4.19183e+06	4.31438e+06	7.31223e+06	4.7446e+06	6.49607e+06	3.11894e+06	6.58311e+06	5.41554e+06	2.42225e+06	5.80391e+06	6.31619e+06	6.79781e+06	1.00548e+07	4.7446e+06
Q9I764	Q9I764_PSEAE	Uncharacterized protein	PA0068		0.115978	0.159042	0.342357	tr|Q9I764|Q9I764_PSEAE	2	2	135.66	1.42746	9 neg	65 neg	354340	421497	337798	734403	508917	230342	354999	260969	273958	530882	484509	431181	551113	831077	477618	285562	534908	411186	376711	530882
Q9I087	Q9I087_PSEAE	Uncharacterized protein	PA2756		0.116239	0.159235	0.341885	tr|Q9I087|Q9I087_PSEAE	1	1	155.88	1.4341	65 neg	9 neg	224031	235824	128852	269302	229548	325300	218775	214594	477740	323253	306330	241242	210220	304752	215431	403284	329647	338118	656926	323253
Q9HZ91	Q9HZ91_PSEAE	Probable transcriptional regulator	PA3133		0.116528	0.15934	0.341363	tr|Q9HZ91|Q9HZ91_PSEAE	2	2	270	3.24116	9 neg	65 neg	4.97516e+06	442258	5.19828e+06	1.50094e+06	1.29084e+06	1.12906e+06	717407	639028	452619	1.19852e+06	6.80281e+06	452419	8.48093e+06	1.69852e+06	1.21145e+06	1.39973e+06	1.08098e+06	1.00686e+06	622383	1.19852e+06
Q9HTR2	Q9HTR2_PSEAE	Phosphorylcholine phosphatase	pchP PA5292	pchP	0.116671	0.15934	0.341106	tr|Q9HTR2|Q9HTR2_PSEAE	1	1	28.02	2.00108	9 neg	65 neg	14686.2	72450.2	26215.3	67569.7	60339.8	13846.9	14570.8	71815.4	14734.2	5598.29	20081.2	74114.7	42769.9	76464.3	56628.9	17166.4	21955	113153	20260.5	5598.29
Q9I1H4	Q9I1H4_PSEAE	Uncharacterized protein	PA2301		0.116677	0.15934	0.341095	tr|Q9I1H4|Q9I1H4_PSEAE	5	4	280.3	1.24033	9 neg	65 neg	1.19185e+06	712177	925805	924813	884575	621192	674798	918426	600653	925259	1.62969e+06	728540	1.51044e+06	1.04655e+06	830173	770111	1.01678e+06	1.44709e+06	825940	925259
Q59654	PYRF_PSEAE	Orotidine 5'-phosphate decarboxylase (EC 4.1.1.23) (OMP decarboxylase) (OMPDCase) (OMPdecase)	pyrF PA2876	pyrF	0.117488	0.15992	0.339642	sp|Q59654|PYRF_PSEAE	11	11	1075.85	1.66725	9 neg	65 neg	6.49728e+07	4.15626e+07	4.27258e+07	3.74581e+07	1.78128e+07	1.46195e+07	2.48471e+07	1.36239e+07	5.41914e+07	1.53946e+07	8.88409e+07	4.25175e+07	6.97067e+07	4.23889e+07	1.67173e+07	1.81242e+07	3.74392e+07	2.1466e+07	7.4517e+07	1.53946e+07
Q9HV81	Q9HV81_PSEAE	Uncharacterized protein	PA4717		0.117546	0.15992	0.339537	tr|Q9HV81|Q9HV81_PSEAE	9	9	1209.98	1.33535	65 neg	9 neg	4.54752e+06	5.64832e+06	3.34715e+06	7.75567e+06	7.37837e+06	7.73825e+06	6.79087e+06	9.62087e+06	5.6176e+06	8.52622e+06	6.21807e+06	5.77809e+06	5.46083e+06	8.7766e+06	6.92459e+06	9.59334e+06	1.02324e+07	1.51588e+07	7.7246e+06	8.52622e+06
Q9HTC5	Q9HTC5_PSEAE	Uncharacterized protein	PA5441		0.117568	0.15992	0.339499	tr|Q9HTC5|Q9HTC5_PSEAE	17	17	1710.79	1.52146	9 neg	65 neg	5.11738e+07	2.47999e+07	4.54992e+07	2.56816e+07	2.03398e+07	1.53684e+07	1.94596e+07	2.20048e+07	3.24474e+07	2.08079e+07	6.99728e+07	2.53697e+07	7.42313e+07	2.90622e+07	1.90889e+07	1.90527e+07	2.93215e+07	3.46711e+07	4.46175e+07	2.08079e+07
Q9HYR8	Q9HYR8_PSEAE	Probable non-ribosomal peptide synthetase	PA3327		0.117585	0.15992	0.339467	tr|Q9HYR8|Q9HYR8_PSEAE	47	46	4207.12	1.66816	65 neg	9 neg	2.14921e+07	1.04638e+07	1.4934e+07	9.63321e+06	9.37016e+06	1.58898e+07	1.99745e+07	1.98393e+07	4.25256e+07	1.16914e+07	2.93873e+07	1.07042e+07	2.43646e+07	1.09013e+07	8.79389e+06	1.96991e+07	3.00972e+07	3.12592e+07	5.84757e+07	1.16914e+07
Q9HZA9	Q9HZA9_PSEAE	Uncharacterized protein	PA3110		0.118021	0.160118	0.338691	tr|Q9HZA9|Q9HZA9_PSEAE	5	4	542.56	1.8453	9 neg	65 neg	1.23158e+07	3.07786e+06	8.97459e+06	4.23372e+06	4.66592e+06	3.61219e+06	3.399e+06	5.71943e+06	1.98176e+06	3.31612e+06	1.68401e+07	3.14858e+06	1.46419e+07	4.79103e+06	4.37896e+06	4.47814e+06	5.12157e+06	9.01163e+06	2.72506e+06	3.31612e+06
Q9HZN8	KTHY_PSEAE	Thymidylate kinase (EC 2.7.4.9) (dTMP kinase)	tmk PA2962	tmk	0.118043	0.160118	0.338652	sp|Q9HZN8|KTHY_PSEAE	8	8	541.63	1.45265	9 neg	65 neg	2.54386e+07	1.3841e+07	1.97097e+07	1.46074e+07	9.34615e+06	1.18975e+07	1.0449e+07	8.64669e+06	1.43192e+07	1.17851e+07	3.47836e+07	1.4159e+07	3.21562e+07	1.65303e+07	8.77136e+06	1.47496e+07	1.57444e+07	1.36239e+07	1.96899e+07	1.17851e+07
Q9HX95	MOAC_PSEAE	Cyclic pyranopterin monophosphate synthase (EC 4.6.1.17) (Molybdenum cofactor biosynthesis protein C)	moaC PA3918	moaC	0.118094	0.160118	0.338562	sp|Q9HX95|MOAC_PSEAE	7	6	513.91	2.14238	9 neg	65 neg	3.58186e+07	1.86213e+07	2.25084e+07	9.66987e+06	5.99101e+06	5.27784e+06	1.07323e+07	6.02629e+06	1.75747e+07	3.6161e+06	4.89768e+07	1.90491e+07	3.67221e+07	1.09428e+07	5.62256e+06	6.5431e+06	1.61713e+07	9.49512e+06	2.41665e+07	3.6161e+06
Q9HU50	Q9HU50_PSEAE	Probable carboxyl-terminal protease	PA5134		0.118304	0.160208	0.33819	tr|Q9HU50|Q9HU50_PSEAE	17	17	1698.43	1.84423	9 neg	65 neg	1.47479e+08	6.83189e+07	1.22877e+08	5.42503e+07	3.62939e+07	2.82662e+07	4.64858e+07	3.95554e+07	8.41381e+07	3.42911e+07	2.01656e+08	6.98885e+07	2.00472e+08	6.13916e+07	3.40618e+07	3.50425e+07	7.00441e+07	6.23241e+07	1.15696e+08	3.42911e+07
Q9I3P2	Q9I3P2_PSEAE	Probable short-chain dehydrogenase	PA1470		0.11863	0.160208	0.337614	tr|Q9I3P2|Q9I3P2_PSEAE	3	3	406.33	1.64392	65 neg	9 neg	2.9682e+06	547267	1.65889e+06	1.13572e+06	848294	1.22504e+06	3.75333e+06	2.3249e+06	2.59304e+06	1.87146e+06	4.05858e+06	559840	2.70645e+06	1.28522e+06	796123	1.51871e+06	5.65547e+06	3.66315e+06	3.56561e+06	1.87146e+06
Q9I4Z5	Q9I4Z5_PSEAE	Uncharacterized protein	PA0968		0.118763	0.160208	0.337379	tr|Q9I4Z5|Q9I4Z5_PSEAE	1	1	155.88	2.6035	65 neg	9 neg	470964	137470	152948	661956	766574	644702	2.18195e+06	1.89719e+06	272067	705525	643975	140629	249533	749094	719429	799258	3.28773e+06	2.98924e+06	374111	705525
Q9I3F2	Q9I3F2_PSEAE	Probable oxidoreductase	PA1565		0.118885	0.160208	0.337164	tr|Q9I3F2|Q9I3F2_PSEAE	1	1	13.93	5.05398	65 neg	9 neg	0	37163.1	5497.52	10109.1	27580	69442.9	85333.4	41996.8	92680.8	116632	0	38016.9	8969.13	11439.9	25883.8	86090.5	128579	66170.8	127443	116632
Q9I4T5	Y1039_PSEAE	UPF0225 protein PA1039	PA1039		0.11893	0.160208	0.337084	sp|Q9I4T5|Y1039_PSEAE	5	5	400.31	1.3823	9 neg	65 neg	1.94983e+06	2.94074e+06	2.15166e+06	3.32036e+06	3.3628e+06	2.89459e+06	1.18708e+06	2.56248e+06	1.42017e+06	1.86501e+06	2.66611e+06	3.0083e+06	3.5104e+06	3.75744e+06	3.15598e+06	3.58851e+06	1.78868e+06	4.03749e+06	1.95284e+06	1.86501e+06
Q9I623	Q9I623_PSEAE	Uncharacterized protein	PA0495		0.119002	0.160208	0.336957	tr|Q9I623|Q9I623_PSEAE	2	2	211.22	2.78293	9 neg	65 neg	2.27853e+06	373978	1.37333e+06	324084	368382	123031	623133	186784	608962	153529	3.11556e+06	382570	2.24056e+06	366745	345726	152526	938929	294300	837366	153529
Q9HXI8	ISCS_PSEAE	Cysteine desulfurase IscS (EC 2.8.1.7)	iscS PA3814	iscS	0.119008	0.160208	0.336947	sp|Q9HXI8|ISCS_PSEAE	22	20	2074.48	1.66536	9 neg	65 neg	8.89345e+07	4.30697e+07	6.03909e+07	3.88694e+07	2.34684e+07	2.85809e+07	3.32109e+07	2.24788e+07	4.44899e+07	2.41992e+07	1.21605e+08	4.40592e+07	9.8527e+07	4.3986e+07	2.20251e+07	3.54326e+07	5.00417e+07	3.5418e+07	6.11767e+07	2.41992e+07
Q9I492	PY2CR_PSEAE	Delta(1)-pyrroline-2-carboxylate/Delta(1)-piperideine-2-carboxylate reductase (Pyr2C/Pip2C reductase) (EC 1.5.1.21) (Delta(1)-pyrroline-(4S)-hydroxy-2-carboxylate reductase) (Pyr4SH2C reductase) (EC 1.5.1.-) (Proline ketimine reductase)	lhpD PA1252	lhpD	0.11933	0.160479	0.336381	sp|Q9I492|PY2CR_PSEAE	1	1	92.48	1.99578	65 neg	9 neg	19556.5	16108.8	74089.8	31449	24749.9	94810.3	89201.9	19847.2	42340.2	85008.4	26740.7	16478.9	120876	35588.8	23227.8	117539	134408	31271.6	58220.8	85008.4
Q9HTC6	Q9HTC6_PSEAE	Probable peptidase	PA5440		0.119763	0.160897	0.335625	tr|Q9HTC6|Q9HTC6_PSEAE	3	3	251.82	2.13228	65 neg	9 neg	1.74584e+06	284698	842520	510343	269003	806017	2.37861e+06	857422	3.07057e+06	675327	2.38718e+06	291239	1.37456e+06	577523	252459	999244	3.58405e+06	1.35097e+06	4.22225e+06	675327
Q9I105	Q9I105_PSEAE	Probable thiol:disulfide interchange protein	PA2477		0.119889	0.160903	0.335405	tr|Q9I105|Q9I105_PSEAE	1	1	51.23	2.64268	65 neg	9 neg	61968.1	119446	45471.1	71612.9	8726.47	237550	162586	224871	159428	27463.9	84732.4	122191	74185.5	81039.8	8189.78	294498	244983	354310	219225	27463.9
G3XD29	NHAP_PSEAE	Na(+)/H(+) antiporter NhaP (Sodium/proton antiporter NhaP)	nhaP PA3887	nhaP	0.120409	0.161438	0.3345	sp|G3XD29|NHAP_PSEAE	1	1	139.27	2.63756	65 neg	9 neg	32404.2	16382.5	28248.8	78940.6	158856	381760	41641.5	218610	60954.1	127424	44308.1	16758.9	46087.6	89332	149087	473280	62744.9	344445	83816.1	127424
Q9HWI2	Q9HWI2_PSEAE	Probable acyl-CoA dehydrogenase	PA4199		0.120875	0.16176	0.333693	tr|Q9HWI2|Q9HWI2_PSEAE;tr|Q9HU02|Q9HU02_PSEAE;tr|Q9I460|Q9I460_PSEAE	26	19	2939.22	1.52203	65 neg	9 neg	1.43932e+08	3.30876e+07	1.02568e+08	6.4409e+07	4.81491e+07	8.30185e+07	1.14631e+08	1.0052e+08	1.9003e+08	1.08657e+08	1.96806e+08	3.38478e+07	1.67339e+08	7.28876e+07	4.51879e+07	1.02921e+08	1.72725e+08	1.58381e+08	2.61304e+08	1.08657e+08
Q9HZN1	Q9HZN1_PSEAE	Probable peptidase	PA2973		0.120921	0.16176	0.333613	tr|Q9HZN1|Q9HZN1_PSEAE	7	7	589.44	1.67886	65 neg	9 neg	1.06756e+07	3.25371e+06	7.44005e+06	2.83673e+06	4.27941e+06	6.98038e+06	1.17087e+07	8.47472e+06	1.58619e+07	4.79766e+06	1.45974e+07	3.32847e+06	1.21384e+07	3.21014e+06	4.01622e+06	8.65379e+06	1.76425e+07	1.33529e+07	2.18112e+07	4.79766e+06
Q9HW18	Q9HW18_PSEAE	Uncharacterized protein	PA4384		0.121016	0.16176	0.33345	tr|Q9HW18|Q9HW18_PSEAE	3	3	157.69	1.45728	9 neg	65 neg	882382	578739	640335	1.26072e+06	805119	331312	504315	835060	363242	825713	1.20653e+06	592035	1.0447e+06	1.42668e+06	755603	410738	759895	1.31573e+06	499484	825713
Q9I669	Q9I669_PSEAE	Uncharacterized protein	PA0449		0.121837	0.162566	0.33204	tr|Q9I669|Q9I669_PSEAE	8	8	680.9	2.00593	9 neg	65 neg	8.88381e+07	2.65582e+07	7.64925e+07	2.7658e+07	2.2353e+07	1.75139e+07	3.29273e+07	1.65655e+07	3.47909e+07	1.87945e+07	1.21473e+08	2.71684e+07	1.24796e+08	3.12989e+07	2.09783e+07	2.17125e+07	4.96145e+07	2.61008e+07	4.784e+07	1.87945e+07
Q9HVK8	Q9HVK8_PSEAE	Probable ATP-dependent protease	PA4576		0.12197	0.162566	0.331812	tr|Q9HVK8|Q9HVK8_PSEAE	19	18	1588.59	1.77057	65 neg	9 neg	2.95495e+07	9.91946e+06	2.59206e+07	1.44776e+07	9.39469e+06	2.55822e+07	3.67073e+07	2.14769e+07	5.89676e+07	1.53105e+07	4.04047e+07	1.01474e+07	4.22891e+07	1.63834e+07	8.81691e+06	3.17151e+07	5.531e+07	3.38393e+07	8.10846e+07	1.53105e+07
Q9HTF0	Q9HTF0_PSEAE	Uncharacterized protein	PA5414		0.121988	0.162566	0.331782	tr|Q9HTF0|Q9HTF0_PSEAE	8	8	1104.72	1.69551	9 neg	65 neg	5.52344e+07	4.32395e+07	4.08622e+07	2.13712e+07	1.58521e+07	2.01384e+07	2.55354e+07	2.16706e+07	2.33089e+07	1.34801e+07	7.55251e+07	4.42329e+07	6.66661e+07	2.41844e+07	1.48772e+07	2.49662e+07	3.84764e+07	3.41446e+07	3.20514e+07	1.34801e+07
Q9I2Z2	Q9I2Z2_PSEAE	Uncharacterized protein	PA1745		0.122244	0.162602	0.331345	tr|Q9I2Z2|Q9I2Z2_PSEAE	5	5	348.79	2.5833	9 neg	65 neg	3.22951e+07	6.25521e+06	2.58829e+07	5.90229e+06	6.48819e+06	4.55744e+06	5.94952e+06	6.14912e+06	9.52663e+06	3.55591e+06	4.41589e+07	6.39892e+06	4.22277e+07	6.67925e+06	6.08916e+06	5.64999e+06	8.96466e+06	9.68864e+06	1.30998e+07	3.55591e+06
Q9HUY1	DLDH3_PSEAE	Dihydrolipoyl dehydrogenase 3 (EC 1.8.1.4) (Dihydrolipoamide dehydrogenase 3) (LPD-3)	lpd3 PA4829	lpd3	0.122303	0.162602	0.331245	sp|Q9HUY1|DLDH3_PSEAE	13	12	1321.27	1.60724	9 neg	65 neg	4.14805e+07	2.66691e+07	3.44594e+07	1.71507e+07	1.42761e+07	1.25472e+07	2.42808e+07	1.23398e+07	2.2926e+07	1.13012e+07	5.67185e+07	2.72819e+07	5.62201e+07	1.94083e+07	1.33981e+07	1.55551e+07	3.6586e+07	1.94428e+07	3.15249e+07	1.13012e+07
Q9HXR0	Q9HXR0_PSEAE	Uncharacterized protein	PA3732		0.122383	0.162602	0.331108	tr|Q9HXR0|Q9HXR0_PSEAE	2	2	359.85	1.5271	9 neg	65 neg	4.89226e+06	7.47067e+06	3.8265e+06	1.04589e+07	6.80565e+06	2.5747e+06	3.79996e+06	7.73137e+06	4.37666e+06	3.4242e+06	6.68945e+06	7.64231e+06	6.24289e+06	1.18357e+07	6.3871e+06	3.19193e+06	5.72573e+06	1.21817e+07	6.01821e+06	3.4242e+06
Q9HTP1	Q9HTP1_PSEAE	Probable pyridoxal-dependent aminotransferase	PA5313		0.122506	0.162602	0.330899	tr|Q9HTP1|Q9HTP1_PSEAE	14	13	1557.86	1.82155	9 neg	65 neg	5.76235e+07	4.68813e+07	3.92175e+07	1.97608e+07	1.61804e+07	1.46206e+07	2.85381e+07	1.71283e+07	2.97543e+07	8.59098e+06	7.87918e+07	4.79584e+07	6.39828e+07	2.23621e+07	1.51853e+07	1.81256e+07	4.30008e+07	2.69876e+07	4.09143e+07	8.59098e+06
Q9I0S3	Q9I0S3_PSEAE	Uncharacterized protein	PA2562		0.12293	0.162846	0.33018	tr|Q9I0S3|Q9I0S3_PSEAE	1	1	34.84	1.29931	9 neg	65 neg	1.02622e+06	1.56412e+06	809417	1.06091e+06	1.37809e+06	1.15417e+06	791155	692385	971752	884266	1.4032e+06	1.60006e+06	1.32055e+06	1.20056e+06	1.29334e+06	1.43085e+06	1.1921e+06	1.09093e+06	1.33623e+06	884266
Q9HYI6	Y3419_PSEAE	UPF0162 protein PA3419	PA3419		0.122936	0.162846	0.33017	sp|Q9HYI6|Y3419_PSEAE	8	8	1002.97	1.51437	9 neg	65 neg	1.80387e+07	1.75529e+07	1.44109e+07	1.39737e+07	6.41407e+06	1.43431e+07	8.79954e+06	7.8192e+06	8.41943e+06	7.10012e+06	2.46653e+07	1.79562e+07	2.35112e+07	1.58131e+07	6.0196e+06	1.77816e+07	1.3259e+07	1.232e+07	1.15773e+07	7.10012e+06
Q9HUX1	SPEA_PSEAE	Biosynthetic arginine decarboxylase (ADC) (EC 4.1.1.19)	speA PA4839	speA	0.123276	0.163133	0.329596	sp|Q9HUX1|SPEA_PSEAE	10	10	914.15	1.90515	65 neg	9 neg	8.68404e+06	5.25461e+06	4.80481e+06	4.82062e+06	3.14043e+06	6.36574e+06	1.12937e+07	6.38931e+06	2.19161e+07	4.91131e+06	1.18742e+07	5.37533e+06	7.83899e+06	5.45519e+06	2.94729e+06	7.89181e+06	1.70171e+07	1.00671e+07	3.01362e+07	4.91131e+06
P46384	PILG_PSEAE	Protein PilG	pilG PA0408	pilG	0.123476	0.163234	0.329258	sp|P46384|PILG_PSEAE	10	10	899.5	1.47772	9 neg	65 neg	8.98873e+07	6.70068e+07	6.91966e+07	4.78218e+07	3.83628e+07	2.77915e+07	3.57674e+07	2.88036e+07	9.21719e+07	2.67886e+07	1.22908e+08	6.85463e+07	1.12893e+08	5.41169e+07	3.60034e+07	3.4454e+07	5.38938e+07	4.53834e+07	1.26743e+08	2.67886e+07
O82851	EFTS_PSEAE	Elongation factor Ts (EF-Ts)	tsf PA3655	tsf	0.12402	0.16379	0.328345	sp|O82851|EFTS_PSEAE	29	27	3558.67	1.71548	9 neg	65 neg	1.55861e+09	1.7529e+09	1.47415e+09	9.34946e+08	5.00605e+08	5.93145e+08	9.61722e+08	4.51848e+08	1.2151e+09	4.0471e+08	2.13117e+09	1.79318e+09	2.40506e+09	1.05802e+09	4.69817e+08	7.3534e+08	1.44911e+09	7.11939e+08	1.67085e+09	4.0471e+08
Q9HWH7	Q9HWH7_PSEAE	Periplasmic gluconolactonase, PpgL	ppgL PA4204	ppgL	0.124272	0.16396	0.327922	tr|Q9HWH7|Q9HWH7_PSEAE	12	12	1480.28	1.45405	9 neg	65 neg	6.55257e+07	6.72997e+07	4.84308e+07	3.56711e+07	3.29563e+07	3.64185e+07	4.38685e+07	2.12383e+07	4.78057e+07	2.25228e+07	8.9597e+07	6.8846e+07	7.90142e+07	4.03667e+07	3.09295e+07	4.51491e+07	6.61005e+07	3.34634e+07	6.57362e+07	2.25228e+07
Q9I678	Q9I678_PSEAE	Probable oxidoreductase	PA0439		0.124408	0.163975	0.327695	tr|Q9I678|Q9I678_PSEAE	4	4	156.75	1.38469	65 neg	9 neg	407784	937850	541605	1.40442e+06	552092	899736	989124	1.30643e+06	1.28642e+06	840713	557586	959398	883622	1.58929e+06	518138	1.11543e+06	1.4904e+06	2.05843e+06	1.76892e+06	840713
Q9HUX9	Q9HUX9_PSEAE	Probable transcriptional regulator	PA4831		0.124916	0.164481	0.32685	tr|Q9HUX9|Q9HUX9_PSEAE	4	3	423.39	2.06704	9 neg	65 neg	5.30216e+06	6.91422e+06	4.02988e+06	2.78387e+06	1.03841e+06	757422	4.49058e+06	491324	3.5398e+06	429715	7.24994e+06	7.07308e+06	6.57469e+06	3.15033e+06	974551	938999	6.76635e+06	774138	4.86748e+06	429715
Q9HX91	Y3922_PSEAE	Uncharacterized protein PA3922	PA3922		0.125448	0.164777	0.325969	sp|Q9HX91|Y3922_PSEAE;tr|Q9HYI4|Q9HYI4_PSEAE	8	8	554.76	2.72113	9 neg	65 neg	1.64372e+07	6.33941e+06	1.04168e+07	2.5606e+06	1.74692e+06	1.17216e+06	5.04697e+06	1.10023e+06	5.22961e+06	1.23239e+06	2.24755e+07	6.48506e+06	1.69948e+07	2.89767e+06	1.63948e+06	1.45316e+06	7.6047e+06	1.73354e+06	7.19108e+06	1.23239e+06
G3XD26	G3XD26_PSEAE	Uncharacterized protein	PA3978		0.125647	0.164777	0.32564	tr|G3XD26|G3XD26_PSEAE	5	5	224.1	2.01238	9 neg	65 neg	2.9567e+07	9.50788e+06	2.02654e+07	8.89065e+06	5.61566e+06	3.50172e+06	5.74307e+06	6.01897e+06	1.77699e+07	3.66255e+06	4.04287e+07	9.72632e+06	3.30628e+07	1.0061e+07	5.27029e+06	4.34118e+06	8.65358e+06	9.48359e+06	2.44348e+07	3.66255e+06
Q9I6H8	Q9I6H8_PSEAE	L-cysteine transporter of ABC system YecS	PA0313		0.12569	0.164777	0.325569	tr|Q9I6H8|Q9I6H8_PSEAE	1	1	88.06	2.01965	65 neg	9 neg	4698.65	8886.27	8186.83	76420.9	21834.7	38801.4	13016.4	102366	31526.6	56702.1	6424.73	9090.43	13356.7	86480.7	20491.8	48103.3	19613	161290	43351.3	56702.1
Q9I4X8	Q9I4X8_PSEAE	Uncharacterized protein	PA0991		0.125704	0.164777	0.325546	tr|Q9I4X8|Q9I4X8_PSEAE	2	2	202.7	2.36804	9 neg	65 neg	1.09386e+07	1.22417e+07	1.10644e+07	5.03599e+06	1.43328e+06	836554	2.53835e+06	2.8725e+06	9.78261e+06	1.16313e+06	1.49569e+07	1.2523e+07	1.80514e+07	5.69891e+06	1.34513e+06	1.0371e+06	3.82475e+06	4.52595e+06	1.34518e+07	1.16313e+06
Q9I6N6	Q9I6N6_PSEAE	Probable transcriptional regulator	PA0253		0.125836	0.164777	0.32533	tr|Q9I6N6|Q9I6N6_PSEAE	2	2	150.97	1.79631	65 neg	9 neg	9885.2	58708.4	6779.18	216557	56975.2	99464.8	88850.6	176065	51643.5	210717	13516.6	60057.2	11060.2	245063	53471.2	123310	133879	277410	71013.4	210717
Q9HTW3	ZAPA_PSEAE	Cell division protein ZapA (Z ring-associated protein ZapA)	zapA PA5227	zapA	0.125953	0.164777	0.325137	sp|Q9HTW3|ZAPA_PSEAE	6	6	1213.39	2.62617	9 neg	65 neg	1.14753e+08	3.07753e+07	1.07844e+08	1.72232e+07	2.48991e+07	1.68666e+07	2.01315e+07	2.57418e+07	1.65284e+07	3.32504e+07	1.56908e+08	3.14823e+07	1.75946e+08	1.94904e+07	2.33678e+07	2.09101e+07	3.03339e+07	4.05592e+07	2.27278e+07	3.32504e+07
Q9XCL6	SYE_PSEAE	Glutamate--tRNA ligase (EC 6.1.1.17) (Glutamyl-tRNA synthetase) (GluRS)	gltX PA3134	gltX	0.126013	0.164777	0.325038	sp|Q9XCL6|SYE_PSEAE	23	22	1851.75	1.42152	65 neg	9 neg	3.64284e+07	2.04403e+07	2.77994e+07	2.82874e+07	2.62473e+07	2.62866e+07	4.90862e+07	3.50372e+07	5.98591e+07	2.7611e+07	4.98106e+07	2.09099e+07	4.53544e+07	3.20111e+07	2.4633e+07	3.25883e+07	7.39625e+07	5.52052e+07	8.23104e+07	2.7611e+07
Q9I6L0	CYSA_PSEAE	Sulfate/thiosulfate import ATP-binding protein CysA (EC 3.6.3.25) (Sulfate-transporting ATPase)	cysA PA0280	cysA	0.126284	0.16494	0.324592	sp|Q9I6L0|CYSA_PSEAE	3	3	201.98	1.38115	65 neg	9 neg	34072.6	51016.9	1.23066e+06	22531.7	105074	230932	181685	573757	817970	189146	46589.3	52189	2.0078e+06	25497.6	98612.2	286293	273760	904020	1.12477e+06	189146
Q9I5Y2	Q9I5Y2_PSEAE	Uncharacterized protein	PA0554		0.126395	0.16494	0.324412	tr|Q9I5Y2|Q9I5Y2_PSEAE	2	2	361.78	2.1732	9 neg	65 neg	2.15694e+07	7.11786e+06	1.89266e+07	4.01121e+06	4.41575e+06	1.52312e+06	1.77019e+06	3.53981e+06	1.56362e+07	3.31799e+06	2.94931e+07	7.28139e+06	3.08785e+07	4.53923e+06	4.14418e+06	1.88825e+06	2.6673e+06	5.57738e+06	2.15009e+07	3.31799e+06
Q9HYV0	Q9HYV0_PSEAE	Uncharacterized protein	PA3293		0.126511	0.16494	0.324221	tr|Q9HYV0|Q9HYV0_PSEAE	1	1	15.31	2.95023	65 neg	9 neg	0	0	183224	880.075	0	309.084	154363	32.3801	22187.1	366258	0	0	298928	995.925	0	383.181	232592	51.0186	30508.9	366258
Q9HVQ4	Q9HVQ4_PSEAE	Uncharacterized protein	PA4518		0.127057	0.165408	0.323329	tr|Q9HVQ4|Q9HVQ4_PSEAE	5	5	375.26	2.55063	9 neg	65 neg	2.63916e+07	5.30471e+06	2.53047e+07	5.18729e+06	4.7111e+06	2.88661e+06	2.83757e+06	2.9088e+06	1.41922e+07	3.40334e+06	3.60867e+07	5.42658e+06	4.12843e+07	5.87013e+06	4.42136e+06	3.57861e+06	4.27561e+06	4.58314e+06	1.95153e+07	3.40334e+06
Q9I304	Q9I304_PSEAE	Uncharacterized protein	PA1733		0.12712	0.165408	0.323227	tr|Q9I304|Q9I304_PSEAE	7	7	1041.43	1.33298	9 neg	65 neg	1.51798e+07	2.24288e+07	1.39505e+07	2.39496e+07	2.37542e+07	1.66691e+07	1.25828e+07	2.14316e+07	1.35647e+07	1.0219e+07	2.07561e+07	2.29441e+07	2.276e+07	2.71022e+07	2.22933e+07	2.06652e+07	1.89595e+07	3.3768e+07	1.86524e+07	1.0219e+07
Q9I537	Q9I537_PSEAE	Uncharacterized protein	PA0920		0.127498	0.165737	0.322614	tr|Q9I537|Q9I537_PSEAE	4	2	68.05	4.70092	65 neg	9 neg	32814.9	11413.6	2162.13	0	19626.7	22835.5	64705.6	133063	33601.7	56136.8	44869.6	11675.8	3527.49	0	18419.7	28309.9	97497.5	209656	46204.8	56136.8
Q9I3J0	Q9I3J0_PSEAE	Xanthine dehydrogenase	xdhB PA1523	xdhB	0.127943	0.166073	0.321894	tr|Q9I3J0|Q9I3J0_PSEAE	3	2	58.62	4.05393	9 neg	65 neg	88334.1	33275.3	681669	151806	330754	29368.2	96529.8	88409	3239.56	99636.8	120784	34039.8	1.11213e+06	171789	310412	36408.6	145450	139299	4454.63	99636.8
Q9I5I6	SERDH_PSEAE	NAD-dependent L-serine dehydrogenase (EC 1.1.1.387) (L-serine 3-dehydrogenase (NAD(+)))	PA0743		0.128008	0.166073	0.32179	sp|Q9I5I6|SERDH_PSEAE	5	5	305.48	1.3678	9 neg	65 neg	3.39234e+06	6.96216e+06	3.29812e+06	4.65779e+06	3.79562e+06	4.41896e+06	3.70567e+06	2.59526e+06	2.58328e+06	2.8586e+06	4.63854e+06	7.12212e+06	5.38084e+06	5.27093e+06	3.56219e+06	5.47833e+06	5.58365e+06	4.08913e+06	3.5522e+06	2.8586e+06
Q9HVM9	Q9HVM9_PSEAE	Type 4 fimbrial biogenesis protein PilX	pilX PA4553	pilX	0.128634	0.166722	0.320783	tr|Q9HVM9|Q9HVM9_PSEAE	2	2	95.08	1.39108	9 neg	65 neg	584356	1.11948e+06	513709	809879	935858	803215	390017	504988	613262	537588	799022	1.1452e+06	838109	916488	878302	995771	587673	795667	843279	537588
Q9HU62	Q9HU62_PSEAE	Uncharacterized protein	PA5122		0.12886	0.166851	0.320421	tr|Q9HU62|Q9HU62_PSEAE	1	1	125.28	1.57261	9 neg	65 neg	423385	633505	477459	1.06835e+06	997922	379185	269129	541697	290737	808837	578917	648060	778968	1.20899e+06	936549	470087	405520	853506	399784	808837
Q9HW16	Q9HW16_PSEAE	Uncharacterized protein	PA4388		0.129649	0.167685	0.319162	tr|Q9HW16|Q9HW16_PSEAE	12	10	632.71	2.45844	9 neg	65 neg	9.29021e+07	2.25914e+07	8.04239e+07	1.61417e+07	2.03539e+07	2.20481e+07	1.67441e+07	2.70404e+07	1.49627e+07	1.37417e+07	1.2703e+08	2.31104e+07	1.31211e+08	1.82666e+07	1.91021e+07	2.73337e+07	2.52298e+07	4.26052e+07	2.05748e+07	1.37417e+07
Q9HZM5	KDSB_PSEAE	3-deoxy-manno-octulosonate cytidylyltransferase (EC 2.7.7.38) (CMP-2-keto-3-deoxyoctulosonic acid synthase) (CKS) (CMP-KDO synthase)	kdsB PA2979	kdsB	0.129778	0.167685	0.318957	sp|Q9HZM5|KDSB_PSEAE	8	8	725.14	1.57214	9 neg	65 neg	3.12284e+07	1.17512e+07	2.46739e+07	1.59097e+07	1.12231e+07	8.55361e+06	1.38071e+07	1.3826e+07	1.51138e+07	8.99058e+06	4.27004e+07	1.20211e+07	4.02551e+07	1.8004e+07	1.05328e+07	1.06042e+07	2.08043e+07	2.17845e+07	2.07826e+07	8.99058e+06
Q9HVD0	MURI_PSEAE	Glutamate racemase (EC 5.1.1.3)	murI PA4662	murI	0.129884	0.167685	0.31879	sp|Q9HVD0|MURI_PSEAE	3	3	446.58	1.54407	9 neg	65 neg	4.88806e+06	1.62985e+06	3.03218e+06	2.29604e+06	1.94113e+06	2.07823e+06	1.40967e+06	2.6214e+06	1.39639e+06	1.4235e+06	6.68372e+06	1.6673e+06	4.94696e+06	2.59828e+06	1.82175e+06	2.57645e+06	2.12407e+06	4.13031e+06	1.92013e+06	1.4235e+06
Q9I5G4	CMOB_PSEAE	tRNA U34 carboxymethyltransferase (EC 2.5.1.-)	cmoB PA0774	cmoB	0.130144	0.167858	0.318377	sp|Q9I5G4|CMOB_PSEAE	2	2	99.63	1.36546	65 neg	9 neg	122804	186865	60211.1	144695	212283	213322	202999	152229	207332	216614	167916	191158	98233.6	163742	199227	264462	305877	239855	285096	216614
Q9I512	Q9I512_PSEAE	Uncharacterized protein	PA0946		0.131119	0.16895	0.316843	tr|Q9I512|Q9I512_PSEAE	11	11	1518.22	1.37928	9 neg	65 neg	3.1283e+07	3.7909e+07	2.0162e+07	4.30888e+07	2.21224e+07	1.54428e+07	2.24927e+07	2.73101e+07	2.29839e+07	2.38329e+07	4.27749e+07	3.878e+07	3.28941e+07	4.87609e+07	2.07619e+07	1.91449e+07	3.38918e+07	4.30302e+07	3.16044e+07	2.38329e+07
Q9HVF2	Q9HVF2_PSEAE	Uncharacterized protein	PA4639		0.131833	0.169704	0.315728	tr|Q9HVF2|Q9HVF2_PSEAE	10	9	1434.43	1.37868	9 neg	65 neg	2.47299e+08	1.24139e+08	1.75798e+08	1.49869e+08	9.77673e+07	1.12185e+08	1.19164e+08	1.15113e+08	1.31928e+08	9.81541e+07	3.38145e+08	1.26991e+08	2.86812e+08	1.69598e+08	9.17545e+07	1.3908e+08	1.79554e+08	1.81375e+08	1.8141e+08	9.81541e+07
Q9I530	Q9I530_PSEAE	D-lactate dehydrogenase (Fermentative)	ldhA PA0927	ldhA	0.132314	0.170158	0.31498	tr|Q9I530|Q9I530_PSEAE	5	5	666.25	1.9042	65 neg	9 neg	2.60743e+06	911166	1.8296e+06	1.72899e+06	1.78365e+06	1.006e+06	4.10311e+06	5.51897e+06	3.17847e+06	3.06624e+06	3.56528e+06	932100	2.98497e+06	1.95659e+06	1.67395e+06	1.24717e+06	6.18251e+06	8.69577e+06	4.37062e+06	3.06624e+06
Q9I4U1	Q9I4U1_PSEAE	Probable glutathione S-transferase	PA1033		0.132822	0.170646	0.314194	tr|Q9I4U1|Q9I4U1_PSEAE	4	4	178.69	1.47434	9 neg	65 neg	7.84971e+06	1.37164e+07	7.54681e+06	5.99079e+06	5.62329e+06	4.05937e+06	8.17498e+06	3.85853e+06	7.88647e+06	3.64459e+06	1.07333e+07	1.40315e+07	1.23125e+07	6.77939e+06	5.27745e+06	5.03252e+06	1.2318e+07	6.07956e+06	1.08445e+07	3.64459e+06
Q9HVN5	CLPB_PSEAE	Chaperone protein ClpB	clpB PA4542	clpB	0.133179	0.170836	0.313643	sp|Q9HVN5|CLPB_PSEAE	76	69	9310.04	1.55014	65 neg	9 neg	9.94679e+08	5.61566e+08	7.07141e+08	5.17555e+08	3.73543e+08	6.2943e+08	1.21793e+09	7.32184e+08	1.64315e+09	6.67186e+08	1.36008e+09	5.74468e+08	1.15369e+09	5.85685e+08	3.5057e+08	7.80324e+08	1.83516e+09	1.15364e+09	2.25945e+09	6.67186e+08
Q9HVB0	Q9HVB0_PSEAE	Uncharacterized protein	PA4685		0.133228	0.170836	0.313568	tr|Q9HVB0|Q9HVB0_PSEAE	5	4	380.16	1.65904	9 neg	65 neg	8.63192e+06	2.65599e+06	5.40033e+06	2.78491e+06	3.00181e+06	2.36461e+06	3.18834e+06	2.3106e+06	3.03212e+06	2.6513e+06	1.18029e+07	2.71702e+06	8.81056e+06	3.1515e+06	2.8172e+06	2.93148e+06	4.80415e+06	3.64062e+06	4.16937e+06	2.6513e+06
Q9HXU2	Q9HXU2_PSEAE	Uncharacterized protein	PA3698		0.133543	0.170957	0.313085	tr|Q9HXU2|Q9HXU2_PSEAE	6	6	708.34	2.3023	9 neg	65 neg	2.45959e+07	8.00255e+06	2.16019e+07	4.5987e+06	4.75232e+06	2.37734e+06	9.31732e+06	1.82492e+06	1.18946e+07	2.18935e+06	3.36313e+07	8.18641e+06	3.52433e+07	5.20406e+06	4.46005e+06	2.94726e+06	1.40392e+07	2.87537e+06	1.63558e+07	2.18935e+06
Q9I5Y6	Q9I5Y6_PSEAE	Hydroxypyruvate isomerase (EC 5.3.1.22)	PA0550		0.133581	0.170957	0.313027	tr|Q9I5Y6|Q9I5Y6_PSEAE	2	1	150.69	1.66196	9 neg	65 neg	98812.2	160763	84610.7	47250.8	148953	110166	35574.9	40511.4	73517.6	65382.5	135111	164457	138041	53470.7	139792	136576	53603.8	63830.5	101092	65382.5
Q9I379	Q9I379_PSEAE	Probable chemotaxis transducer	PA1646		0.134177	0.171554	0.312116	tr|Q9I379|Q9I379_PSEAE	3	2	115.48	2.29999	9 neg	65 neg	2.99078e+07	3.3731e+06	2.59225e+07	4.53886e+06	7.03682e+06	2.44911e+06	1.25028e+06	1.27779e+06	2.30149e+07	2.78159e+06	4.08946e+07	3.4506e+06	4.22923e+07	5.13634e+06	6.60405e+06	3.03623e+06	1.88391e+06	2.0133e+06	3.16471e+07	2.78159e+06
Q9I012	Q9I012_PSEAE	Uncharacterized protein	PA2831		0.134482	0.171778	0.311651	tr|Q9I012|Q9I012_PSEAE	5	5	554.44	2.01434	9 neg	65 neg	2.83212e+07	8.04732e+06	2.03648e+07	6.94117e+06	5.85497e+06	4.22157e+06	3.69973e+06	4.31117e+06	1.80519e+07	4.23292e+06	3.87252e+07	8.23221e+06	3.32249e+07	7.85489e+06	5.49488e+06	5.23361e+06	5.5747e+06	6.79275e+06	2.48226e+07	4.23292e+06
Q9HZQ3	COBN_PSEAE	Aerobic cobaltochelatase subunit CobN (EC 6.6.1.2) (Hydrogenobyrinic acid a,c-diamide cobaltochelatase subunit CobN)	cobN PA2944	cobN	0.134667	0.171849	0.31137	sp|Q9HZQ3|COBN_PSEAE	2	1	63.18	2.69008	65 neg	9 neg	2768.88	33835.3	27305.2	119791	48665.8	80945.7	52221.5	269723	32237.8	189955	3786.05	34612.7	44548.1	135560	45672.8	100351	78686.7	424980	44329.3	189955
Q9I1L2	Q9I1L2_PSEAE	Probable 2-ketogluconate kinase	PA2261		0.134877	0.171901	0.311052	tr|Q9I1L2|Q9I1L2_PSEAE	1	1	14.84	1.53016	65 neg	9 neg	9623.01	10555.3	10417.1	31358.2	30424.2	27871.7	37126	28669.2	14414	33271.7	13158.1	10797.8	16995.4	35486.1	28553.1	34553.4	55940.9	45171.6	19820.3	33271.7
Q51547	PHOU_PSEAE	Phosphate-specific transport system accessory protein PhoU homolog (Pst system accessory protein PhoU homolog)	phoU PA5365	phoU	0.134968	0.171901	0.310914	sp|Q51547|PHOU_PSEAE	14	14	899.96	1.71888	9 neg	65 neg	2.93091e+07	1.63453e+07	1.90141e+07	9.52835e+06	7.63726e+06	6.79653e+06	9.93321e+06	7.14541e+06	1.65383e+07	7.19561e+06	4.0076e+07	1.67208e+07	3.10213e+07	1.07826e+07	7.16757e+06	8.42587e+06	1.49672e+07	1.12584e+07	2.27414e+07	7.19561e+06
Q9HTZ1	LDC_PSEAE	Murein tetrapeptide carboxypeptidase (EC 3.4.17.13) (LD-carboxypeptidase)	PA5198		0.135548	0.172418	0.310039	sp|Q9HTZ1|LDC_PSEAE	6	6	451.33	1.471	9 neg	65 neg	5.75347e+06	8.55841e+06	4.17301e+06	5.74073e+06	4.02495e+06	1.88128e+06	6.32021e+06	3.52978e+06	5.34567e+06	2.128e+06	7.86704e+06	8.75504e+06	6.80821e+06	6.49642e+06	3.77741e+06	2.33229e+06	9.52321e+06	5.56158e+06	7.35067e+06	2.128e+06
Q9HZ86	Q9HZ86_PSEAE	Nucleotide sugar epimerase/dehydratase WbpM	wbpM PA3141	wbpM	0.135716	0.172418	0.309785	tr|Q9HZ86|Q9HZ86_PSEAE	8	8	805.44	1.38169	65 neg	9 neg	1.894e+06	1.20444e+06	1.51745e+06	2.67929e+06	1.51843e+06	2.90441e+06	1.46955e+06	2.47602e+06	2.04898e+06	3.27874e+06	2.58978e+06	1.23211e+06	2.47571e+06	3.03198e+06	1.42505e+06	3.60069e+06	2.2143e+06	3.90126e+06	2.81749e+06	3.27874e+06
Q9HVV4	PTSN_PSEAE	Nitrogen regulatory protein (Enzyme IIA-NTR) [Includes: Phosphotransferase enzyme IIA component (EC 2.7.1.-) (PTS system EIIA component)]	ptsN PA4464	ptsN	0.135776	0.172418	0.309696	sp|Q9HVV4|PTSN_PSEAE	8	6	766.31	1.38926	9 neg	65 neg	3.90381e+07	6.83703e+07	3.85093e+07	5.15383e+07	3.08145e+07	5.08179e+07	2.91415e+07	2.66531e+07	3.64045e+07	2.12944e+07	5.33789e+07	6.99411e+07	6.28274e+07	5.83226e+07	2.89194e+07	6.30005e+07	4.39101e+07	4.1995e+07	5.00588e+07	2.12944e+07
Q9HZ62	GPH2_PSEAE	Phosphoglycolate phosphatase 2 (PGP 2) (PGPase 2) (EC 3.1.3.18)	gph2 PA3172	gph2	0.135895	0.172418	0.309517	sp|Q9HZ62|GPH2_PSEAE	8	8	772.1	2.56551	9 neg	65 neg	1.00409e+08	1.85397e+07	7.69823e+07	1.55225e+07	2.22018e+07	1.31701e+07	2.03127e+07	1.37679e+07	2.92601e+07	1.45645e+07	1.37294e+08	1.89656e+07	1.25596e+08	1.75659e+07	2.08364e+07	1.63274e+07	3.0607e+07	2.1693e+07	4.02347e+07	1.45645e+07
Q9I162	Q9I162_PSEAE	Probable hydrolase	PA2419		0.136176	0.172608	0.309096	tr|Q9I162|Q9I162_PSEAE	6	6	400.43	1.69289	9 neg	65 neg	1.67519e+07	4.85643e+06	1.44453e+07	8.10748e+06	7.41298e+06	3.05699e+06	6.18012e+06	9.07326e+06	7.82719e+06	4.32752e+06	2.29058e+07	4.96801e+06	2.35673e+07	9.17472e+06	6.95708e+06	3.78984e+06	9.31212e+06	1.4296e+07	1.07629e+07	4.32752e+06
Q9I4D5	Q9I4D5_PSEAE	Uncharacterized protein	PA1203		0.136338	0.172649	0.308854	tr|Q9I4D5|Q9I4D5_PSEAE	5	5	619.75	1.95892	9 neg	65 neg	3.50707e+07	7.17613e+07	3.44162e+07	2.38776e+07	1.21363e+07	8.61077e+06	2.35716e+07	1.71876e+07	3.11805e+07	9.939e+06	4.79541e+07	7.341e+07	5.61496e+07	2.70208e+07	1.13899e+07	1.0675e+07	3.55174e+07	2.70811e+07	4.28754e+07	9.939e+06
Q9HXU5	Q9HXU5_PSEAE	Uncharacterized protein	PA3695		0.136561	0.172766	0.30852	tr|Q9HXU5|Q9HXU5_PSEAE	2	1	107.56	2.05957	9 neg	65 neg	226712	292043	857044	108217	261200	84638.4	260124	467085	17831.1	17690.7	309995	298753	1.39826e+06	122463	245136	104929	391952	735947	24519.1	17690.7
Q9I698	Q9I698_PSEAE	TonB3	tonB3 PA0406	tonB3	0.137089	0.173145	0.307734	tr|Q9I698|Q9I698_PSEAE	2	2	109.27	1.66695	65 neg	9 neg	196209	307485	135800	434809	35423.8	457375	358506	246038	524991	262944	268287	314549	221556	492046	33245.2	567022	540192	387662	721899	262944
Q9I1U3	Q9I1U3_PSEAE	Aminopeptidase	PA2172		0.137122	0.173145	0.307685	tr|Q9I1U3|Q9I1U3_PSEAE	1	1	79.54	7.22377	9 neg	65 neg	952.644	11896.5	11408.1	88794.7	63042.5	1860.8	1537.8	8168.84	1283.93	11525.7	1302.6	12169.9	18612.1	100483	59165.4	2306.89	2317.14	12870.9	1765.5	11525.7
Q9HUP7	Q9HUP7_PSEAE	Uncharacterized protein	PA4916		0.137616	0.17344	0.306954	tr|Q9HUP7|Q9HUP7_PSEAE	9	9	1380.6	1.88064	9 neg	65 neg	5.70544e+07	3.59993e+07	4.18139e+07	1.83626e+07	1.15066e+07	8.07553e+06	1.29337e+07	1.41732e+07	4.31195e+07	9.29422e+06	7.80137e+07	3.68264e+07	6.82188e+07	2.07797e+07	1.07989e+07	1.00115e+07	1.94884e+07	2.23315e+07	5.92924e+07	9.29422e+06
Q9HYU8	Q9HYU8_PSEAE	Probable HIT family protein	PA3295		0.137618	0.17344	0.306951	tr|Q9HYU8|Q9HYU8_PSEAE	4	4	415.89	1.5372	9 neg	65 neg	4.06035e+07	6.22672e+07	3.48807e+07	2.9669e+07	2.22344e+07	1.75106e+07	3.60016e+07	1.47604e+07	4.22913e+07	1.28124e+07	5.55194e+07	6.36978e+07	5.69074e+07	3.35746e+07	2.0867e+07	2.17085e+07	5.42468e+07	2.32568e+07	5.81536e+07	1.28124e+07
Q9I765	Q9I765_PSEAE	Oligopeptidase A	prlC PA0067	prlC	0.138668	0.174182	0.305406	tr|Q9I765|Q9I765_PSEAE	35	32	3682.98	1.65588	9 neg	65 neg	4.75162e+08	2.34141e+08	3.58997e+08	1.72949e+08	1.37991e+08	1.24396e+08	1.71167e+08	1.29971e+08	2.84808e+08	1.22594e+08	6.49715e+08	2.3952e+08	5.85699e+08	1.95716e+08	1.29505e+08	1.54218e+08	2.57912e+08	2.04785e+08	3.91631e+08	1.22594e+08
Q9I4H8	Q9I4H8_PSEAE	Probable cold-shock protein	PA1159		0.138758	0.174182	0.305274	tr|Q9I4H8|Q9I4H8_PSEAE	6	6	784.23	1.32367	9 neg	65 neg	2.13665e+08	2.56321e+08	1.92274e+08	1.52761e+08	1.53488e+08	1.22225e+08	2.07673e+08	9.36344e+07	2.00648e+08	1.07503e+08	2.92156e+08	2.6221e+08	3.13693e+08	1.7287e+08	1.44048e+08	1.51526e+08	3.12919e+08	1.47532e+08	2.75905e+08	1.07503e+08
Q9I5H1	Q9I5H1_PSEAE	Uncharacterized protein	PA0758		0.138772	0.174182	0.305253	tr|Q9I5H1|Q9I5H1_PSEAE	10	10	1370.47	1.31572	9 neg	65 neg	2.74304e+07	2.44057e+07	2.66845e+07	2.17931e+07	1.6757e+07	1.44485e+07	2.42823e+07	1.30032e+07	2.61711e+07	1.10734e+07	3.75071e+07	2.49664e+07	4.35353e+07	2.46619e+07	1.57265e+07	1.79123e+07	3.65883e+07	2.04881e+07	3.59871e+07	1.10734e+07
[truncated: 1,702 more rows]
