# Supplementary material for: Evolutionary trade-offs associated with loss of PmrB function in host-adapted Pseudomonas aeruginosa
Source: Nat Commun. 2018 Jul 6;9:2635. doi: 10.1038/s41467-018-04996-x (PMC6035264; doi:10.1038/s41467-018-04996-x)
Supplement: Supplementary file 4 — Supplementary Data 2 [file 41467_2018_4996_MOESM4_ESM.xlsx]

## Sheet: Dataset2_pmrB_SNP v LES
Progenesis output-relative quantitation using non-conflicting peptides (note that filters are applied to columns)															Normalized abundance										Raw abundance
															NP22 (pmrB SNP)					LES B65 H72					NP22 H435					LES B65 H72
Entry	Entry name	Protein names	Gene names	Gene names (primary )	Anova (p)	q Value	Power	Accession group	Peptide count	Unique peptides	Confidence score	Max fold change	Highest mean condition	Lowest mean condition	SA_120118_Neill_Pa_1	SA_120118_Neill_Pa_2	SA_120118_Neill_Pa_3	SA_120118_Neill_Pa_4	SA_120118_Neill_Pa_5	SA_120118_Neill_Pa_6	SA_120118_Neill_Pa_7	SA_120118_Neill_Pa_8	SA_120118_Neill_Pa_9	SA_120118_Neill_Pa_10	SA_120118_Neill_Pa_1	SA_120118_Neill_Pa_2	SA_120118_Neill_Pa_3	SA_120118_Neill_Pa_4	SA_120118_Neill_Pa_5	SA_120118_Neill_Pa_6	SA_120118_Neill_Pa_7	SA_120118_Neill_Pa_8	SA_120118_Neill_Pa_9	SA_120118_Neill_Pa_10
G3XCV4	G3XCV4_PSEAE	Probable pyridoxamine 5'-phosphate oxidase	phzG1 PA4216	phzG1	4.05914e-10	2.36214e-07	1	tr|G3XCV4|G3XCV4_PSEAE	3	3	351.06	12.8199	LES B65 H72	NP22 H435	99909.3	92397.9	92121	91077.1	85328.8	1.43981e+06	1.13817e+06	1.26894e+06	978759	1.08214e+06	113215	48552.5	47354.2	91077.1	51482.5	817025	901052	1.07406e+06	1.11645e+06	960499
Q9HV31	Q9HV31_PSEAE	PmrB: two-component regulator system signal sensor kinase PmrB	pmrB PA4777	pmrB	5.74e-10	2.36214e-07	1	tr|Q9HV31|Q9HV31_PSEAE	11	10	1721.32	15.1636	LES B65 H72	NP22 H435	1.39006e+06	1.78679e+06	1.39272e+06	1.34194e+06	1.80463e+06	2.03062e+07	2.44909e+07	2.61963e+07	2.19471e+07	2.40638e+07	1.57519e+06	938911	715920	1.34194e+06	1.08881e+06	1.15228e+07	1.93887e+07	2.21731e+07	2.50346e+07	2.13588e+07
Q9I5Z1	Q9I5Z1_PSEAE	Uncharacterized protein	PA0545		1.29414e-08	3.55044e-06	1	tr|Q9I5Z1|Q9I5Z1_PSEAE	6	6	404.13	12.257	LES B65 H72	NP22 H435	219183	175339	150774	163663	159268	1.63741e+06	2.69486e+06	2.09733e+06	2.33869e+06	1.87356e+06	248374	92135.8	77504.4	163663	96093.5	929148	2.13343e+06	1.77522e+06	2.66769e+06	1.66296e+06
Q9HTP9	Q9HTP9_PSEAE	Uncharacterized protein	PA5305		1.82217e-08	3.74932e-06	1	tr|Q9HTP9|Q9HTP9_PSEAE	4	4	501.39	4.35691	NP22 H435	LES B65 H72	8.44456e+06	9.05907e+06	8.74679e+06	1.01417e+07	1.09126e+07	2.44817e+06	1.99813e+06	2.35738e+06	2.1219e+06	1.93181e+06	9.56921e+06	4.76029e+06	4.49623e+06	1.01417e+07	6.58404e+06	1.38922e+06	1.58185e+06	1.99534e+06	2.4204e+06	1.71466e+06
Q9I730	Q9I730_PSEAE	Carbonic anhydrase (EC 4.2.1.1) (Carbonate dehydratase)	PA0102		3.19143e-08	4.74339e-06	1	tr|Q9I730|Q9I730_PSEAE	13	12	1888.25	2.15927	LES B65 H72	NP22 H435	3.5853e+07	3.27084e+07	3.50361e+07	3.41332e+07	3.44202e+07	8.29081e+07	7.49529e+07	7.20436e+07	6.72246e+07	7.45911e+07	4.0628e+07	1.71874e+07	1.80101e+07	3.41332e+07	2.07672e+07	4.70463e+07	5.93377e+07	6.09792e+07	7.66817e+07	6.62064e+07
Q9I3D8	Y1579_PSEAE	Uncharacterized protein PA1579	PA1579		4.34267e-08	4.74339e-06	1	sp|Q9I3D8|Y1579_PSEAE	14	13	1623.4	2.56627	NP22 H435	LES B65 H72	2.09927e+07	2.17915e+07	2.59025e+07	2.45823e+07	2.56598e+07	9.97037e+06	9.02023e+06	9.2007e+06	8.92652e+06	9.22529e+06	2.37885e+07	1.14508e+07	1.3315e+07	2.45823e+07	1.54817e+07	5.6577e+06	7.14102e+06	7.78766e+06	1.01823e+07	8.18828e+06
Q9I088	ECOT_PSEAE	Ecotin	eco PA2755	eco	5.04471e-08	4.74339e-06	1	sp|Q9I088|ECOT_PSEAE	7	7	628.94	3.04404	NP22 H435	LES B65 H72	1.0354e+07	1.25367e+07	1.24313e+07	1.23832e+07	1.14687e+07	4.53603e+06	3.92699e+06	3.67795e+06	3.48968e+06	3.80863e+06	1.17329e+07	6.58772e+06	6.39025e+06	1.23832e+07	6.91958e+06	2.57398e+06	3.10887e+06	3.1131e+06	3.98061e+06	3.3805e+06
Q9I5Z0	METK_PSEAE	S-adenosylmethionine synthase (AdoMet synthase) (EC 2.5.1.6) (MAT) (Methionine adenosyltransferase)	metK PA0546	metK	5.12854e-08	4.74339e-06	1	sp|Q9I5Z0|METK_PSEAE	34	34	5158.32	5.09658	LES B65 H72	NP22 H435	1.15829e+08	1.21555e+08	1.38555e+08	9.46757e+07	1.26805e+08	7.45179e+08	6.11198e+08	5.52214e+08	5.76927e+08	5.59275e+08	1.31255e+08	6.38736e+07	7.12231e+07	9.46757e+07	7.6507e+07	4.22853e+08	4.83865e+08	4.67405e+08	6.58089e+08	4.96407e+08
Q9HV60	Q9HV60_PSEAE	Uncharacterized protein	PA4739		5.18691e-08	4.74339e-06	1	tr|Q9HV60|Q9HV60_PSEAE	9	9	1065.84	3.47798	NP22 H435	LES B65 H72	1.35031e+08	1.17329e+08	1.28454e+08	1.52284e+08	1.50922e+08	3.96517e+07	3.41079e+07	4.02346e+07	3.86819e+07	4.3996e+07	1.53015e+08	6.16532e+07	6.60311e+07	1.52284e+08	9.10579e+07	2.25004e+07	2.70021e+07	3.40554e+07	4.41237e+07	3.90504e+07
Q9HWS3	Q9HWS3_PSEAE	Uncharacterized protein	PA4105		1.13064e-07	9.30565e-06	1	tr|Q9HWS3|Q9HWS3_PSEAE	3	3	470.55	30.7586	LES B65 H72	NP22 H435	18839.3	24492.3	31155	16191.7	47848.1	861178	954777	871117	881728	692075	21348.3	12870	16015	16191.7	28868.8	488677	755864	737332	1.00577e+06	614280
Q9HZK2	Q9HZK2_PSEAE	Uncharacterized protein	PA3003		1.43559e-07	1.07414e-05	1	tr|Q9HZK2|Q9HZK2_PSEAE	3	3	412.89	4.26506	NP22 H435	LES B65 H72	5.39349e+06	3.8511e+06	4.14892e+06	5.56737e+06	4.86589e+06	1.30577e+06	1.12079e+06	999664	1.10345e+06	1.05683e+06	6.11179e+06	2.02365e+06	2.13273e+06	5.56737e+06	2.9358e+06	740961	887291	846137	1.25869e+06	938032
Q9I407	ASPQ_PSEAE	Glutaminase-asparaginase (EC 3.5.1.38) (L-ASNase/L-GLNase) (L-asparagine/L-glutamine amidohydrolase)	ansB PA1337	ansB	1.94699e-07	1.33539e-05	1	sp|Q9I407|ASPQ_PSEAE	17	16	2429	3.11887	NP22 H435	LES B65 H72	5.64359e+07	4.63363e+07	4.6688e+07	5.65249e+07	4.3239e+07	1.42167e+07	1.72854e+07	1.76847e+07	1.58354e+07	1.48861e+07	6.3952e+07	2.43484e+07	2.39996e+07	5.65249e+07	2.6088e+07	8.06729e+06	1.36843e+07	1.49687e+07	1.80631e+07	1.32128e+07
Q9I6C8	CALB_PSEAE	Probable coniferyl aldehyde dehydrogenase (CALDH) (EC 1.2.1.68)	calB PA0366	calB	2.91437e-07	1.84512e-05	1	sp|Q9I6C8|CALB_PSEAE	17	16	1847.75	5.63641	LES B65 H72	NP22 H435	4.95954e+06	4.45735e+06	6.84096e+06	5.44613e+06	4.84967e+06	2.14582e+07	3.45076e+07	3.11106e+07	3.26294e+07	2.99615e+07	5.62005e+06	2.34222e+06	3.51655e+06	5.44613e+06	2.92602e+06	1.21765e+07	2.73185e+07	2.63326e+07	3.72197e+07	2.65935e+07
Q9I4G6	Q9I4G6_PSEAE	Probable transglycolase	PA1171		3.94201e-07	2.31746e-05	1	tr|Q9I4G6|Q9I4G6_PSEAE	12	12	1313.88	2.78138	NP22 H435	LES B65 H72	1.01979e+07	9.48012e+06	8.79532e+06	1.09883e+07	7.84075e+06	3.08762e+06	3.5997e+06	3.72206e+06	3.20059e+06	3.39687e+06	1.1556e+07	4.98154e+06	4.52118e+06	1.09883e+07	4.73067e+06	1.75208e+06	2.84976e+06	3.15043e+06	3.65085e+06	3.01503e+06
Q9HWW5	Q9HWW5_PSEAE	Uncharacterized protein	PA4063		4.54901e-07	2.49603e-05	1	tr|Q9HWW5|Q9HWW5_PSEAE	4	4	372.21	7.472	NP22 H435	LES B65 H72	2.96115e+06	2.30843e+06	2.68117e+06	3.24378e+06	3.09196e+06	492598	268191	427124	282180	441909	3.35551e+06	1.21302e+06	1.37824e+06	3.24378e+06	1.86551e+06	279526	212318	361526	321878	392234
G3XD21	G3XD21_PSEAE	Resistance-Nodulation-Cell Division (RND) multidrug efflux membrane fusion protein	PA2019		5.24031e-07	2.57608e-05	1	tr|G3XD21|G3XD21_PSEAE	13	13	1330.13	4.2654	LES B65 H72	NP22 H435	6.00179e+06	3.7168e+06	5.00289e+06	6.12064e+06	4.50304e+06	1.89745e+07	2.4129e+07	2.24166e+07	2.20207e+07	2.05664e+07	6.80111e+06	1.95308e+06	2.5717e+06	6.12064e+06	2.71688e+06	1.07671e+07	1.91021e+07	1.89738e+07	2.51186e+07	1.82545e+07
Q9HTX0	Q9HTX0_PSEAE	Uncharacterized protein	PA5220		5.3209e-07	2.57608e-05	1	tr|Q9HTX0|Q9HTX0_PSEAE	3	3	381.03	11.4445	LES B65 H72	NP22 H435	52761.8	94891.4	94455.2	68301	70221.2	1.37721e+06	741739	740319	676049	820813	59788.6	49862.8	48554.1	68301	42367.5	781499	587209	626621	771156	728546
Q9I271	Q9I271_PSEAE	Uncharacterized protein	PA2044		6.92135e-07	3.16476e-05	1	tr|Q9I271|Q9I271_PSEAE	5	5	455.56	6.37054	NP22 H435	LES B65 H72	1.28287e+06	1.01816e+06	1.07092e+06	1.15535e+06	799202	215320	193851	172201	124179	130564	1.45372e+06	535014	550500	1.15535e+06	482193	122184	153465	145755	141648	115887
Q9HZY8	EST_PSEAE	Esterase TesA (EC 3.1.1.1)	tesA PA2856	tesA	8.12715e-07	3.40346e-05	1	sp|Q9HZY8|EST_PSEAE	4	4	623.72	5.89989	NP22 H435	LES B65 H72	4.9862e+06	4.2533e+06	3.65819e+06	5.31328e+06	3.97446e+06	800399	634418	512032	922969	890494	5.65027e+06	2.23499e+06	1.88047e+06	5.31328e+06	2.39796e+06	454188	502247	433394	1.05281e+06	790394
P0C2B2	DSBA_PSEAE	Thiol:disulfide interchange protein DsbA	dsbA PA5489	dsbA	8.27042e-07	3.40346e-05	1	sp|P0C2B2|DSBA_PSEAE	7	5	623.98	2.98565	NP22 H435	LES B65 H72	1.18698e+07	1.35499e+07	1.45661e+07	1.24353e+07	1.31405e+07	4.82525e+06	4.46636e+06	5.23499e+06	3.97555e+06	3.4568e+06	1.34506e+07	7.12009e+06	7.48763e+06	1.24353e+07	7.92823e+06	2.7381e+06	3.53587e+06	4.431e+06	4.53483e+06	3.06823e+06
Q9HY63	ARNA_PSEAE	Bifunctional polymyxin resistance protein ArnA [Includes: UDP-4-amino-4-deoxy-L-arabinose formyltransferase (EC 2.1.2.13) (ArnAFT) (UDP-L-Ara4N formyltransferase); UDP-glucuronic acid oxidase, UDP-4-keto-hexauronic acid decarboxylating (EC 1.1.1.305) (ArnADH) (UDP-GlcUA decarboxylase) (UDP-glucuronic acid dehydrogenase)]	arnA PA3554	arnA	9.41713e-07	3.69082e-05	1	sp|Q9HY63|ARNA_PSEAE	38	35	5322.5	16.2688	LES B65 H72	NP22 H435	7.25306e+06	2.10926e+07	1.77661e+07	7.77637e+06	1.2576e+07	2.23345e+08	2.33251e+08	2.02517e+08	2.12267e+08	2.09911e+08	8.21902e+06	1.10836e+07	9.13256e+06	7.77637e+06	7.58762e+06	1.26738e+08	1.84657e+08	1.71415e+08	2.42129e+08	1.86315e+08
Q9HWX5	RISB_PSEAE	6,7-dimethyl-8-ribityllumazine synthase (DMRL synthase) (LS) (Lumazine synthase) (EC 2.5.1.78)	ribH ribE PA4053	ribH	9.98077e-07	3.73392e-05	1	sp|Q9HWX5|RISB_PSEAE	6	6	679.09	2.42537	LES B65 H72	NP22 H435	1.28309e+06	1.00912e+06	1.10137e+06	1.20202e+06	1.3159e+06	2.58603e+06	3.26836e+06	2.65661e+06	3.08595e+06	2.74062e+06	1.45397e+06	530267	566153	1.20202e+06	793941	1.46745e+06	2.58745e+06	2.24861e+06	3.52008e+06	2.43255e+06
Q9HT68	Q9HT68_PSEAE	Probable TonB-dependent receptor	PA5505		1.19383e-06	4.27206e-05	1	tr|Q9HT68|Q9HT68_PSEAE	9	9	1137.67	4.43475	NP22 H435	LES B65 H72	1.46307e+07	1.04478e+07	1.18527e+07	1.94446e+07	1.25988e+07	2.99132e+06	3.45422e+06	3.3513e+06	2.8923e+06	2.86405e+06	1.65792e+07	5.49001e+06	6.0928e+06	1.94446e+07	7.60141e+06	1.69743e+06	2.73459e+06	2.83661e+06	3.29918e+06	2.5421e+06
Q9HYH1	Y3435_PSEAE	Uncharacterized protein PA3435	PA3435		1.33662e-06	4.58373e-05	1	sp|Q9HYH1|Y3435_PSEAE	8	8	1082.27	1.71064	NP22 H435	LES B65 H72	2.64638e+07	2.73315e+07	2.79055e+07	3.01245e+07	3.09312e+07	1.68976e+07	1.7905e+07	1.51231e+07	1.7422e+07	1.61043e+07	2.99882e+07	1.4362e+07	1.43447e+07	3.01245e+07	1.86621e+07	9.58859e+06	1.41747e+07	1.28005e+07	1.98729e+07	1.4294e+07
Q9HV34	SPEE2_PSEAE	Polyamine aminopropyltransferase 2 (Putrescine aminopropyltransferase) (PAPT) (Spermidine synthase) (SPDS) (SPDSY) (EC 2.5.1.16)	speE2 PA4774	speE2	1.41736e-06	4.6662e-05	1	sp|Q9HV34|SPEE2_PSEAE	23	22	2296.78	22.1992	LES B65 H72	NP22 H435	9.79553e+06	1.97458e+07	3.16409e+07	8.99845e+06	1.88956e+07	4.35081e+08	3.91612e+08	2.74454e+08	4.41471e+08	4.34807e+08	1.11001e+07	1.03759e+07	1.62648e+07	8.99845e+06	1.14006e+07	2.46887e+08	3.10026e+08	2.32303e+08	5.03578e+08	3.85931e+08
Q9HY15	Q9HY15_PSEAE	Uncharacterized protein	PA3611		1.88343e-06	5.96211e-05	1	tr|Q9HY15|Q9HY15_PSEAE	3	2	335.05	3.37514	NP22 H435	LES B65 H72	1.09943e+07	7.92741e+06	1.07053e+07	1.38131e+07	1.1479e+07	3.80119e+06	3.1175e+06	3.24709e+06	3.00978e+06	3.09615e+06	1.24586e+07	4.16564e+06	5.50301e+06	1.38131e+07	6.9258e+06	2.15699e+06	2.46802e+06	2.74841e+06	3.4332e+06	2.74811e+06
P48372	GYRA_PSEAE	DNA gyrase subunit A (EC 5.99.1.3)	gyrA PA3168	gyrA	2.03745e-06	6.21078e-05	1	sp|P48372|GYRA_PSEAE	34	31	3538.12	1.26384	LES B65 H72	NP22 H435	1.88696e+07	1.91693e+07	1.90314e+07	1.82419e+07	1.95914e+07	2.48648e+07	2.47086e+07	2.34907e+07	2.39852e+07	2.28936e+07	2.13827e+07	1.00729e+07	9.78298e+06	1.82419e+07	1.18203e+07	1.41095e+07	1.9561e+07	1.9883e+07	2.73594e+07	2.03202e+07
Q9HYR8	Q9HYR8_PSEAE	Probable non-ribosomal peptide synthetase	PA3327		2.4096e-06	7.0829e-05	1	tr|Q9HYR8|Q9HYR8_PSEAE	8	8	647.28	3.50186	NP22 H435	LES B65 H72	1.0816e+06	1.19589e+06	1.22216e+06	1.0164e+06	957787	422936	265238	314018	240068	320860	1.22565e+06	628406	628243	1.0164e+06	577874	239996	209980	265791	273841	284792
Q9I5T4	Q9I5T4_PSEAE	Probable binding protein component of ABC transporter	PA0604		2.63805e-06	7.48702e-05	1	tr|Q9I5T4|Q9I5T4_PSEAE	8	8	1024.06	8.72714	NP22 H435	LES B65 H72	6.32924e+06	4.5791e+06	3.9262e+06	7.293e+06	3.73254e+06	865379	436775	685548	454863	520613	7.17217e+06	2.40619e+06	2.01824e+06	7.293e+06	2.252e+06	491061	345780	580262	518853	462091
Q9HWX0	Q9HWX0_PSEAE	Uncharacterized protein	PA4058		2.97568e-06	7.64693e-05	1	tr|Q9HWX0|Q9HWX0_PSEAE	2	2	215.41	3.02339	LES B65 H72	NP22 H435	150532	194875	192434	147241	158227	388407	545083	486667	523189	606306	170580	102402	98919.6	147241	95465.3	220402	431524	411925	596792	538152
Q9HY58	Q9HY58_PSEAE	UDP-glucose 6-dehydrogenase (EC 1.1.1.22)	PA3559		3.03493e-06	7.64693e-05	1	tr|Q9HY58|Q9HY58_PSEAE	6	5	662.8	28.3961	LES B65 H72	NP22 H435	35615	151137	70789	43011.7	43449.2	1.64652e+06	1.57944e+06	1.57604e+06	1.59779e+06	3.36853e+06	40358.2	79418.6	36388.6	43011.7	26214.8	934321	1.25039e+06	1.334e+06	1.82257e+06	2.98987e+06
Q9HUD5	Q9HUD5_PSEAE	Glutamate synthase large chain	gltB PA5036	gltB	3.04703e-06	7.64693e-05	1	tr|Q9HUD5|Q9HUD5_PSEAE	14	14	1391.21	2.54176	LES B65 H72	NP22 H435	1.98293e+06	1.66971e+06	1.35219e+06	1.66242e+06	1.76856e+06	4.43543e+06	4.63421e+06	4.55451e+06	4.34928e+06	3.46835e+06	2.24702e+06	877387	695083	1.66242e+06	1.06705e+06	2.51689e+06	3.66875e+06	3.85503e+06	4.96114e+06	3.07847e+06
Q9HXL0	Q9HXL0_PSEAE	Uncharacterized protein	PA3785		3.06604e-06	7.64693e-05	1	tr|Q9HXL0|Q9HXL0_PSEAE	8	8	833.64	4.27549	NP22 H435	LES B65 H72	1.18093e+07	1.17298e+07	1.51357e+07	1.91008e+07	1.80819e+07	3.51279e+06	3.64507e+06	4.32071e+06	3.52882e+06	2.735e+06	1.3382e+07	6.16368e+06	7.78039e+06	1.91008e+07	1.09096e+07	1.99334e+06	2.88568e+06	3.65714e+06	4.02526e+06	2.42756e+06
Q9I457	Q9I457_PSEAE	Glutathione peroxidase	PA1287		3.6234e-06	8.16334e-05	1	tr|Q9I457|Q9I457_PSEAE	7	7	673.63	2.69455	NP22 H435	LES B65 H72	4.26933e+06	3.45495e+06	3.83028e+06	5.28069e+06	4.1942e+06	1.67701e+06	1.31004e+06	1.55698e+06	1.47786e+06	1.78254e+06	4.83792e+06	1.81548e+06	1.96893e+06	5.28069e+06	2.53054e+06	951624	1.03711e+06	1.31786e+06	1.68576e+06	1.58217e+06
Q9HYR3	Y3332_PSEAE	Uncharacterized PhzA/B-like protein PA3332	PA3332		3.64972e-06	8.16334e-05	1	sp|Q9HYR3|Y3332_PSEAE	8	8	562.59	2.28213	NP22 H435	LES B65 H72	8.80779e+06	9.53691e+06	9.72265e+06	9.89766e+06	7.92294e+06	3.43144e+06	4.65706e+06	4.28377e+06	4.26973e+06	3.46552e+06	9.98081e+06	5.01139e+06	4.99786e+06	9.89766e+06	4.78025e+06	1.94718e+06	3.68684e+06	3.62587e+06	4.8704e+06	3.07596e+06
Q9I6I2	Q9I6I2_PSEAE	Uncharacterized protein	PA0309		3.66371e-06	8.16334e-05	1	tr|Q9I6I2|Q9I6I2_PSEAE	9	9	1373.67	3.36093	NP22 H435	LES B65 H72	5.94859e+06	7.7137e+06	8.1328e+06	6.10985e+06	7.35824e+06	2.91599e+06	1.74261e+06	1.91145e+06	1.96881e+06	1.95323e+06	6.74082e+06	4.05334e+06	4.18062e+06	6.10985e+06	4.43954e+06	1.65468e+06	1.37957e+06	1.61789e+06	2.24579e+06	1.73366e+06
Q9I558	ACSA1_PSEAE	Acetyl-coenzyme A synthetase 1 (AcCoA synthetase 1) (Acs 1) (EC 6.2.1.1) (Acetate--CoA ligase 1) (Acyl-activating enzyme 1)	acsA1 PA0887	acsA1	3.66983e-06	8.16334e-05	1	sp|Q9I558|ACSA1_PSEAE	25	23	2534.9	2.09431	LES B65 H72	NP22 H435	1.36232e+07	1.47394e+07	1.23739e+07	1.29123e+07	1.09397e+07	2.30094e+07	2.91349e+07	2.68487e+07	2.6964e+07	2.93114e+07	1.54375e+07	7.74513e+06	6.36072e+06	1.29123e+07	6.60036e+06	1.30567e+07	2.30651e+07	2.27253e+07	3.07573e+07	2.60165e+07
Q9I0H9	Q9I0H9_PSEAE	Uncharacterized protein	PA2659		3.83017e-06	8.29578e-05	1	tr|Q9I0H9|Q9I0H9_PSEAE	8	8	1074.05	3.28276	NP22 H435	LES B65 H72	1.61269e+07	1.81547e+07	1.77377e+07	1.74322e+07	1.77645e+07	7.75703e+06	5.16298e+06	4.95835e+06	4.19602e+06	4.49353e+06	1.82747e+07	9.5398e+06	9.11797e+06	1.74322e+07	1.07181e+07	4.40174e+06	4.08736e+06	4.19685e+06	4.78631e+06	3.98841e+06
G3XD20	G3XD20_PSEAE	Periplasmic serine endoprotease DegP-like (EC 3.4.21.107)	mucD PA0766	mucD	5.41152e-06	0.00011366	1	tr|G3XD20|G3XD20_PSEAE	13	13	1213.57	2.14039	NP22 H435	LES B65 H72	4.09874e+07	3.39818e+07	2.85739e+07	3.43074e+07	2.93339e+07	1.42339e+07	1.59492e+07	1.57146e+07	1.70044e+07	1.52071e+07	4.64462e+07	1.78565e+07	1.46882e+07	3.43074e+07	1.76984e+07	8.07705e+06	1.26265e+07	1.33011e+07	1.93966e+07	1.34977e+07
Q9I6V3	Q9I6V3_PSEAE	Probable two-component response regulator	PA0179		5.5239e-06	0.00011366	1	tr|Q9I6V3|Q9I6V3_PSEAE	1	1	126.73	2.94139	NP22 H435	LES B65 H72	476530	704993	464165	628509	658057	203828	162336	200875	220930	208925	539995	370454	238601	628509	397034	115662	128516	170025	252010	185439
Q9HV35	SPEH_PSEAE	S-adenosylmethionine decarboxylase proenzyme (AdoMetDC) (SAMDC) (EC 4.1.1.50) [Cleaved into: S-adenosylmethionine decarboxylase beta chain; S-adenosylmethionine decarboxylase alpha chain]	speH PA4773	speH	6.67306e-06	0.000133957	1	sp|Q9HV35|SPEH_PSEAE	6	6	807.36	17.1523	LES B65 H72	NP22 H435	174300	702438	636391	357387	755191	9.03216e+06	8.72764e+06	9.93474e+06	6.85723e+06	1.04852e+07	197514	369112	327133	357387	455639	5.12531e+06	6.90938e+06	8.40897e+06	7.8219e+06	9.30652e+06
Q9HWS1	Q9HWS1_PSEAE	Uncharacterized protein	PA4107		7.06628e-06	0.000138473	1	tr|Q9HWS1|Q9HWS1_PSEAE	4	4	622.93	9.58421	NP22 H435	LES B65 H72	1.41079e+07	2.83138e+07	3.06793e+07	1.14918e+07	2.08571e+07	2.87844e+06	1.92164e+06	1.60714e+06	2.17399e+06	2.42126e+06	1.59868e+07	1.48781e+07	1.57705e+07	1.14918e+07	1.2584e+07	1.63337e+06	1.52129e+06	1.36032e+06	2.47983e+06	2.14909e+06
Q9HX91	Y3922_PSEAE	Uncharacterized protein PA3922	PA3922		8.34414e-06	0.000157423	1	sp|Q9HX91|Y3922_PSEAE	6	6	672.05	2.58921	NP22 H435	LES B65 H72	1.58089e+06	1.80365e+06	2.06852e+06	2.61021e+06	2.26462e+06	713277	865861	830672	816214	762799	1.79143e+06	947770	1.06331e+06	2.61021e+06	1.36634e+06	404750	685473	703098	931039	677053
Q9I650	Q9I650_PSEAE	Virginiamycin B lyase (EC 4.2.99.-) (Streptogramin B lyase)	PA0468		8.59851e-06	0.000157423	1	tr|Q9I650|Q9I650_PSEAE	6	6	739.83	3.20229	NP22 H435	LES B65 H72	5.08348e+06	4.68349e+06	5.11122e+06	5.63211e+06	6.17843e+06	2.09825e+06	1.88417e+06	1.49122e+06	1.73638e+06	1.12425e+06	5.7605e+06	2.46104e+06	2.62739e+06	5.63211e+06	3.72772e+06	1.19066e+06	1.49163e+06	1.2622e+06	1.98066e+06	997875
Q9HV33	Q9HV33_PSEAE	Uncharacterized protein	PA4775		8.60713e-06	0.000157423	1	tr|Q9HV33|Q9HV33_PSEAE	12	12	1462.39	18.292	LES B65 H72	NP22 H435	532865	2.38718e+06	2.13905e+06	680128	1.61248e+06	2.85937e+07	2.59732e+07	2.50882e+07	2.51588e+07	2.9663e+07	603832	1.2544e+06	1.09956e+06	680128	972879	1.62256e+07	2.05621e+07	2.12352e+07	2.86981e+07	2.63286e+07
Q9HZM8	Q9HZM8_PSEAE	Ribonuclease E (RNase E) (EC 3.1.26.12)	rne PA2976	rne	1.05936e-05	0.000187625	1	tr|Q9HZM8|Q9HZM8_PSEAE	32	32	4137.59	1.30515	LES B65 H72	NP22 H435	7.26074e+07	7.06347e+07	6.51811e+07	7.34286e+07	7.39308e+07	9.68141e+07	9.51742e+07	9.17376e+07	9.16943e+07	8.89308e+07	8.22772e+07	3.71166e+07	3.35059e+07	7.34286e+07	4.46056e+07	5.49373e+07	7.53462e+07	7.76486e+07	1.04594e+08	7.89341e+07
Q9I3K0	Q9I3K0_PSEAE	Uncharacterized protein	PA1513		1.07497e-05	0.000187625	1	tr|Q9I3K0|Q9I3K0_PSEAE	1	1	19.93	3.10714	LES B65 H72	NP22 H435	91242.7	98691.9	76951.9	69451.8	74665.4	275266	179493	322207	253015	247065	103394	51859.9	39556.6	69451.8	45048.9	156200	142099	272723	288609	219293
Q9I5Y3	Q9I5Y3_PSEAE	Uncharacterized protein	PA0553		1.10387e-05	0.000187625	1	tr|Q9I5Y3|Q9I5Y3_PSEAE	2	2	182.31	2.41734	NP22 H435	LES B65 H72	563214	735503	686844	523421	800431	290438	279645	274356	292058	232533	638223	386487	353068	523421	482935	164809	221386	232220	333145	206394
Q9HYJ0	Q9HYJ0_PSEAE	Dihydrolipoamide acetyltransferase component of pyruvate dehydrogenase complex (EC 2.3.1.-)	PA3415		1.12232e-05	0.000187625	1	tr|Q9HYJ0|Q9HYJ0_PSEAE	10	10	1442.57	1.60071	NP22 H435	LES B65 H72	1.3268e+07	1.21434e+07	1.26174e+07	1.04823e+07	1.14569e+07	7.90705e+06	7.96067e+06	7.42823e+06	6.908e+06	7.25946e+06	1.5035e+07	6.38104e+06	6.48591e+06	1.04823e+07	6.91246e+06	4.48687e+06	6.30219e+06	6.2874e+06	7.87982e+06	6.44343e+06
Q9HZ65	MTNA_PSEAE	Methylthioribose-1-phosphate isomerase (M1Pi) (MTR-1-P isomerase) (EC 5.3.1.23) (S-methyl-5-thioribose-1-phosphate isomerase)	mtnA PA3169	mtnA	1.13982e-05	0.000187625	1	sp|Q9HZ65|MTNA_PSEAE	9	9	796.14	1.47427	NP22 H435	LES B65 H72	1.03325e+07	1.14976e+07	1.17961e+07	1.11077e+07	1.01023e+07	8.16485e+06	7.16635e+06	7.32376e+06	6.98165e+06	7.55889e+06	1.17086e+07	6.04168e+06	6.06373e+06	1.11077e+07	6.09518e+06	4.63316e+06	5.67336e+06	6.19898e+06	7.96383e+06	6.7092e+06
P14789	LASA_PSEAE	Protease LasA (EC 3.4.24.-) (Staphylolytic protease)	lasA PA1871	lasA	1.17379e-05	0.000189427	1	sp|P14789|LASA_PSEAE	7	7	881.57	3.25578	LES B65 H72	NP22 H435	2.19356e+06	1.23575e+06	2.11441e+06	1.9873e+06	1.5748e+06	6.50696e+06	5.76034e+06	5.37599e+06	4.98025e+06	7.02297e+06	2.4857e+06	649355	1.0869e+06	1.9873e+06	950143	3.69239e+06	4.56027e+06	4.55035e+06	5.68087e+06	6.23352e+06
Q9HX60	Q9HX60_PSEAE	Uncharacterized protein	PA3956		1.21108e-05	0.000190206	1	tr|Q9HX60|Q9HX60_PSEAE	2	2	261.32	1.95076	NP22 H435	LES B65 H72	1.11306e+06	1.2325e+06	1.19726e+06	1.2769e+06	1.45885e+06	721064	630254	711372	621270	534567	1.2613e+06	647646	615443	1.2769e+06	880186	409169	498951	602120	708670	474477
Q9HWQ0	Q9HWQ0_PSEAE	Probable iron-sulfur protein	PA4131		1.22483e-05	0.000190206	1	tr|Q9HWQ0|Q9HWQ0_PSEAE	4	4	568.19	3.2783	LES B65 H72	NP22 H435	842602	624603	730387	1.14901e+06	1.00297e+06	2.97576e+06	3.36771e+06	3.01033e+06	2.5719e+06	2.33349e+06	954820	328212	375451	1.14901e+06	605136	1.6886e+06	2.66611e+06	2.548e+06	2.93372e+06	2.07119e+06
G3XDA8	PSTS_PSEAE	Phosphate-binding protein PstS	pstS PA5369	pstS	1.30529e-05	0.000198946	1	sp|G3XDA8|PSTS_PSEAE	8	7	765.4	5.15853	NP22 H435	LES B65 H72	2.2464e+06	3.208e+06	2.06853e+06	3.78708e+06	1.6368e+06	592426	396422	431956	540123	548861	2.54557e+06	1.68572e+06	1.06331e+06	3.78708e+06	987554	336173	313834	365617	616107	487163
Q9HY07	FER1_PSEAE	Ferredoxin 1	fdxA PA3621	fdxA	1.40541e-05	0.000210311	1	sp|Q9HY07|FER1_PSEAE	3	3	258.4	1.43901	NP22 H435	LES B65 H72	8.22769e+06	9.2616e+06	9.31005e+06	9.39987e+06	8.27466e+06	6.18783e+06	6.58779e+06	6.42468e+06	5.95888e+06	5.74674e+06	9.32346e+06	4.86672e+06	4.78577e+06	9.39987e+06	4.99246e+06	3.51129e+06	5.21533e+06	5.43798e+06	6.79717e+06	5.10075e+06
Q51561	RPOB_PSEAE	DNA-directed RNA polymerase subunit beta (RNAP subunit beta) (EC 2.7.7.6) (RNA polymerase subunit beta) (Transcriptase subunit beta)	rpoB PA4270	rpoB	1.4465e-05	0.000212596	1	sp|Q51561|RPOB_PSEAE	79	78	9052.13	1.73028	LES B65 H72	NP22 H435	1.25341e+08	1.05858e+08	9.28236e+07	1.22916e+08	1.18606e+08	1.86859e+08	2.09054e+08	1.96009e+08	1.97578e+08	1.89049e+08	1.42033e+08	5.56257e+07	4.77154e+07	1.22916e+08	7.15602e+07	1.06033e+08	1.65501e+08	1.65906e+08	2.25374e+08	1.67798e+08
Q9I4W8	Q9I4W8_PSEAE	Putative beta-barrel assembly-enhancing protease (EC 3.4.-.-)	PA1005		1.62141e-05	0.000234122	1	tr|Q9I4W8|Q9I4W8_PSEAE	7	7	854.53	3.32089	NP22 H435	LES B65 H72	1.62863e+06	1.6907e+06	1.70284e+06	1.48033e+06	1.64779e+06	703932	426350	513415	497914	312636	1.84553e+06	888415	875332	1.48033e+06	994180	399447	337527	434565	567961	277493
Q9HTV3	UBID_PSEAE	3-octaprenyl-4-hydroxybenzoate carboxy-lyase (EC 4.1.1.98) (Polyprenyl p-hydroxybenzoate decarboxylase)	ubiD PA5237	ubiD	1.78704e-05	0.000253588	1	sp|Q9HTV3|UBID_PSEAE	7	7	681.31	1.96721	LES B65 H72	NP22 H435	1.30388e+06	1.50469e+06	1.35911e+06	1.59172e+06	1.25621e+06	3.44289e+06	2.63918e+06	2.72145e+06	2.44934e+06	2.54836e+06	1.47753e+06	790676	698643	1.59172e+06	757929	1.95368e+06	2.08935e+06	2.30349e+06	2.79391e+06	2.2619e+06
P22567	ARGA_PSEAE	Amino-acid acetyltransferase (EC 2.3.1.1) (N-acetylglutamate synthase) (AGS) (NAGS)	argA PA5204	argA	1.83106e-05	0.000255431	1	sp|P22567|ARGA_PSEAE	6	5	751.67	1.7619	LES B65 H72	NP22 H435	1.37347e+06	1.14376e+06	1.06804e+06	1.36981e+06	1.39684e+06	2.28244e+06	2.18848e+06	2.00672e+06	2.32765e+06	2.38614e+06	1.55639e+06	601013	549017	1.36981e+06	842773	1.29517e+06	1.73254e+06	1.69853e+06	2.6551e+06	2.11791e+06
Q9HY65	ARNB_PSEAE	UDP-4-amino-4-deoxy-L-arabinose--oxoglutarate aminotransferase (EC 2.6.1.87) (UDP-(beta-L-threo-pentapyranosyl-4''-ulose diphosphate) aminotransferase) (UDP-Ara4O aminotransferase) (UDP-4-amino-4-deoxy-L-arabinose aminotransferase)	arnB PA3552	arnB	1.87781e-05	0.000257586	1	sp|Q9HY65|ARNB_PSEAE	16	15	2147.62	9.84105	LES B65 H72	NP22 H435	4.70177e+06	7.90157e+06	5.23875e+06	1.12056e+07	8.50477e+06	3.17165e+07	8.54045e+07	8.52255e+07	8.31459e+07	8.4063e+07	5.32795e+06	4.15205e+06	2.69295e+06	1.12056e+07	5.13129e+06	1.79976e+07	6.76118e+07	7.21366e+07	9.48429e+07	7.46135e+07
Q9HVS5	Q9HVS5_PSEAE	Probable binding protein component of ABC transporter	PA4496		2.00229e-05	0.00027016	1	tr|Q9HVS5|Q9HVS5_PSEAE;tr|Q9HVS1|Q9HVS1_PSEAE	7	7	680.99	2.73076	NP22 H435	LES B65 H72	4.91617e+06	4.31107e+06	3.87245e+06	5.08749e+06	4.14964e+06	2.38998e+06	1.34952e+06	1.43709e+06	1.47159e+06	1.53152e+06	5.5709e+06	2.26535e+06	1.99061e+06	5.08749e+06	2.50365e+06	1.3562e+06	1.06837e+06	1.21638e+06	1.67862e+06	1.35937e+06
Q9HU65	GLN1B_PSEAE	Glutamine synthetase (GS) (EC 6.3.1.2) (Glutamate--ammonia ligase) (Glutamine synthetase I beta) (GSI beta)	glnA PA5119	glnA	2.0585e-05	0.000273264	1	sp|Q9HU65|GLNA_PSEAE	21	21	2360.27	1.62545	LES B65 H72	NP22 H435	3.4073e+07	2.78927e+07	2.84379e+07	3.2438e+07	3.32112e+07	5.20664e+07	5.74585e+07	4.71077e+07	4.90203e+07	4.8003e+07	3.86109e+07	1.46569e+07	1.46183e+07	3.2438e+07	2.00377e+07	2.95452e+07	4.5488e+07	3.98729e+07	5.59164e+07	4.2607e+07
Q9I576	HPPD_PSEAE	4-hydroxyphenylpyruvate dioxygenase (4HPPD) (HPD) (HPPDase) (EC 1.13.11.27)	hpd PA0865	hpd	2.13411e-05	0.000278805	1	sp|Q9I576|HPPD_PSEAE	22	22	2899.26	1.70823	LES B65 H72	NP22 H435	5.7433e+07	5.87804e+07	6.26677e+07	5.86277e+07	5.42877e+07	9.66154e+07	1.14794e+08	1.08113e+08	9.572e+07	8.3213e+07	6.5082e+07	3.08875e+07	3.22139e+07	5.86277e+07	3.27541e+07	5.48246e+07	9.08783e+07	9.15087e+07	1.09186e+08	7.38591e+07
P14532	CCPR_PSEAE	Cytochrome c551 peroxidase (CCP) (Cytochrome c peroxidase) (EC 1.11.1.5)	ccpA PA4587	ccpA	2.26798e-05	0.000291664	1	sp|P14532|CCPR_PSEAE	12	12	1588.64	3.71281	NP22 H435	LES B65 H72	4.69476e+07	2.60274e+07	3.13677e+07	4.69359e+07	2.90289e+07	1.23646e+07	8.04972e+06	8.10708e+06	9.66452e+06	1.03777e+07	5.32001e+07	1.36767e+07	1.61244e+07	4.69359e+07	1.75144e+07	7.01629e+06	6.37269e+06	6.862e+06	1.10241e+07	9.21118e+06
Q9I2L7	Q9I2L7_PSEAE	Probable oxidoreductase	PA1880		2.55903e-05	0.000324029	1	tr|Q9I2L7|Q9I2L7_PSEAE	7	7	612.53	2.58727	NP22 H435	LES B65 H72	4.67786e+06	3.23448e+06	3.0569e+06	4.52873e+06	3.85925e+06	1.84845e+06	1.33355e+06	1.39662e+06	1.27876e+06	1.62432e+06	5.30086e+06	1.69963e+06	1.57138e+06	4.52873e+06	2.32845e+06	1.04891e+06	1.05573e+06	1.18213e+06	1.45866e+06	1.44173e+06
Q9HV32	Q9HV32_PSEAE	PmrA: two-component regulator system response regulator PmrA	pmrA PA4776	pmrA	2.76045e-05	0.000330713	1	tr|Q9HV32|Q9HV32_PSEAE	8	8	737.32	9.54402	LES B65 H72	NP22 H435	1.45216e+06	4.40049e+06	4.06962e+06	1.29491e+06	4.09644e+06	3.40869e+07	2.84593e+07	3.11031e+07	2.46256e+07	2.78785e+07	1.64556e+06	2.31233e+06	2.09196e+06	1.29491e+06	2.47156e+06	1.93427e+07	2.25303e+07	2.63263e+07	2.809e+07	2.47447e+07
Q9HVY7	Q9HVY7_PSEAE	Stringent starvation protein A	sspA PA4428	sspA	2.76925e-05	0.000330713	1	tr|Q9HVY7|Q9HVY7_PSEAE	3	3	282.81	1.58375	NP22 H435	LES B65 H72	1.88387e+06	1.78015e+06	1.50603e+06	1.75938e+06	1.49022e+06	1.0406e+06	1.04885e+06	1.17127e+06	1.01644e+06	1.03912e+06	2.13476e+06	935421	774165	1.75938e+06	899116	590492	830341	991391	1.15943e+06	922311
Q9HT22	GLMU_PSEAE	Bifunctional protein GlmU [Includes: UDP-N-acetylglucosamine pyrophosphorylase (EC 2.7.7.23) (N-acetylglucosamine-1-phosphate uridyltransferase); Glucosamine-1-phosphate N-acetyltransferase (EC 2.3.1.157)]	glmU PA5552	glmU	2.78613e-05	0.000330713	1	sp|Q9HT22|GLMU_PSEAE	9	9	1076.32	1.67785	LES B65 H72	NP22 H435	4.41342e+06	3.58558e+06	3.27118e+06	3.81132e+06	3.49902e+06	5.48423e+06	6.26703e+06	6.2481e+06	6.73893e+06	6.43712e+06	5.0012e+06	1.88412e+06	1.68153e+06	3.81132e+06	2.11111e+06	3.11204e+06	4.9614e+06	5.28852e+06	7.68696e+06	5.71353e+06
Q9I7A7	Q9I7A7_PSEAE	Uncharacterized protein	PA0020		2.80673e-05	0.000330713	1	tr|Q9I7A7|Q9I7A7_PSEAE	8	7	665.82	2.72143	NP22 H435	LES B65 H72	5.43022e+06	3.15117e+06	3.51757e+06	5.20008e+06	4.03353e+06	1.57758e+06	1.6338e+06	1.50295e+06	1.77118e+06	1.35323e+06	6.15342e+06	1.65585e+06	1.80818e+06	5.20008e+06	2.4336e+06	895201	1.29342e+06	1.27213e+06	2.02035e+06	1.20112e+06
Q9I6C9	Q9I6C9_PSEAE	Uncharacterized protein	PA0365		2.81272e-05	0.000330713	1	tr|Q9I6C9|Q9I6C9_PSEAE	4	4	565.06	12.9782	LES B65 H72	NP22 H435	382156	111409	138152	438396	201987	1.69164e+06	3.6732e+06	3.91602e+06	3.7354e+06	3.49337e+06	433052	58542.5	71016	438396	121867	959924	2.90795e+06	3.3146e+06	4.26089e+06	3.10068e+06
G3XDB2	G3XDB2_PSEAE	Cell division coordinator CpoB	cpoB PA0974	cpoB	2.88427e-05	0.000334349	1	tr|G3XDB2|G3XDB2_PSEAE	9	9	1168.99	2.22232	NP22 H435	LES B65 H72	1.11528e+07	8.56687e+06	1.0114e+07	1.14045e+07	1.02359e+07	6.27388e+06	4.32567e+06	4.34479e+06	4.24118e+06	3.97679e+06	1.26381e+07	4.50165e+06	5.19906e+06	1.14045e+07	6.17573e+06	3.56012e+06	3.42449e+06	3.67752e+06	4.83782e+06	3.52976e+06
Q9HTR9	Q9HTR9_PSEAE	Uncharacterized protein	PA5285		2.93713e-05	0.000335748	1	tr|Q9HTR9|Q9HTR9_PSEAE	8	8	1096.22	1.49403	NP22 H435	LES B65 H72	3.18625e+07	3.40974e+07	3.64973e+07	3.70254e+07	3.8025e+07	2.50931e+07	2.37821e+07	2.57987e+07	2.30258e+07	2.11115e+07	3.6106e+07	1.79173e+07	1.87612e+07	3.70254e+07	2.29421e+07	1.42391e+07	1.88275e+07	2.18366e+07	2.6265e+07	1.87383e+07
Q9I134	Q9I134_PSEAE	Uncharacterized protein	PA2448		3.03563e-05	0.000342255	1	tr|Q9I134|Q9I134_PSEAE	6	5	566.35	3.02062	NP22 H435	LES B65 H72	2.11227e+06	1.50916e+06	1.73644e+06	2.76404e+06	2.03842e+06	873712	533748	603010	664791	688403	2.39359e+06	793023	892605	2.76404e+06	1.22986e+06	495789	422550	510400	758314	611020
Q9HVK8	Q9HVK8_PSEAE	Endopeptidase La (EC 3.4.21.53)	PA4576		3.19301e-05	0.000355133	1	tr|Q9HVK8|Q9HVK8_PSEAE	16	14	1853.51	1.53851	LES B65 H72	NP22 H435	9.33286e+06	7.00256e+06	7.54267e+06	8.30342e+06	8.31803e+06	1.18978e+07	1.23896e+07	1.32242e+07	1.26597e+07	1.21379e+07	1.05758e+07	3.67965e+06	3.87726e+06	8.30342e+06	5.01863e+06	6.7514e+06	9.80841e+06	1.11933e+07	1.44406e+07	1.07735e+07
Q9I6C7	Q9I6C7_PSEAE	Probable transcriptional regulator	PA0367		3.29653e-05	0.000361759	1	tr|Q9I6C7|Q9I6C7_PSEAE	3	3	354	2.96404	LES B65 H72	NP22 H435	856076	1.36462e+06	1.56344e+06	1.09373e+06	1.36243e+06	4.90681e+06	3.69568e+06	3.46846e+06	3.203e+06	3.22249e+06	970088	717069	803677	1.09373e+06	822011	2.78438e+06	2.92575e+06	2.93578e+06	3.6536e+06	2.86025e+06
Q9I2T7	Q9I2T7_PSEAE	Probable ATP-binding component of ABC transporter	PA1807		3.35684e-05	0.00036353	1	tr|Q9I2T7|Q9I2T7_PSEAE	15	15	1392.67	1.5822	LES B65 H72	NP22 H435	6.07371e+06	5.85421e+06	5.08025e+06	6.24555e+06	5.34334e+06	8.31488e+06	9.44984e+06	1.02842e+07	8.55932e+06	8.63804e+06	6.88261e+06	3.07623e+06	2.61147e+06	6.24555e+06	3.22386e+06	4.71829e+06	7.48112e+06	8.70476e+06	9.76344e+06	7.66704e+06
Q9HVM8	PILY1_PSEAE	Type IV pilus biogenesis factor PilY1 (Pilus-associated adhesin PilY1)	pilY1 PA4554	pilY1	3.42999e-05	0.000365691	1	sp|Q9HVM8|PILY1_PSEAE	2	2	323.65	2.05953	NP22 H435	LES B65 H72	1.10714e+06	779001	1.0293e+06	1.01879e+06	938168	545963	504915	373880	464112	476916	1.25459e+06	409343	529105	1.01879e+06	566037	309808	399724	316459	529404	423306
Q9HU62	Q9HU62_PSEAE	Uncharacterized protein	PA5122		3.46566e-05	0.000365691	1	tr|Q9HU62|Q9HU62_PSEAE	1	1	113.49	4.90422	NP22 H435	LES B65 H72	842263	731145	1.35688e+06	892741	1.68692e+06	300058	225800	247959	171555	178141	954436	384196	697497	892741	1.01779e+06	170269	178758	209877	195689	158116
Q9HWH4	Q9HWH4_PSEAE	Probable Resistance-Nodulation-Cell Division (RND) efflux transporter	mexI PA4207	mexI	4.01202e-05	0.000417983	1	tr|Q9HWH4|Q9HWH4_PSEAE	10	10	926.29	3.00573	LES B65 H72	NP22 H435	1.21607e+06	865165	797381	1.42253e+06	1.1806e+06	2.47592e+06	3.68706e+06	3.75041e+06	3.6635e+06	2.89976e+06	1.37802e+06	454620	409888	1.42253e+06	712304	1.40497e+06	2.91892e+06	3.17443e+06	4.17888e+06	2.5738e+06
Q9I3U2	Q9I3U2_PSEAE	Uncharacterized protein	PA1402		4.11688e-05	0.000423547	1	tr|Q9I3U2|Q9I3U2_PSEAE	1	1	130.32	2.48932	NP22 H435	LES B65 H72	228205	266359	270094	272170	244882	78087.9	81630	144059	100747	110360	258597	139964	138840	272170	147748	44311.1	64623.7	121935	114920	97954.6
Q9HY62	ARND_PSEAE	Probable 4-deoxy-4-formamido-L-arabinose-phosphoundecaprenol deformylase ArnD (EC 3.5.1.n3)	arnD PA3555	arnD	4.23837e-05	0.000430662	1	sp|Q9HY62|ARND_PSEAE	5	5	407.55	8.38398	LES B65 H72	NP22 H435	90157.3	304270	215302	80747.6	238306	1.24416e+06	1.81865e+06	1.53629e+06	1.37839e+06	1.80941e+06	102164	159886	110674	80747.6	143780	706000	1.43977e+06	1.30034e+06	1.5723e+06	1.60602e+06
Q9I6D0	Q9I6D0_PSEAE	Probable oxidoreductase	PA0364		4.39781e-05	0.000441414	1	tr|Q9I6D0|Q9I6D0_PSEAE	8	7	869.36	6.50654	LES B65 H72	NP22 H435	446760	736641	630089	355937	537860	1.5464e+06	4.3869e+06	3.80398e+06	3.88169e+06	3.9961e+06	506260	387085	323893	355937	324514	877506	3.47296e+06	3.21977e+06	4.42776e+06	3.5469e+06
Q9I406	GGT_PSEAE	Glutathione hydrolase proenzyme (EC 3.4.19.13) (Gamma-glutamyltranspeptidase proenzyme) (EC 2.3.2.2) [Cleaved into: Glutathione hydrolase large chain; Glutathione hydrolase small chain]	ggt PA1338	ggt	4.59255e-05	0.000449894	0.999999	sp|Q9I406|GGT_PSEAE	8	6	404.82	3.47372	NP22 H435	LES B65 H72	2.45012e+06	2.23317e+06	2.44282e+06	2.62666e+06	2.51964e+06	1.24907e+06	621233	615839	536204	510579	2.77643e+06	1.17347e+06	1.25571e+06	2.62666e+06	1.52021e+06	708788	491809	521259	611637	453185
Q9I3D2	ODO2_PSEAE	Dihydrolipoyllysine-residue succinyltransferase component of 2-oxoglutarate dehydrogenase complex (EC 2.3.1.61) (2-oxoglutarate dehydrogenase complex component E2) (OGDC-E2) (Dihydrolipoamide succinyltransferase component of 2-oxoglutarate dehydrogenase complex)	sucB PA1586	sucB	4.63649e-05	0.000449894	0.999999	sp|Q9I3D2|ODO2_PSEAE	29	29	4056.51	1.37551	LES B65 H72	NP22 H435	1.43274e+08	1.38445e+08	1.23609e+08	1.27539e+08	1.28105e+08	1.9814e+08	1.80651e+08	1.85412e+08	1.79546e+08	1.65424e+08	1.62355e+08	7.2749e+07	6.35405e+07	1.27539e+08	7.72915e+07	1.12435e+08	1.43015e+08	1.56936e+08	2.04805e+08	1.46829e+08
Q9HTC5	Q9HTC5_PSEAE	Uncharacterized protein	PA5441		4.64629e-05	0.000449894	0.999999	tr|Q9HTC5|Q9HTC5_PSEAE	17	17	1842.52	4.57842	NP22 H435	LES B65 H72	1.13988e+07	1.75166e+07	2.07413e+07	1.02978e+07	1.53866e+07	5.39162e+06	2.87199e+06	2.57446e+06	2.43685e+06	3.18078e+06	1.29169e+07	9.2045e+06	1.0662e+07	1.02978e+07	9.28337e+06	3.05948e+06	2.27366e+06	2.17908e+06	2.77966e+06	2.82323e+06
Q9I235	Q9I235_PSEAE	Kynureninase (EC 3.7.1.3) (L-kynurenine hydrolase)	kynU PA2080	kynU	5.06973e-05	0.000480091	0.999999	tr|Q9I235|Q9I235_PSEAE	14	13	1846.42	1.60096	LES B65 H72	NP22 H435	1.80709e+07	1.39484e+07	1.74039e+07	1.91945e+07	1.50758e+07	2.80302e+07	2.5792e+07	2.71959e+07	2.66612e+07	2.63109e+07	2.04776e+07	7.32949e+06	8.94634e+06	1.91945e+07	9.0959e+06	1.59058e+07	2.04187e+07	2.30192e+07	3.04119e+07	2.33533e+07
O68562	BAME_PSEAE	Outer membrane protein assembly factor BamE	bamE omlA oprX PA4765	bamE	5.07481e-05	0.000480091	0.999999	sp|O68562|BAME_PSEAE	5	5	663.29	1.77699	NP22 H435	LES B65 H72	9.57404e+06	1.07727e+07	1.02985e+07	9.70116e+06	1.04805e+07	6.4905e+06	6.69322e+06	5.22125e+06	5.64582e+06	4.55206e+06	1.08491e+07	5.66076e+06	5.29387e+06	9.70116e+06	6.32335e+06	3.68304e+06	5.2988e+06	4.41937e+06	6.44007e+06	4.04036e+06
Q9HVH9	Q9HVH9_PSEAE	Uncharacterized protein	PA4611		5.22212e-05	0.000488413	0.999999	tr|Q9HVH9|Q9HVH9_PSEAE	6	6	930.35	1.68957	NP22 H435	LES B65 H72	3.17115e+07	3.02698e+07	3.59194e+07	3.89925e+07	3.18937e+07	2.1613e+07	2.14302e+07	2.13664e+07	1.84174e+07	1.70724e+07	3.59348e+07	1.5906e+07	1.84641e+07	3.89925e+07	1.92428e+07	1.22644e+07	1.69655e+07	1.8085e+07	2.10083e+07	1.51533e+07
Q9I2Q7	Q9I2Q7_PSEAE	Sulfite reductase	cysI PA1838	cysI	5.38313e-05	0.000497815	0.999999	tr|Q9I2Q7|Q9I2Q7_PSEAE	14	13	1081.34	1.87871	LES B65 H72	NP22 H435	5.639e+06	6.63397e+06	7.01512e+06	5.52678e+06	6.43696e+06	1.39882e+07	1.26044e+07	1.17536e+07	1.08795e+07	9.48754e+06	6.39e+06	3.48597e+06	3.60607e+06	5.52678e+06	3.8837e+06	7.93763e+06	9.97849e+06	9.94849e+06	1.241e+07	8.42105e+06
Q9I6J6	Q9I6J6_PSEAE	Probable periplasmic polyamine binding protein	PA0295		6.14999e-05	0.000562413	0.999998	tr|Q9I6J6|Q9I6J6_PSEAE	9	9	842.72	2.30133	NP22 H435	LES B65 H72	6.9299e+06	6.21443e+06	6.9708e+06	7.62063e+06	8.00406e+06	4.44298e+06	2.6844e+06	2.73245e+06	3.17536e+06	2.49489e+06	7.85282e+06	3.26551e+06	3.5833e+06	7.62063e+06	4.8292e+06	2.52117e+06	2.12515e+06	2.3128e+06	3.62207e+06	2.21444e+06
Q9I0L6	Q9I0L6_PSEAE	Cold-shock protein CspD	cspD PA2622	cspD	6.45533e-05	0.000573734	0.999997	tr|Q9I0L6|Q9I0L6_PSEAE	5	5	507.52	1.86454	NP22 H435	LES B65 H72	1.79255e+07	1.74645e+07	1.53576e+07	1.94379e+07	1.9827e+07	1.15857e+07	1.06967e+07	9.41882e+06	8.70506e+06	7.86967e+06	2.03128e+07	9.17709e+06	7.89446e+06	1.94379e+07	1.19625e+07	6.57435e+06	8.4682e+06	7.97229e+06	9.92969e+06	6.98505e+06
Q9HV23	Q9HV23_PSEAE	Probable acyl-CoA thiolase	PA4785		6.46477e-05	0.000573734	0.999997	tr|Q9HV23|Q9HV23_PSEAE	8	7	687.07	1.88422	LES B65 H72	NP22 H435	1.78738e+06	1.16728e+06	1.40498e+06	1.67516e+06	1.5691e+06	2.78102e+06	2.98259e+06	3.06496e+06	2.47506e+06	3.02385e+06	2.02543e+06	613375	722222	1.67516e+06	946704	1.57809e+06	2.36122e+06	2.59425e+06	2.82325e+06	2.68394e+06
Q9HTT8	Q9HTT8_PSEAE	Uncharacterized protein	PA5257		6.48291e-05	0.000573734	0.999997	tr|Q9HTT8|Q9HTT8_PSEAE	8	8	883.73	1.47865	LES B65 H72	NP22 H435	2.46311e+06	3.14093e+06	2.89932e+06	2.76693e+06	3.18605e+06	4.1997e+06	4.52107e+06	4.48334e+06	4.01321e+06	4.15858e+06	2.79115e+06	1.65047e+06	1.49038e+06	2.76693e+06	1.92228e+06	2.38313e+06	3.57918e+06	3.79479e+06	4.57779e+06	3.69112e+06
Q9HUF9	Q9HUF9_PSEAE	Uncharacterized protein	PA5006		7.00577e-05	0.000608766	0.999996	tr|Q9HUF9|Q9HUF9_PSEAE	1	1	149.21	3.8737	LES B65 H72	NP22 H435	895991	971356	538439	935693	1.07977e+06	5.52415e+06	2.72025e+06	3.02907e+06	2.74467e+06	3.10846e+06	1.01532e+06	510421	276781	935693	651471	3.13469e+06	2.15353e+06	2.56387e+06	3.13079e+06	2.75904e+06
Q9HUA5	OPGG_PSEAE	Glucans biosynthesis protein G	opgG PA5078	opgG	7.0267e-05	0.000608766	0.999996	sp|Q9HUA5|OPGG_PSEAE	11	11	907.58	1.88953	NP22 H435	LES B65 H72	8.02309e+06	5.95402e+06	7.39526e+06	7.42945e+06	8.44073e+06	3.38419e+06	4.31156e+06	3.93838e+06	4.62059e+06	3.45522e+06	9.09161e+06	3.12867e+06	3.80149e+06	7.42945e+06	5.09265e+06	1.92036e+06	3.41332e+06	3.33353e+06	5.27062e+06	3.06682e+06
Q9HTK5	Q9HTK5_PSEAE	Glycolate oxidase subunit GlcF	glcF PA5353	glcF	8.18138e-05	0.000701421	0.999993	tr|Q9HTK5|Q9HTK5_PSEAE	3	3	150.52	2.42541	LES B65 H72	NP22 H435	143579	106500	139389	178254	164937	364943	258993	419593	342794	390672	162701	55962.7	71651.8	178254	99513.6	207088	205036	355152	391018	346757
Q9HVJ7	Q9HVJ7_PSEAE	Glutamate dehydrogenase	gdhA PA4588	gdhA	8.73149e-05	0.000731484	0.999991	tr|Q9HVJ7|Q9HVJ7_PSEAE	4	3	155.31	4.85386	LES B65 H72	NP22 H435	137096	43811.8	88791.2	154420	102223	478029	465036	603894	559567	448265	155354	23021.9	45642.5	154420	61675.7	271258	368153	511148	638287	397876
Q51422	SYDND_PSEAE	Aspartate--tRNA(Asp/Asn) ligase (EC 6.1.1.23) (Aspartyl-tRNA synthetase) (AspRS) (Non-discriminating aspartyl-tRNA synthetase) (ND-AspRS)	aspS PA0963	aspS	8.75366e-05	0.000731484	0.999991	sp|Q51422|SYDND_PSEAE	30	29	3250.88	1.27973	LES B65 H72	NP22 H435	4.5899e+07	4.06082e+07	3.98232e+07	4.01577e+07	4.17141e+07	5.53632e+07	5.47855e+07	4.916e+07	5.23688e+07	5.47643e+07	5.20118e+07	2.13385e+07	2.04709e+07	4.01577e+07	2.51679e+07	3.14159e+07	4.33718e+07	4.161e+07	5.9736e+07	4.86082e+07
Q9I3E3	PPNP_PSEAE	Pyrimidine/purine nucleoside phosphorylase (EC 2.4.2.2) (Adenosine phosphorylase) (Cytidine phosphorylase) (Guanosine phosphorylase) (EC 2.4.2.15) (Inosine phosphorylase) (Thymidine phosphorylase) (EC 2.4.2.4) (Uridine phosphorylase) (EC 2.4.2.3) (Xanthosine phosphorylase)	ppnP PA1574	ppnP	8.79867e-05	0.000731484	0.99999	sp|Q9I3E3|Y1574_PSEAE	3	3	409.39	1.38045	NP22 H435	LES B65 H72	1.03776e+07	9.53669e+06	9.8103e+06	1.05921e+07	8.82274e+06	6.82821e+06	8.0169e+06	6.90615e+06	6.87902e+06	6.96652e+06	1.17597e+07	5.01127e+06	5.04292e+06	1.05921e+07	5.32314e+06	3.87468e+06	6.34671e+06	5.84551e+06	7.84676e+06	6.18341e+06
Q9HW33	Q9HW33_PSEAE	Uncharacterized protein	PA4369		9.2886e-05	0.000764492	0.999988	tr|Q9HW33|Q9HW33_PSEAE	1	1	13.37	2.8706	NP22 H435	LES B65 H72	315186	449195	342898	248342	352757	85152.5	165278	118806	99333.2	126560	357163	236039	176265	248342	212834	48319.9	130845	100559	113307	112334
Q9HXW5	Q9HXW5_PSEAE	Uncharacterized protein	PA3675		9.41831e-05	0.000767494	0.999988	tr|Q9HXW5|Q9HXW5_PSEAE	4	4	618.37	4.56267	NP22 H435	LES B65 H72	2.14666e+06	1.15117e+06	1.54537e+06	2.59577e+06	1.45376e+06	675577	274086	348465	319258	331631	2.43255e+06	604906	794385	2.59577e+06	877115	383357	216985	294948	364171	294352
Q9HVA4	MSRP_PSEAE	Protein-methionine-sulfoxide reductase catalytic subunit MsrP (EC 1.8.5.-)	msrP PA4692	msrP	0.000100092	0.000807651	0.999984	sp|Q9HVA4|MSRP_PSEAE	2	2	108.47	4.15882	NP22 H435	LES B65 H72	496623	341429	450585	378707	388256	189835	83527.5	93684.6	65667.9	61559.1	562763	179412	231620	378707	234252	107722	66125.9	79296.6	74906.1	54639.3
Q9I105	Q9I105_PSEAE	Probable thiol:disulfide interchange protein	PA2477		0.000103032	0.0008233	0.999983	tr|Q9I105|Q9I105_PSEAE	2	2	197.04	3.01074	LES B65 H72	NP22 H435	376379	279836	241363	339733	276877	1.38006e+06	755160	998071	673793	751733	426505	147046	124071	339733	167052	783118	597835	844788	768582	667231
P24735	AMPC_PSEAE	Beta-lactamase (EC 3.5.2.6) (Cephalosporinase)	ampC PA4110	ampC	0.000105592	0.000835647	0.999981	sp|P24735|AMPC_PSEAE	23	23	3273.3	8.09066	NP22 H435	LES B65 H72	1.15966e+08	2.64314e+07	4.97694e+07	1.09229e+08	7.17606e+07	1.11232e+07	9.04717e+06	8.80869e+06	8.82624e+06	8.31649e+06	1.3141e+08	1.3889e+07	2.55836e+07	1.09229e+08	4.32962e+07	6.31188e+06	7.16234e+06	7.45586e+06	1.00679e+07	7.38163e+06
Q9HTX3	P5217_PSEAE	Probable binding protein component of ABC iron transporter PA5217	PA5217		0.000108624	0.00085145	0.999979	sp|Q9HTX3|P5217_PSEAE	13	13	1759.26	2.80294	NP22 H435	LES B65 H72	1.35304e+07	9.48095e+06	1.11612e+07	1.72067e+07	1.15737e+07	6.60791e+06	3.75646e+06	3.72863e+06	4.42628e+06	3.94035e+06	1.53324e+07	4.98198e+06	5.73736e+06	1.72067e+07	6.98291e+06	3.74967e+06	2.97386e+06	3.15599e+06	5.04897e+06	3.49742e+06
Q9HWZ2	Q9HWZ2_PSEAE	Uncharacterized protein	PA4035		0.000114384	0.000888142	0.999975	tr|Q9HWZ2|Q9HWZ2_PSEAE	6	6	477.63	2.49086	NP22 H435	LES B65 H72	2.07868e+06	1.20694e+06	1.3985e+06	2.34448e+06	1.74822e+06	640406	670875	768540	738914	704873	2.35552e+06	634212	718891	2.34448e+06	1.05477e+06	363400	531109	650508	842865	625639
Q9I6H6	Q9I6H6_PSEAE	Uncharacterized protein	PA0315		0.000120304	0.000922128	0.99997	tr|Q9I6H6|Q9I6H6_PSEAE	7	7	746.18	2.76557	NP22 H435	LES B65 H72	2.58022e+07	1.65681e+07	1.70765e+07	3.10465e+07	1.51256e+07	7.63999e+06	7.80593e+06	7.56952e+06	7.52028e+06	7.65489e+06	2.92385e+07	8.70609e+06	8.77806e+06	3.10465e+07	9.12595e+06	4.33533e+06	6.17969e+06	6.407e+06	8.57824e+06	6.79441e+06
Q9I649	Q9I649_PSEAE	Uncharacterized protein	PA0469		0.000121002	0.000922128	0.999969	tr|Q9I649|Q9I649_PSEAE	16	15	1463.97	1.42369	NP22 H435	LES B65 H72	1.00724e+07	1.11028e+07	1.18602e+07	9.69436e+06	1.09658e+07	8.01031e+06	7.96807e+06	7.66796e+06	7.50081e+06	6.56864e+06	1.14139e+07	5.8342e+06	6.09663e+06	9.69436e+06	6.61615e+06	4.54547e+06	6.30805e+06	6.49032e+06	8.55602e+06	5.83026e+06
Q9HV58	RS15_PSEAE	30S ribosomal protein S15	rpsO PA4741	rpsO	0.000125625	0.000948577	0.999965	sp|Q9HV58|RS15_PSEAE	4	4	520.62	1.76809	NP22 H435	LES B65 H72	3.43328e+07	2.96317e+07	3.8498e+07	3.53347e+07	4.50106e+07	2.35398e+07	2.1567e+07	2.07373e+07	1.81753e+07	1.93735e+07	3.89052e+07	1.55706e+07	1.97896e+07	3.53347e+07	2.71569e+07	1.33577e+07	1.70738e+07	1.75525e+07	2.07323e+07	1.71958e+07
Q9I1H2	Q9I1H2_PSEAE	AmbD	ambD PA2303	ambD	0.000128574	0.000953378	0.999962	tr|Q9I1H2|Q9I1H2_PSEAE	2	2	292.38	2.14762	LES B65 H72	NP22 H435	456484	370860	387954	393684	454880	1.26669e+06	840074	828857	795995	700782	517279	194876	199425	393684	274449	718783	665059	701561	907976	622008
Q9I2X1	Q9I2X1_PSEAE	Uncharacterized protein	PA1768		0.000128578	0.000953378	0.999962	tr|Q9I2X1|Q9I2X1_PSEAE	6	5	439.27	4.90871	NP22 H435	LES B65 H72	2.32904e+06	1.62287e+06	2.14862e+06	2.59731e+06	1.26265e+06	761083	256377	314705	268629	428355	2.63922e+06	852775	1.10449e+06	2.59731e+06	761814	431878	202965	266373	306419	380204
Q9I0H0	Q9I0H0_PSEAE	Uncharacterized protein	PA2668		0.00013572	0.000997353	0.999954	tr|Q9I0H0|Q9I0H0_PSEAE	2	2	210.23	2.84545	NP22 H435	LES B65 H72	2.06113e+06	4.226e+06	3.18215e+06	2.22589e+06	3.43481e+06	1.3414e+06	985097	969823	948661	1.07227e+06	2.33564e+06	2.22064e+06	1.63576e+06	2.22589e+06	2.07237e+06	761181	779868	820878	1.08212e+06	951734
Q9HY61	ARNT_PSEAE	Undecaprenyl phosphate-alpha-4-amino-4-deoxy-L-arabinose arabinosyl transferase (EC 2.4.2.43) (4-amino-4-deoxy-L-arabinose lipid A transferase) (Lipid IV(A) 4-amino-4-deoxy-L-arabinosyltransferase) (Undecaprenyl phosphate-alpha-L-Ara4N transferase)	arnT PA3556	arnT	0.000147226	0.00107234	0.999939	sp|Q9HY61|ARNT_PSEAE	7	6	602.68	11.1109	LES B65 H72	NP22 H435	159506	547894	586779	82687.6	460755	4.87308e+06	4.14248e+06	3.88809e+06	3.78509e+06	3.72892e+06	180749	287903	301630	82687.6	277993	2.76524e+06	3.27946e+06	3.29096e+06	4.31758e+06	3.30976e+06
Q9HWV0	Q9HWV0_PSEAE	Probable nonribosomal peptide synthetase	PA4078		0.00015043	0.00108606	0.999935	tr|Q9HWV0|Q9HWV0_PSEAE	43	40	4400.64	2.69439	LES B65 H72	NP22 H435	3.62894e+07	2.22674e+07	2.4547e+07	2.84131e+07	2.52741e+07	1.03996e+08	5.76619e+07	6.19103e+07	5.86319e+07	8.63686e+07	4.11224e+07	1.17009e+07	1.26182e+07	2.84131e+07	1.5249e+07	5.90127e+07	4.5649e+07	5.24021e+07	6.68802e+07	7.666e+07
Q9HV43	DNAK_PSEAE	Chaperone protein DnaK (HSP70) (Heat shock 70 kDa protein) (Heat shock protein 70)	dnaK PA4761	dnaK	0.000158573	0.00113489	0.999923	sp|Q9HV43|DNAK_PSEAE	61	60	10450.3	1.31109	NP22 H435	LES B65 H72	8.5004e+08	8.77795e+08	9.25737e+08	8.45201e+08	8.56094e+08	6.8019e+08	6.85734e+08	7.25269e+08	6.50129e+08	5.80232e+08	9.63248e+08	4.61257e+08	4.75869e+08	8.45201e+08	5.16519e+08	3.85975e+08	5.42872e+08	6.13883e+08	7.41589e+08	5.15008e+08
Q9I118	Q9I118_PSEAE	Uncharacterized protein	PA2464		0.000165977	0.00117764	0.99991	tr|Q9I118|Q9I118_PSEAE	2	2	181.49	9.94153	NP22 H435	LES B65 H72	1.06733e+06	299843	473938	1.18712e+06	612869	131765	35193.9	79050.3	74686.2	45554.8	1.20947e+06	157559	243625	1.18712e+06	369770	74770.5	27861.9	66909.8	85193	40434
O68282	G6PD_PSEAE	Glucose-6-phosphate 1-dehydrogenase (G6PD) (EC 1.1.1.363) (Glucose-6-phosphate dehydrogenase (NAD(P)(+)))	zwf PA3183	zwf	0.000172586	0.00121407	0.999898	sp|O68282|G6PD_PSEAE	15	15	1640.2	1.48844	LES B65 H72	NP22 H435	9.03814e+06	6.98806e+06	8.39948e+06	7.65279e+06	7.24816e+06	1.28019e+07	1.22188e+07	1.08607e+07	1.04984e+07	1.21554e+07	1.02418e+07	3.67203e+06	4.3177e+06	7.65279e+06	4.37313e+06	7.26443e+06	9.67325e+06	9.19273e+06	1.19753e+07	1.07891e+07
Q9HUA7	Q9HUA7_PSEAE	Probable binding protein component of ABC transporter	PA5076		0.000178841	0.00124741	0.999886	tr|Q9HUA7|Q9HUA7_PSEAE	12	11	1565.37	3.35001	NP22 H435	LES B65 H72	8.38219e+06	4.62365e+06	5.07562e+06	1.18882e+07	6.47675e+06	2.12801e+06	2.00448e+06	2.08826e+06	2.46909e+06	2.18968e+06	9.49853e+06	2.4296e+06	2.60909e+06	1.18882e+07	3.9077e+06	1.20754e+06	1.58688e+06	1.76755e+06	2.81644e+06	1.94354e+06
Q9HZF9	Q9HZF9_PSEAE	Ribosome modulation factor (RMF)	rmf PA3049	rmf	0.000181798	0.00125738	0.99988	tr|Q9HZF9|Q9HZF9_PSEAE	4	4	453.86	2.31188	NP22 H435	LES B65 H72	4.34579e+06	6.25218e+06	8.57074e+06	5.4155e+06	6.75188e+06	3.13283e+06	2.79169e+06	2.32475e+06	2.85596e+06	2.44915e+06	4.92456e+06	3.28535e+06	4.40574e+06	5.4155e+06	4.0737e+06	1.77773e+06	2.21009e+06	1.96771e+06	3.25774e+06	2.17384e+06
Q9HVG7	Q9HVG7_PSEAE	Uncharacterized protein	PA4624		0.000184545	0.00126574	0.999875	tr|Q9HVG7|Q9HVG7_PSEAE	2	1	176.31	2.25102	NP22 H435	LES B65 H72	442609	349866	431109	391465	540105	164049	233992	175224	242197	141952	501555	183845	221609	391465	325869	93089.7	185244	148313	276269	125995
Q9HWG0	UVRA_PSEAE	UvrABC system protein A (UvrA protein) (Excinuclease ABC subunit A)	uvrA PA4234	uvrA	0.0001968	0.00133864	0.999847	sp|Q9HWG0|UVRA_PSEAE	10	10	733.81	1.51236	LES B65 H72	NP22 H435	2.28854e+06	2.4583e+06	2.21284e+06	2.31976e+06	2.5085e+06	4.37064e+06	3.53779e+06	3.18517e+06	3.15513e+06	3.57889e+06	2.59333e+06	1.29177e+06	1.1375e+06	2.31976e+06	1.51349e+06	2.48013e+06	2.80075e+06	2.696e+06	3.599e+06	3.17659e+06
Q9I3J5	HIUH_PSEAE	5-hydroxyisourate hydrolase (HIU hydrolase) (HIUHase) (EC 3.5.2.17)	PA1518		0.000198455	0.00133883	0.999843	sp|Q9I3J5|HIUH_PSEAE	3	3	432.68	1.49192	LES B65 H72	NP22 H435	4.09281e+06	3.80321e+06	4.05513e+06	4.89712e+06	4.5964e+06	6.08322e+06	6.47402e+06	6.85295e+06	7.01615e+06	5.56744e+06	4.63789e+06	1.99848e+06	2.08451e+06	4.89712e+06	2.77321e+06	3.45193e+06	5.12527e+06	5.80048e+06	8.00318e+06	4.94161e+06
Q9I5F9	Q9I5F9_PSEAE	Lon protease (EC 3.4.21.53) (ATP-dependent protease La)	lon PA0779	lon	0.000200379	0.00134082	0.999838	tr|Q9I5F9|Q9I5F9_PSEAE	31	28	3636.22	1.70486	LES B65 H72	NP22 H435	2.7189e+07	2.7961e+07	3.04319e+07	2.78949e+07	3.87579e+07	5.27064e+07	5.52336e+07	5.33609e+07	5.60552e+07	4.21824e+07	3.081e+07	1.46928e+07	1.56433e+07	2.78949e+07	2.33843e+07	2.99083e+07	4.37266e+07	4.51658e+07	6.39411e+07	3.74407e+07
Q9I5J7	Q9I5J7_PSEAE	Uncharacterized protein	PA0732		0.000203044	0.00134769	0.999832	tr|Q9I5J7|Q9I5J7_PSEAE	2	2	139.99	2.89183	NP22 H435	LES B65 H72	426162	534542	598735	378348	413168	269425	123243	131615	125361	163319	482918	280887	307776	378348	249282	152886	97567.6	111402	142997	144961
Q9I6Y9	Q9I6Y9_PSEAE	Nonspecific ribonucleoside hydrolase	nuh PA0143	nuh	0.000207468	0.00136604	0.99982	tr|Q9I6Y9|Q9I6Y9_PSEAE	13	12	2237.61	2.34074	NP22 H435	LES B65 H72	3.16404e+07	1.83611e+07	2.38749e+07	3.41414e+07	2.51365e+07	1.41052e+07	1.04373e+07	9.26312e+06	1.10757e+07	1.20044e+07	3.58543e+07	9.64826e+06	1.22728e+07	3.41414e+07	1.51659e+07	8.00403e+06	8.26282e+06	7.84049e+06	1.26338e+07	1.0655e+07
Q9HUJ8	PARE_PSEAE	DNA topoisomerase 4 subunit B (EC 5.99.1.3) (Topoisomerase IV subunit B)	parE PA4967	parE	0.000215847	0.00139321	0.999798	sp|Q9HUJ8|PARE_PSEAE	16	16	1242.35	1.49818	LES B65 H72	NP22 H435	3.88939e+06	4.04024e+06	4.44977e+06	3.72116e+06	4.61743e+06	7.37553e+06	5.72286e+06	5.69867e+06	6.35794e+06	5.88423e+06	4.40738e+06	2.12303e+06	2.28737e+06	3.72116e+06	2.7859e+06	4.18526e+06	4.5306e+06	4.82347e+06	7.25238e+06	5.22279e+06
Q9HUD4	Q9HUD4_PSEAE	Uncharacterized protein	PA5037		0.000216428	0.00139321	0.999796	tr|Q9HUD4|Q9HUD4_PSEAE	15	15	1665.15	1.87379	LES B65 H72	NP22 H435	7.91187e+06	5.57731e+06	6.90657e+06	7.41885e+06	5.45079e+06	1.03655e+07	1.31125e+07	1.08646e+07	1.36725e+07	1.43174e+07	8.96558e+06	2.93072e+06	3.55028e+06	7.41885e+06	3.2887e+06	5.88189e+06	1.03808e+07	9.19602e+06	1.55959e+07	1.2708e+07
Q9I6A8	IXTPA_PSEAE	dITP/XTP pyrophosphatase (EC 3.6.1.66) (Non-canonical purine NTP pyrophosphatase) (Non-standard purine NTP pyrophosphatase) (Nucleoside-triphosphate diphosphatase) (Nucleoside-triphosphate pyrophosphatase) (NTPase)	PA0387		0.000216672	0.00139321	0.999796	sp|Q9I6A8|NTPA_PSEAE	9	9	1139.66	1.6447	NP22 H435	LES B65 H72	1.57017e+07	1.94314e+07	1.93863e+07	1.68389e+07	2.09321e+07	1.32589e+07	1.23091e+07	9.77243e+06	1.02679e+07	1.05056e+07	1.77928e+07	1.02107e+07	9.96538e+06	1.68389e+07	1.26292e+07	7.52381e+06	9.74466e+06	8.27159e+06	1.17124e+07	9.32464e+06
Q9HUN4	ALR1_PSEAE	Alanine racemase, biosynthetic (EC 5.1.1.1)	alr PA4930	alr	0.000221006	0.00139673	0.999783	sp|Q9HUN4|ALR1_PSEAE	5	5	671.28	1.52493	NP22 H435	LES B65 H72	2.57212e+06	2.53404e+06	2.80367e+06	2.59749e+06	3.01124e+06	1.9309e+06	1.87678e+06	1.93021e+06	1.71011e+06	1.41704e+06	2.91467e+06	1.33157e+06	1.44121e+06	2.59749e+06	1.81681e+06	1.09569e+06	1.48578e+06	1.63377e+06	1.95069e+06	1.25775e+06
G3XD47	G3XD47_PSEAE	Arginine/ornithine binding protein AotJ	aotJ PA0888	aotJ	0.000221219	0.00139673	0.999783	tr|G3XD47|G3XD47_PSEAE	16	16	2272.11	2.97854	NP22 H435	LES B65 H72	8.53556e+07	5.06117e+07	4.06083e+07	9.15821e+07	5.02749e+07	1.90255e+07	2.23408e+07	2.3176e+07	2.06982e+07	2.16685e+07	9.67233e+07	2.6595e+07	2.08744e+07	9.15821e+07	3.0333e+07	1.07961e+07	1.76865e+07	1.96167e+07	2.361e+07	1.92327e+07
Q9I6J4	Q9I6J4_PSEAE	Probable glutamine amidotransferase	spuA PA0297	spuA	0.000222311	0.00139673	0.999779	tr|Q9I6J4|Q9I6J4_PSEAE	4	4	301.37	1.6214	NP22 H435	LES B65 H72	1.26713e+06	1.48909e+06	1.36918e+06	1.43691e+06	1.25303e+06	713094	795571	1.07244e+06	852523	769755	1.43589e+06	782475	703820	1.43691e+06	756005	404646	629827	907732	972456	683227
Q9I2K8	Q9I2K8_PSEAE	Uncharacterized protein	PA1889		0.000244826	0.00152654	0.999708	tr|Q9I2K8|Q9I2K8_PSEAE	4	4	870.66	1.60405	LES B65 H72	NP22 H435	5.27438e+06	5.30653e+06	5.57528e+06	4.96027e+06	5.59831e+06	1.02797e+07	7.27517e+06	9.8358e+06	7.84039e+06	7.62077e+06	5.97682e+06	2.78843e+06	2.86594e+06	4.96027e+06	3.3777e+06	5.83321e+06	5.75951e+06	8.32522e+06	8.94338e+06	6.76412e+06
Q9I1H1	Q9I1H1_PSEAE	AmbC	ambC PA2304	ambC	0.000247744	0.00153312	0.999698	tr|Q9I1H1|Q9I1H1_PSEAE	8	8	891.86	1.70157	LES B65 H72	NP22 H435	4.89561e+06	3.5174e+06	4.54832e+06	3.92248e+06	4.18413e+06	7.99482e+06	7.37143e+06	7.8808e+06	6.94562e+06	5.65587e+06	5.5476e+06	1.8483e+06	2.33803e+06	3.92248e+06	2.52447e+06	4.53667e+06	5.83571e+06	6.67047e+06	7.92273e+06	5.0201e+06
P50600	TOLA_PSEAE	Tol-Pal system protein TolA	tolA PA0971	tolA	0.000252978	0.00155092	0.999679	sp|P50600|TOLA_PSEAE	5	5	311.39	1.78858	LES B65 H72	NP22 H435	963868	636694	623543	937586	713993	1.43208e+06	1.27411e+06	1.40165e+06	1.38295e+06	1.44119e+06	1.09224e+06	334565	320528	937586	430783	812633	1.00867e+06	1.18639e+06	1.57751e+06	1.27919e+06
Q9HWC9	RPOC_PSEAE	DNA-directed RNA polymerase subunit beta' (RNAP subunit beta') (EC 2.7.7.6) (RNA polymerase subunit beta') (Transcriptase subunit beta')	rpoC PA4269	rpoC	0.00025439	0.00155092	0.999674	sp|Q9HWC9|RPOC_PSEAE	76	76	9442	1.59505	LES B65 H72	NP22 H435	1.39813e+08	1.18825e+08	1.00593e+08	1.40429e+08	1.3432e+08	1.87844e+08	2.24072e+08	2.02243e+08	2.16869e+08	1.80203e+08	1.58433e+08	6.24392e+07	5.17091e+07	1.40429e+08	8.10408e+07	1.06593e+08	1.7739e+08	1.71182e+08	2.47378e+08	1.59947e+08
Q9HT65	Q9HT65_PSEAE	Probable glutamine synthetase	PA5508		0.000264898	0.00160311	0.999635	tr|Q9HT65|Q9HT65_PSEAE	5	5	692.2	1.70802	LES B65 H72	NP22 H435	1.13662e+06	777825	709827	930228	839452	1.40468e+06	1.56885e+06	1.34716e+06	1.57694e+06	1.6073e+06	1.28799e+06	408726	364882	930228	506478	797087	1.24201e+06	1.14026e+06	1.79878e+06	1.42663e+06
Q14T72	Q14T72_PSEAE	Formate dehydrogenase-O, major subunit	fdnG PA4812	fdnG	0.000267699	0.00160823	0.999624	tr|Q14T72|Q14T72_PSEAE	23	22	2041.95	2.84789	LES B65 H72	NP22 H435	5.90604e+06	4.14627e+06	5.98627e+06	4.95419e+06	4.07396e+06	8.03082e+06	1.79719e+07	1.5685e+07	1.65003e+07	1.31994e+07	6.69261e+06	2.17875e+06	3.0772e+06	4.95419e+06	2.45799e+06	4.5571e+06	1.42278e+07	1.32761e+07	1.88215e+07	1.17157e+07
Q9I707	Q9I707_PSEAE	Uncharacterized protein	PA0125		0.000278686	0.00164542	0.99958	tr|Q9I707|Q9I707_PSEAE	1	1	277.18	4.75399	NP22 H435	LES B65 H72	255935	516468	629872	247034	644330	132373	73774.5	117190	76877.2	82252.1	290020	271390	323782	247034	388752	75115	58404.8	99192.2	87692.3	73006.2
Q9I589	CBPD_PSEAE	Chitin-binding protein CbpD (Protease LasD)	cbpD lasD PA0852	cbpD	0.000280033	0.00164542	0.999574	sp|Q9I589|CBPD_PSEAE	11	11	1393.82	1.66935	NP22 H435	LES B65 H72	7.47629e+07	6.78963e+07	8.64731e+07	8.37092e+07	9.11703e+07	5.31425e+07	5.22624e+07	5.28581e+07	4.58312e+07	3.79236e+07	8.47198e+07	3.56776e+07	4.44509e+07	8.37092e+07	5.5007e+07	3.01558e+07	4.13744e+07	4.47402e+07	5.22788e+07	3.36607e+07
Q9HXE1	Q9HXE1_PSEAE	Probable amino acid binding protein	PA3865		0.000281847	0.00164542	0.999566	tr|Q9HXE1|Q9HXE1_PSEAE	4	2	571.57	9.54661	NP22 H435	LES B65 H72	1.06074e+06	3.05733e+06	2.63645e+06	1.40751e+06	2.12419e+06	619442	98082.5	153453	121910	84586.5	1.20201e+06	1.60654e+06	1.35525e+06	1.40751e+06	1.28162e+06	351503	77648.6	129886	139060	75078.2
Q9HUD0	RL31_PSEAE	50S ribosomal protein L31	rpmE PA5049	rpmE	0.000282355	0.00164542	0.999564	sp|Q9HUD0|RL31_PSEAE	6	6	1141.21	1.70244	NP22 H435	LES B65 H72	5.55987e+07	5.32282e+07	5.27269e+07	4.92904e+07	4.64617e+07	3.44758e+07	3.34136e+07	2.93718e+07	3.20661e+07	2.18122e+07	6.30033e+07	2.797e+07	2.71039e+07	4.92904e+07	2.80323e+07	1.95634e+07	2.64524e+07	2.48609e+07	3.65771e+07	1.93603e+07
Q9I3D5	Q9I3D5_PSEAE	Succinate dehydrogenase flavoprotein subunit (EC 1.3.5.1)	sdhA PA1583	sdhA	0.000283885	0.00164542	0.999558	tr|Q9I3D5|Q9I3D5_PSEAE	25	24	3309.32	1.78146	LES B65 H72	NP22 H435	3.97332e+07	2.5149e+07	2.94082e+07	3.98095e+07	3.27832e+07	6.24248e+07	6.29363e+07	5.1059e+07	6.03508e+07	6.05249e+07	4.50248e+07	1.32151e+07	1.51171e+07	3.98095e+07	1.97795e+07	3.54231e+07	4.98245e+07	4.32174e+07	6.88409e+07	5.37213e+07
Q9I2V2	Q9I2V2_PSEAE	Uncharacterized protein	PA1790		0.000286426	0.00164854	0.999547	tr|Q9I2V2|Q9I2V2_PSEAE	2	2	193.55	1.59573	NP22 H435	LES B65 H72	481083	418982	352147	428746	348493	272906	284039	250392	243635	220832	545153	220164	181019	428746	210261	154861	224864	211937	277909	196008
Q9I0L8	Q9I0L8_PSEAE	ATP-binding protease component ClpA	clpA PA2620	clpA	0.000312802	0.00177226	0.999425	tr|Q9I0L8|Q9I0L8_PSEAE	19	18	1510.25	1.38689	LES B65 H72	NP22 H435	8.51969e+06	8.63957e+06	9.66359e+06	8.47731e+06	9.67349e+06	1.43078e+07	1.29031e+07	1.23732e+07	1.09545e+07	1.1835e+07	9.65434e+06	4.53986e+06	4.96751e+06	8.47731e+06	5.83643e+06	8.11898e+06	1.02149e+07	1.04729e+07	1.24956e+07	1.05046e+07
G3XCV6	G3XCV6_PSEAE	Conserved cytoplasmic membrane protein, CmpX protein	cmpX PA1775	cmpX	0.000313607	0.00177226	0.999421	tr|G3XCV6|G3XCV6_PSEAE	2	1	169.77	3.69128	LES B65 H72	NP22 H435	65765	75890.6	30513.4	74601.9	110991	205198	307116	319500	252318	236467	74523.6	39878.4	15685.2	74601.9	66965.4	116440	243133	270431	287814	209886
Q9HZN7	Q9HZN7_PSEAE	Endolytic murein transglycosylase (EC 4.2.2.-) (Peptidoglycan polymerization terminase)	mltG PA2963	mltG	0.000314381	0.00177226	0.999417	tr|Q9HZN7|Q9HZN7_PSEAE	1	1	54.93	2.82139	LES B65 H72	NP22 H435	12339.1	18313.7	11823	10876.4	14988.9	64158.6	33498.9	30345.5	32065.8	32748.2	13982.5	9623.36	6077.52	10876.4	9043.45	36406.9	26520	25685.1	36576.8	29067
P42512	FPTA_PSEAE	Fe(3+)-pyochelin receptor (Fe(III)-pyochelin receptor)	fptA PA4221	fptA	0.000327956	0.0018362	0.999348	sp|P42512|FPTA_PSEAE	6	6	586.93	3.10628	NP22 H435	LES B65 H72	1.67891e+06	2.7806e+06	2.59644e+06	3.89997e+06	2.80668e+06	1.11141e+06	1.04403e+06	978477	754491	542160	1.90251e+06	1.46113e+06	1.33468e+06	3.89997e+06	1.69339e+06	630672	826519	828203	860633	481216
Q9I6B9	Q9I6B9_PSEAE	Cell division protein FtsX	ftsX PA0375	ftsX	0.00035128	0.00195351	0.99922	tr|Q9I6B9|Q9I6B9_PSEAE	4	4	362.1	2.31946	LES B65 H72	NP22 H435	536932	538207	531277	795929	497387	1.15264e+06	1.19372e+06	1.30322e+06	1.06717e+06	2.00907e+06	608441	282813	273099	795929	300095	654066	945030	1.10307e+06	1.2173e+06	1.78323e+06
P52477	MEXA_PSEAE	Multidrug resistance protein MexA	mexA PA0425	mexA	0.000361721	0.00199807	0.99916	sp|P52477|MEXA_PSEAE	17	17	2439.64	2.11997	LES B65 H72	NP22 H435	2.7796e+07	1.53295e+07	1.5134e+07	2.1098e+07	1.63675e+07	3.24115e+07	4.49791e+07	4.3532e+07	3.91298e+07	4.28815e+07	3.14979e+07	8.0552e+06	7.77952e+06	2.1098e+07	9.87521e+06	1.83919e+07	3.56085e+07	3.68464e+07	4.46346e+07	3.80612e+07
Q9HTM1	RPOZ_PSEAE	DNA-directed RNA polymerase subunit omega (RNAP omega subunit) (EC 2.7.7.6) (RNA polymerase omega subunit) (Transcriptase subunit omega)	rpoZ PA5337	rpoZ	0.000406624	0.00223113	0.998873	sp|Q9HTM1|RPOZ_PSEAE	7	7	826.33	1.83236	NP22 H435	LES B65 H72	7.92439e+07	7.67938e+07	1.06529e+08	9.76895e+07	1.11214e+08	6.29383e+07	5.12408e+07	5.2924e+07	4.99655e+07	4.0234e+07	8.97976e+07	4.0353e+07	5.47603e+07	9.76895e+07	6.71004e+07	3.57144e+07	4.05656e+07	4.47959e+07	5.69946e+07	3.57113e+07
Q9I512	Q9I512_PSEAE	Uncharacterized protein	PA0946		0.000418634	0.00228182	0.998789	tr|Q9I512|Q9I512_PSEAE	8	8	1085.04	1.74574	NP22 H435	LES B65 H72	1.20259e+07	1.0064e+07	1.36483e+07	1.25196e+07	1.22811e+07	9.5367e+06	6.05826e+06	6.29736e+06	6.16665e+06	6.61911e+06	1.36275e+07	5.28833e+06	7.01582e+06	1.25196e+07	7.4097e+06	5.41162e+06	4.79612e+06	5.33022e+06	7.03418e+06	5.87506e+06
Q9X6P4	LPXA_PSEAE	Acyl-[acyl-carrier-protein]--UDP-N-acetylglucosamine O-acyltransferase (UDP-N-acetylglucosamine acyltransferase) (EC 2.3.1.129)	lpxA PA3644	lpxA	0.000421865	0.0022843	0.998766	sp|Q9X6P4|LPXA_PSEAE	6	6	518.13	1.42314	LES B65 H72	NP22 H435	3.15922e+06	2.59445e+06	2.7825e+06	2.74367e+06	2.49483e+06	4.61179e+06	3.85109e+06	3.48078e+06	3.88315e+06	3.77647e+06	3.57997e+06	1.36331e+06	1.43033e+06	2.74367e+06	1.50524e+06	2.61697e+06	3.04878e+06	2.9462e+06	4.42944e+06	3.35196e+06
P57112	STHA_PSEAE	Soluble pyridine nucleotide transhydrogenase (STH) (EC 1.6.1.1) (NAD(P)(+) transhydrogenase [B-specific])	sthA sth PA2991	sthA	0.000483878	0.00260296	0.998288	sp|P57112|STHA_PSEAE	18	17	1842.86	1.70882	LES B65 H72	NP22 H435	1.12653e+07	7.7714e+06	7.42373e+06	1.07143e+07	1.14117e+07	1.56317e+07	1.81263e+07	1.62725e+07	1.68808e+07	1.61141e+07	1.27656e+07	4.08365e+06	3.81612e+06	1.07143e+07	6.88517e+06	8.87025e+06	1.435e+07	1.37734e+07	1.92556e+07	1.43027e+07
Q07806	PBPA_PSEAE	Penicillin-binding protein 1A (PBP-1a) (PBP1a) [Includes: Penicillin-insensitive transglycosylase (EC 2.4.1.129) (Peptidoglycan TGase); Penicillin-sensitive transpeptidase (EC 3.4.16.4) (DD-transpeptidase)]	mrcA ponA PA5045	mrcA	0.000493635	0.0026382	0.998206	sp|Q07806|PBPA_PSEAE	3	3	233.17	1.54318	LES B65 H72	NP22 H435	286792	373744	332033	307702	352330	424762	501692	589207	566812	467796	324987	196392	170679	307702	212576	241032	397173	498717	646551	415211
Q9HZL7	LOLD_PSEAE	Lipoprotein-releasing system ATP-binding protein LolD (EC 3.6.3.-)	lolD PA2987	lolD	0.000504515	0.00267896	0.998113	sp|Q9HZL7|LOLD_PSEAE	2	2	228.3	1.58225	LES B65 H72	NP22 H435	1.23113e+06	943093	1.09186e+06	1.40183e+06	1.12798e+06	2.07968e+06	1.63153e+06	1.99048e+06	1.63202e+06	1.83682e+06	1.39509e+06	495569	561263	1.40183e+06	680558	1.18012e+06	1.29163e+06	1.68478e+06	1.86161e+06	1.63035e+06
Q9I7C2	GYRB_PSEAE	DNA gyrase subunit B (EC 5.99.1.3)	gyrB PA0004	gyrB	0.00053113	0.0028022	0.997877	sp|Q9I7C2|GYRB_PSEAE	11	11	1255.64	1.38913	LES B65 H72	NP22 H435	5.56618e+06	5.61897e+06	5.26937e+06	6.00545e+06	5.95503e+06	9.68161e+06	7.37435e+06	7.6266e+06	7.29456e+06	7.49507e+06	6.30748e+06	2.95261e+06	2.70868e+06	6.00545e+06	3.59293e+06	5.49385e+06	5.83803e+06	6.45531e+06	8.32076e+06	6.65256e+06
Q9I446	Q9I446_PSEAE	Uncharacterized protein	PA1298		0.000542498	0.00284395	0.997773	tr|Q9I446|Q9I446_PSEAE	1	1	29.55	4.90188	LES B65 H72	NP22 H435	21772.9	8261.68	17820.6	41815.4	7557.29	89918.9	103926	93117.3	107238	82399.2	24672.6	4341.29	9160.54	41815.4	4559.64	51024.6	82274.7	78816.4	122324	73136.7
Q9HWH2	PHZM_PSEAE	Phenazine-1-carboxylate N-methyltransferase (EC 2.1.1.327)	phzM PA4209	phzM	0.000552175	0.00287635	0.997682	tr|Q9HWH2|Q9HWH2_PSEAE	11	10	1585.82	1.88236	NP22 H435	LES B65 H72	1.86624e+07	2.76057e+07	3.15104e+07	2.03587e+07	2.55669e+07	1.59961e+07	1.25545e+07	1.31697e+07	1.26874e+07	1.13096e+07	2.11478e+07	1.4506e+07	1.61977e+07	2.03587e+07	1.54256e+07	9.07702e+06	9.93899e+06	1.11471e+07	1.44723e+07	1.00383e+07
Q9HWR5	Q9HWR5_PSEAE	Uncharacterized protein	PA4115		0.000560419	0.00290094	0.997604	tr|Q9HWR5|Q9HWR5_PSEAE	8	8	878.88	1.72477	LES B65 H72	NP22 H435	2.7184e+06	1.93033e+06	1.85538e+06	1.74542e+06	1.66702e+06	3.88911e+06	3.60474e+06	2.85336e+06	3.31352e+06	3.44308e+06	3.08044e+06	1.01434e+06	953744	1.74542e+06	1.00579e+06	2.20688e+06	2.85375e+06	2.41514e+06	3.77967e+06	3.05604e+06
Q9HW43	Q9HW43_PSEAE	Ferrous iron transport protein B	PA4358		0.000574151	0.00295345	0.997471	tr|Q9HW43|Q9HW43_PSEAE	1	1	42.31	16.303	LES B65 H72	NP22 H435	8463.4	3581.14	10154.5	8598.85	8886.55	17826.9	164377	144128	157226	163418	9590.56	1881.79	5219.87	8598.85	5361.64	10115.9	130131	121993	179344	145048
Q9I2T8	Q9I2T8_PSEAE	Peptidylprolyl isomerase (EC 5.2.1.8)	ppiD PA1805	ppiD	0.000592908	0.0030276	0.997285	tr|Q9I2T8|Q9I2T8_PSEAE	28	28	3131.24	1.29278	LES B65 H72	NP22 H435	3.18141e+07	2.72941e+07	2.51126e+07	2.78519e+07	2.67621e+07	3.46282e+07	3.76633e+07	3.8791e+07	3.44174e+07	3.39825e+07	3.60511e+07	1.43423e+07	1.2909e+07	2.78519e+07	1.61467e+07	1.96498e+07	2.98168e+07	3.28335e+07	3.92592e+07	3.01626e+07
Q9HZ11	Q9HZ11_PSEAE	Uncharacterized protein	PA3229		0.000595924	0.0030276	0.997254	tr|Q9HZ11|Q9HZ11_PSEAE	2	2	88.15	2.01022	NP22 H435	LES B65 H72	562843	841622	725052	677088	695237	362618	262147	288862	321616	506777	637803	442249	372708	677088	419466	205768	207533	244499	366861	449810
Q9HVD1	PAGL_PSEAE	Lipid A deacylase PagL (EC 3.1.1.77) (LPS 3-O-deacylase PagL) (Outer membrane enzyme PagL) (PhoP/PhoQ-activated gene product L)	pagL PA4661	pagL	0.000600103	0.00303013	0.997212	sp|Q9HVD1|PAGL_PSEAE	3	3	247.97	6.43715	LES B65 H72	NP22 H435	230661	81710.6	86956.1	181321	124888	298535	1.27957e+06	1.14555e+06	1.0886e+06	729388	261380	42936.7	44699.2	181321	75350	169404	1.01299e+06	969614	1.24175e+06	647398
G3XD36	G3XD36_PSEAE	Phosphoenolpyruvate-protein phosphotransferase PtsP	ptsP PA0337	ptsP	0.000605624	0.00303936	0.997155	tr|G3XD36|G3XD36_PSEAE	10	10	851.32	1.97335	LES B65 H72	NP22 H435	4.66336e+06	3.02164e+06	2.62488e+06	4.97501e+06	3.88988e+06	6.4997e+06	7.9186e+06	8.24801e+06	7.65246e+06	7.5198e+06	5.28442e+06	1.58779e+06	1.3493e+06	4.97501e+06	2.34693e+06	3.68826e+06	6.26889e+06	6.98129e+06	8.729e+06	6.67451e+06
Q9I234	KYNB_PSEAE	Kynurenine formamidase (KFA) (KFase) (EC 3.5.1.9) (Arylformamidase) (N-formylkynurenine formamidase) (FKF)	kynB PA2081	kynB	0.00061154	0.00305045	0.997094	sp|Q9I234|KYNB_PSEAE	8	8	886.42	1.5394	NP22 H435	LES B65 H72	5.59253e+06	5.10749e+06	4.5019e+06	4.27283e+06	4.84979e+06	3.53476e+06	3.34755e+06	2.61697e+06	2.75621e+06	3.54585e+06	6.33734e+06	2.68384e+06	2.31417e+06	4.27283e+06	2.92609e+06	2.0058e+06	2.65014e+06	2.21506e+06	3.14395e+06	3.14727e+06
Q9I677	Q9I677_PSEAE	Probable oxidoreductase	PA0440		0.000619092	0.00306952	0.997016	tr|Q9I677|Q9I677_PSEAE	4	4	607.04	2.09376	LES B65 H72	NP22 H435	967507	1.04756e+06	1.55499e+06	785805	1.16332e+06	2.54639e+06	2.67507e+06	2.33173e+06	2.31971e+06	1.68293e+06	1.09636e+06	550462	799334	785805	701882	1.44496e+06	2.11776e+06	1.97362e+06	2.64604e+06	1.49375e+06
Q9HUE2	Q9HUE2_PSEAE	Uncharacterized protein	PA5027		0.000624211	0.00307637	0.996962	tr|Q9HUE2|Q9HUE2_PSEAE	13	13	1615.06	1.94658	NP22 H435	LES B65 H72	1.32275e+07	1.11246e+07	1.11996e+07	1.08306e+07	1.2287e+07	9.19497e+06	5.36971e+06	4.62619e+06	4.88614e+06	6.06267e+06	1.49891e+07	5.84568e+06	5.7571e+06	1.08306e+07	7.41327e+06	5.2177e+06	4.25102e+06	3.91571e+06	5.57353e+06	5.38116e+06
P0DP44	PPK1_PSEAE	Polyphosphate kinase (EC 2.7.4.1) (ATP-polyphosphate phosphotransferase) (Polyphosphoric acid kinase)	ppk PA5242	ppk	0.000628757	0.00308032	0.996914	sp|Q9S646|PPK_PSEAE	14	14	1206.86	1.96847	LES B65 H72	NP22 H435	2.84131e+06	1.9085e+06	1.6753e+06	3.08539e+06	2.42941e+06	3.90274e+06	5.45307e+06	4.81354e+06	4.90072e+06	4.43328e+06	3.21972e+06	1.00286e+06	861177	3.08539e+06	1.46577e+06	2.21462e+06	4.31701e+06	4.07428e+06	5.59015e+06	3.93494e+06
Q9X2T1	THIO_PSEAE	Thioredoxin (Trx)	trxA trx PA5240	trxA	0.000648635	0.00314222	0.9967	sp|Q9X2T1|THIO_PSEAE	11	11	1305.45	1.33243	NP22 H435	LES B65 H72	1.60689e+08	1.66064e+08	1.77911e+08	1.77244e+08	1.69097e+08	1.40749e+08	1.3699e+08	1.29388e+08	1.2593e+08	1.05632e+08	1.8209e+08	8.72621e+07	9.14541e+07	1.77244e+08	1.02024e+08	7.98682e+07	1.0845e+08	1.09516e+08	1.43646e+08	9.37576e+07
G3XCY7	G3XCY7_PSEAE	Paerucumarin biosynthesis protein PvcD	pvcD PA2257	pvcD	0.000649027	0.00314222	0.996696	tr|G3XCY7|G3XCY7_PSEAE	1	1	13.61	5.6466	NP22 H435	LES B65 H72	318764	290117	504761	308153	637239	181970	25938.9	49885.3	57156.7	49699.4	361217	152449	259469	308153	384474	103259	20534.9	42224	65197.5	44112.8
Q9I1W4	GLGE_PSEAE	Alpha-1,4-glucan:maltose-1-phosphate maltosyltransferase (GMPMT) (EC 2.4.99.16) ((1->4)-alpha-D-glucan:maltose-1-phosphate alpha-D-maltosyltransferase)	glgE PA2151	glgE	0.000672931	0.00320962	0.996431	sp|Q9I1W4|GLGE_PSEAE	1	1	84.93	4.67567	LES B65 H72	NP22 H435	27752.9	16416.3	15133.2	26491.7	27833.1	97257.8	160866	112681	121387	39091.4	31449	8626.29	7779.15	26491.7	16792.9	55189.1	127352	95375.1	138464	34697.2
Q9X4G0	HGD_PSEAE	Homogentisate 1,2-dioxygenase (HGDO) (EC 1.13.11.5) (Homogentisate oxygenase) (Homogentisic acid oxidase) (Homogentisicase)	hmgA PA2009	hmgA	0.000673753	0.00320962	0.996422	sp|Q9X4G0|HGD_PSEAE	22	22	3326.39	1.6319	LES B65 H72	NP22 H435	5.01417e+07	2.96051e+07	3.91692e+07	4.4182e+07	3.83476e+07	6.65894e+07	6.87314e+07	6.9867e+07	6.56726e+07	5.78782e+07	5.68196e+07	1.55567e+07	2.01347e+07	4.4182e+07	2.31367e+07	3.77862e+07	5.44123e+07	5.91369e+07	7.49114e+07	5.13721e+07
Q9HTQ4	Q9HTQ4_PSEAE	Cytochrome c5	cycB PA5300	cycB	0.000674648	0.00320962	0.996412	tr|Q9HTQ4|Q9HTQ4_PSEAE	4	4	702.11	1.37314	NP22 H435	LES B65 H72	1.51631e+07	1.32322e+07	1.33277e+07	1.56843e+07	1.4578e+07	9.54752e+06	1.07937e+07	1.20894e+07	1.07952e+07	9.19798e+06	1.71825e+07	6.95314e+06	6.85103e+06	1.56843e+07	8.79553e+06	5.41776e+06	8.54503e+06	1.02327e+07	1.23138e+07	8.16404e+06
Q9HTN7	Q9HTN7_PSEAE	Probable binding protein component of ABC dipeptide transporter	PA5317		0.000731746	0.00346126	0.995748	tr|Q9HTN7|Q9HTN7_PSEAE	13	13	1140.73	1.86337	NP22 H435	LES B65 H72	5.71738e+06	3.57066e+06	4.39559e+06	5.6612e+06	3.59175e+06	2.46839e+06	2.90935e+06	2.34497e+06	2.41913e+06	2.16736e+06	6.47882e+06	1.87628e+06	2.25952e+06	5.6612e+06	2.16705e+06	1.40069e+06	2.30324e+06	1.98483e+06	2.75946e+06	1.92373e+06
O87014	USG_PSEAE	USG-1 protein homolog	usg PA3116	usg	0.000788049	0.00370628	0.995054	sp|O87014|USG_PSEAE	5	5	464.67	1.35098	NP22 H435	LES B65 H72	1.52531e+06	1.40337e+06	1.55173e+06	1.76756e+06	1.62284e+06	1.21903e+06	1.3172e+06	1.05217e+06	1.18368e+06	1.05391e+06	1.72845e+06	737432	797658	1.76756e+06	979127	691739	1.04278e+06	890579	1.3502e+06	935443
O50273	CYSD_PSEAE	Sulfate adenylyltransferase subunit 2 (EC 2.7.7.4) (ATP-sulfurylase small subunit) (Sulfate adenylate transferase) (SAT)	cysD PA4443	cysD	0.00081315	0.00379516	0.994733	sp|O50273|CYSD_PSEAE	4	4	350.47	4.71533	LES B65 H72	NP22 H435	622831	89355.2	199606	275014	155159	1.35125e+06	883648	1.21153e+06	1.31568e+06	1.5657e+06	705779	46953.7	102606	275014	93614.3	766768	699554	1.02546e+06	1.50077e+06	1.3897e+06
Q9HZA6	Q9HZA6_PSEAE	Motility protein FimV	fimV PA3115	fimV	0.00081617	0.00379516	0.994693	tr|Q9HZA6|Q9HZA6_PSEAE	21	20	2846.79	1.31174	NP22 H435	LES B65 H72	4.389e+07	3.86364e+07	4.23696e+07	5.06182e+07	4.32587e+07	3.5014e+07	3.44141e+07	3.45927e+07	3.26542e+07	3.01053e+07	4.97352e+07	2.03024e+07	2.17798e+07	5.06182e+07	2.60998e+07	1.98687e+07	2.72445e+07	2.92799e+07	3.72479e+07	2.67212e+07
Q9I028	Q9I028_PSEAE	Probable acyl-CoA dehydrogenase	PA2815		0.000845334	0.00388062	0.99431	tr|Q9I028|Q9I028_PSEAE	30	30	3911.99	1.68484	LES B65 H72	NP22 H435	3.37926e+07	2.48682e+07	2.2583e+07	3.51608e+07	2.68395e+07	4.29399e+07	5.49169e+07	5.14212e+07	5.07693e+07	4.12964e+07	3.82931e+07	1.30676e+07	1.16087e+07	3.51608e+07	1.61934e+07	2.43663e+07	4.34759e+07	4.35239e+07	5.79116e+07	3.66543e+07
Q9HXK8	Q9HXK8_PSEAE	Uncharacterized protein	PA3787		0.000848573	0.00388062	0.994267	tr|Q9HXK8|Q9HXK8_PSEAE	3	3	247.48	2.21882	NP22 H435	LES B65 H72	835187	458199	560862	839983	511498	215108	346332	276676	320837	285839	946417	240771	288307	839983	308609	122063	274179	234184	365972	253708
Q9I2A8	ATOB_PSEAE	Acetyl-CoA acetyltransferase (EC 2.3.1.9) (Acetoacetyl-CoA thiolase)	atoB PA2001	atoB	0.000851999	0.00388062	0.994222	sp|Q9I2A8|ATOB_PSEAE	17	17	2480.79	1.66704	LES B65 H72	NP22 H435	3.31281e+07	2.20092e+07	2.61862e+07	3.20128e+07	2.13843e+07	3.92581e+07	5.00459e+07	4.51638e+07	4.81136e+07	4.20028e+07	3.75401e+07	1.15652e+07	1.34609e+07	3.20128e+07	1.29021e+07	2.22771e+07	3.96196e+07	3.82276e+07	5.48822e+07	3.72813e+07
Q9I710	Q9I710_PSEAE	Uncharacterized protein	PA0122		0.000856437	0.00388062	0.994162	tr|Q9I710|Q9I710_PSEAE	8	8	1345.83	1.37474	NP22 H435	LES B65 H72	7.37487e+07	7.30381e+07	7.60943e+07	8.24392e+07	7.3137e+07	6.23545e+07	5.42017e+07	5.95832e+07	5.47579e+07	4.43968e+07	8.35705e+07	3.83795e+07	3.91158e+07	8.24392e+07	4.41267e+07	3.53832e+07	4.29097e+07	5.04325e+07	6.24612e+07	3.94062e+07
Q9HW16	Q9HW16_PSEAE	Uncharacterized protein	PA4388		0.000858123	0.00388062	0.99414	tr|Q9HW16|Q9HW16_PSEAE	4	3	266.67	1.20427	NP22 H435	LES B65 H72	2.44314e+06	2.43509e+06	2.2761e+06	2.37558e+06	2.08009e+06	1.96106e+06	1.85788e+06	2.03284e+06	1.96333e+06	1.82557e+06	2.76852e+06	1.27957e+06	1.17001e+06	2.37558e+06	1.25501e+06	1.11281e+06	1.47082e+06	1.72064e+06	2.23953e+06	1.62036e+06
Q9HW18	Q9HW18_PSEAE	Uncharacterized protein	PA4384		0.000888092	0.00398458	0.993733	tr|Q9HW18|Q9HW18_PSEAE	1	1	54.92	2.91901	NP22 H435	LES B65 H72	51384	64601.2	74701.2	47321.3	77749.5	35498.3	26555	18715.2	15855.9	11548.3	58227.3	33946.2	38399.7	47321.3	46909.6	20143.5	21022.7	15840.9	18086.5	10250.2
Q9HT81	ENGB_PSEAE	Probable GTP-binding protein EngB	engB PA5492	engB	0.000890793	0.00398458	0.993696	sp|Q9HT81|ENGB_PSEAE	6	6	422.31	1.4083	NP22 H435	LES B65 H72	1.82385e+06	1.34473e+06	1.64547e+06	1.58169e+06	1.46049e+06	1.15037e+06	1.24053e+06	1.10454e+06	1.12047e+06	962602	2.06675e+06	706617	845844	1.58169e+06	881178	652781	982088	934903	1.2781e+06	854396
Q9HU11	Q9HU11_PSEAE	Uncharacterized protein	PA5178		0.000907109	0.00403563	0.99347	tr|Q9HU11|Q9HU11_PSEAE	15	13	1771.48	2.99056	LES B65 H72	NP22 H435	9.2574e+06	6.2304e+06	7.74332e+06	2.23144e+07	1.21923e+07	2.56808e+07	3.71639e+07	3.79155e+07	3.41454e+07	3.7763e+07	1.04903e+07	3.2739e+06	3.9804e+06	2.23144e+07	7.35612e+06	1.45726e+07	2.94214e+07	3.20925e+07	3.8949e+07	3.3518e+07
Q9HU55	GLRX_PSEAE	Glutaredoxin	grx PA5129	grx	0.000914967	0.0040487	0.993361	sp|Q9HU55|GLRX_PSEAE	4	4	410.42	1.31306	NP22 H435	LES B65 H72	1.47837e+06	1.74137e+06	1.69347e+06	1.72665e+06	1.77059e+06	1.48287e+06	1.32808e+06	1.20608e+06	1.20163e+06	1.18656e+06	1.67526e+06	915043	870517	1.72665e+06	1.06827e+06	841457	1.05139e+06	1.02085e+06	1.37068e+06	1.05318e+06
Q9I3L9	Q9I3L9_PSEAE	Sulfate-binding protein of ABC transporter	cysP PA1493	cysP	0.000926119	0.00407613	0.993204	tr|Q9I3L9|Q9I3L9_PSEAE	7	7	579.31	2.15622	NP22 H435	LES B65 H72	3.34367e+06	3.23248e+06	4.03171e+06	3.82254e+06	2.9742e+06	2.74117e+06	1.38516e+06	1.2195e+06	1.24609e+06	1.4799e+06	3.78898e+06	1.69858e+06	2.07247e+06	3.82254e+06	1.79446e+06	1.55548e+06	1.09658e+06	1.03221e+06	1.42139e+06	1.31355e+06
Q9HW07	Q9HW07_PSEAE	Uncharacterized protein	PA4399		0.000942226	0.00412497	0.992976	tr|Q9HW07|Q9HW07_PSEAE	3	3	323.71	1.97186	NP22 H435	LES B65 H72	1.0198e+06	1.76834e+06	1.7513e+06	1.16835e+06	1.34607e+06	538012	769800	781798	787105	700556	1.15562e+06	929216	900244	1.16835e+06	812144	305296	609425	661730	897835	621807
Q9I203	Y2112_PSEAE	UPF0271 protein PA2112	PA2112		0.00094756	0.00412637	0.9929	sp|Q9I203|Y2112_PSEAE	6	6	681.17	2.0089	NP22 H435	LES B65 H72	2.2704e+06	2.67361e+06	3.08566e+06	1.81236e+06	3.71103e+06	1.57955e+06	1.28098e+06	1.28991e+06	1.39833e+06	1.19774e+06	2.57277e+06	1.40491e+06	1.58616e+06	1.81236e+06	2.23902e+06	896319	1.01411e+06	1.09181e+06	1.59505e+06	1.0631e+06
Q9HYF0	MNMC_PSEAE	tRNA 5-methylaminomethyl-2-thiouridine biosynthesis bifunctional protein MnmC (tRNA mnm(5)s(2)U biosynthesis bifunctional protein) [Includes: tRNA (mnm(5)s(2)U34)-methyltransferase (EC 2.1.1.61); FAD-dependent cmnm(5)s(2)U34 oxidoreductase (EC 1.5.-.-)]	mnmC PA3456	mnmC	0.000953254	0.00412932	0.992819	sp|Q9HYF0|MNMC_PSEAE	2	2	134.63	1.60417	NP22 H435	LES B65 H72	238600	198597	173676	208394	163016	140741	114683	100557	139513	116840	270377	104357	89277.3	208394	98354.3	79863.8	90790.3	85113.4	159139	103706
Q9HVX5	Q9HVX5_PSEAE	Uncharacterized protein	PA4440		0.000977683	0.00419527	0.992466	tr|Q9HVX5|Q9HVX5_PSEAE	6	6	903.33	1.29439	NP22 H435	LES B65 H72	6.01939e+06	7.35376e+06	6.90427e+06	6.43179e+06	6.09406e+06	5.7074e+06	4.67636e+06	5.05724e+06	5.07525e+06	4.82642e+06	6.82105e+06	3.8642e+06	3.54909e+06	6.43179e+06	3.67681e+06	3.23867e+06	3.70212e+06	4.28055e+06	5.78924e+06	4.28388e+06
Q9HUW9	Y4841_PSEAE	Uncharacterized Nudix hydrolase PA4841 (EC 3.6.-.-)	PA4841		0.000978673	0.00419527	0.992452	sp|Q9HUW9|Y4841_PSEAE	2	1	131.92	1.69469	NP22 H435	LES B65 H72	234530	272383	239037	296468	219155	187866	131440	114696	136970	173456	265764	143130	122875	296468	132226	106605	104057	97081.3	156239	153958
Q9HZE0	DHE2_PSEAE	NAD-specific glutamate dehydrogenase (NAD-GDH) (EC 1.4.1.2) (NAD(+)-dependent glutamate dehydrogenase)	gdhB PA3068	gdhB	0.00102599	0.00437533	0.991754	sp|Q9HZE0|DHE2_PSEAE	63	61	6839.22	1.75231	LES B65 H72	NP22 H435	4.46849e+07	3.58546e+07	3.56484e+07	4.90485e+07	3.86846e+07	5.14521e+07	8.2301e+07	7.90666e+07	8.05473e+07	6.39653e+07	5.0636e+07	1.88406e+07	1.83248e+07	4.90485e+07	2.33401e+07	2.91966e+07	6.51549e+07	6.69236e+07	9.18787e+07	5.6775e+07
G3XCT4	G3XCT4_PSEAE	Cys-tRNA(Pro)/Cys-tRNA(Cys) deacylase (EC 4.2.-.-)	PA3580		0.00105359	0.00446984	0.991339	tr|G3XCT4|G3XCT4_PSEAE	2	2	114.11	3.55215	NP22 H435	LES B65 H72	224616	380913	389590	189358	547464	165412	69788.1	78650.2	98300.6	75424.5	254531	200159	200266	189358	330308	93863.1	55248.9	66571.1	112130	66946.1
Q9HVZ2	Q9HVZ2_PSEAE	Uncharacterized protein	PA4423		0.00106272	0.00448548	0.9912	tr|Q9HVZ2|Q9HVZ2_PSEAE	18	17	3211.95	1.73338	NP22 H435	LES B65 H72	3.41044e+07	2.01579e+07	2.70916e+07	3.69694e+07	2.8922e+07	1.70054e+07	1.66248e+07	1.64864e+07	1.74626e+07	1.73677e+07	3.86464e+07	1.05924e+07	1.39263e+07	3.69694e+07	1.74499e+07	9.64977e+06	1.31613e+07	1.39545e+07	1.99193e+07	1.54154e+07
P54292	RHLR_PSEAE	Regulatory protein RhlR (Elastase modulator)	rhlR lasM vsmR PA3477	rhlR	0.00111631	0.00468763	0.990374	sp|P54292|RHLR_PSEAE	5	5	455.59	1.9271	LES B65 H72	NP22 H435	1.32657e+06	615690	676254	912081	826816	1.70789e+06	1.63279e+06	1.81316e+06	1.46213e+06	1.78118e+06	1.50324e+06	323528	347624	912081	498854	969148	1.29262e+06	1.53469e+06	1.66782e+06	1.58096e+06
Q9HX46	Q9HX46_PSEAE	AMP nucleosidase (EC 3.2.2.4)	amn PA3970	amn	0.00113512	0.00474242	0.990079	tr|Q9HX46|Q9HX46_PSEAE	9	9	888.81	1.66262	LES B65 H72	NP22 H435	2.17295e+06	1.7552e+06	1.4958e+06	1.96988e+06	1.71561e+06	2.22451e+06	3.37193e+06	3.46667e+06	3.16787e+06	2.91459e+06	2.46234e+06	922307	768904	1.96988e+06	1.0351e+06	1.2623e+06	2.66944e+06	2.93426e+06	3.61353e+06	2.58696e+06
Q9I3F8	Q9I3F8_PSEAE	Uncharacterized protein	PA1559		0.00114337	0.00475275	0.989949	tr|Q9I3F8|Q9I3F8_PSEAE	3	3	725.78	10.2119	LES B65 H72	NP22 H435	83999.1	457228	466109	65072.4	415582	5.93056e+06	1.63227e+06	2.94328e+06	1.49349e+06	3.19559e+06	95186.1	240261	239600	65072.4	250738	3.3653e+06	1.29221e+06	2.49125e+06	1.70359e+06	2.83638e+06
Q9I702	BAUC_PSEAE	Putative 3-oxopropanoate dehydrogenase (EC 1.2.1.-)	bauC PA0130	bauC	0.00117015	0.00483961	0.989523	sp|Q9I702|BAUC_PSEAE	19	18	2956.19	1.77677	LES B65 H72	NP22 H435	3.70793e+07	1.98466e+07	2.20282e+07	2.6545e+07	1.9353e+07	4.36702e+07	4.75515e+07	4.63056e+07	4.31601e+07	4.11466e+07	4.20175e+07	1.04289e+07	1.13235e+07	2.6545e+07	1.16765e+07	2.47807e+07	3.76449e+07	3.9194e+07	4.92319e+07	3.65213e+07
Q9HZT2	Q9HZT2_PSEAE	Uncharacterized protein	PA2915		0.0011886	0.00489135	0.989227	tr|Q9HZT2|Q9HZT2_PSEAE	6	6	549.6	2.03559	LES B65 H72	NP22 H435	1.9845e+06	944052	995321	1.78974e+06	1.37364e+06	2.82477e+06	3.18111e+06	2.63134e+06	2.76452e+06	3.02504e+06	2.2488e+06	496073	511638	1.78974e+06	828778	1.60292e+06	2.51837e+06	2.22722e+06	3.15343e+06	2.68499e+06
Q9HXV3	CAPP_PSEAE	Phosphoenolpyruvate carboxylase (PEPC) (PEPCase) (EC 4.1.1.31)	ppc PA3687	ppc	0.00120375	0.0049285	0.988983	sp|Q9HXV3|CAPP_PSEAE	9	8	777.36	2.24571	LES B65 H72	NP22 H435	1.46576e+06	688487	668055	1.07041e+06	848334	1.4796e+06	2.25283e+06	2.39383e+06	2.32314e+06	2.19762e+06	1.66097e+06	361781	343409	1.07041e+06	511836	839600	1.78349e+06	2.02619e+06	2.64996e+06	1.95059e+06
P26276	ALGC_PSEAE	Phosphomannomutase/phosphoglucomutase (PMM / PGM) (EC 5.4.2.2) (EC 5.4.2.8)	algC PA5322	algC	0.00121178	0.0049285	0.988853	sp|P26276|ALGC_PSEAE	21	20	2786.68	1.28641	LES B65 H72	NP22 H435	3.16346e+07	3.20814e+07	3.05695e+07	2.9174e+07	2.75182e+07	4.39745e+07	4.05537e+07	3.92419e+07	3.51309e+07	3.53182e+07	3.58477e+07	1.68579e+07	1.57141e+07	2.9174e+07	1.66029e+07	2.49534e+07	3.2105e+07	3.32152e+07	4.00731e+07	3.13481e+07
Q9HV67	G6PI_PSEAE	Glucose-6-phosphate isomerase (GPI) (EC 5.3.1.9) (Phosphoglucose isomerase) (PGI) (Phosphohexose isomerase) (PHI)	pgi PA4732	pgi	0.00121559	0.0049285	0.988791	sp|Q9HV67|G6PI_PSEAE	14	14	1508.32	1.44593	LES B65 H72	NP22 H435	8.4058e+06	6.31894e+06	9.59712e+06	7.26043e+06	6.99063e+06	1.10643e+07	1.18762e+07	1.11555e+07	1.1457e+07	1.02208e+07	9.52529e+06	3.32043e+06	4.93334e+06	7.26043e+06	4.21775e+06	6.27845e+06	9.40203e+06	9.44224e+06	1.30688e+07	9.07189e+06
P72158	PURK_PSEAE	N5-carboxyaminoimidazole ribonucleotide synthase (N5-CAIR synthase) (EC 6.3.4.18) (5-(carboxyamino)imidazole ribonucleotide synthetase)	purK PA5425	purK	0.0012284	0.00495601	0.988582	sp|P72158|PURK_PSEAE	7	7	653.56	1.29722	NP22 H435	LES B65 H72	1.20837e+07	1.25742e+07	1.42216e+07	1.43183e+07	1.28622e+07	1.17844e+07	9.72537e+06	9.20274e+06	9.91603e+06	1.02959e+07	1.3693e+07	6.60739e+06	7.31054e+06	1.43183e+07	7.76031e+06	6.68707e+06	7.69925e+06	7.78939e+06	1.1311e+07	9.13854e+06
Q9HW11	Y4395_PSEAE	UPF0234 protein PA4395	PA4395		0.00124686	0.00500596	0.98828	sp|Q9HW11|Y4395_PSEAE	16	16	1667.81	1.47547	NP22 H435	LES B65 H72	4.09535e+07	4.4778e+07	3.859e+07	4.43271e+07	3.89064e+07	3.59893e+07	2.85623e+07	2.64117e+07	2.71681e+07	2.2539e+07	4.64077e+07	2.35296e+07	1.98369e+07	4.43271e+07	2.34739e+07	2.04222e+07	2.26118e+07	2.23554e+07	3.09901e+07	2.00054e+07
Q9I3G3	Q9I3G3_PSEAE	Cytochrome c oxidase, cbb3-type, CcoN subunit	ccoN1 PA1554	ccoN1	0.00126172	0.00504101	0.988035	tr|Q9I3G3|Q9I3G3_PSEAE	2	2	178.3	1.55324	LES B65 H72	NP22 H435	1.32402e+06	928936	1.24017e+06	1.48608e+06	1.0141e+06	1.71979e+06	1.86871e+06	1.80725e+06	1.79853e+06	2.11474e+06	1.50035e+06	488130	637499	1.48608e+06	611850	975900	1.47939e+06	1.5297e+06	2.05155e+06	1.87702e+06
P14756	ELAS_PSEAE	Elastase (EC 3.4.24.26) (Neutral metalloproteinase) (PAE) (Pseudolysin) [Cleaved into: Pro-elastase]	lasB PA3724	lasB	0.0012839	0.00507334	0.987667	sp|P14756|ELAS_PSEAE	7	7	643.36	8.94288	LES B65 H72	NP22 H435	374136	68246.2	122208	752848	263816	909388	3.39317e+06	3.16814e+06	2.64659e+06	4.02368e+06	423964	35861.5	62820.1	752848	159172	516034	2.68626e+06	2.68158e+06	3.01891e+06	3.57138e+06
Q59638	ODP2_PSEAE	Dihydrolipoyllysine-residue acetyltransferase component of pyruvate dehydrogenase complex (EC 2.3.1.12) (Dihydrolipoamide acetyltransferase component of pyruvate dehydrogenase complex) (E2)	aceF aceB PA5016	aceF	0.00128596	0.00507334	0.987633	sp|Q59638|ODP2_PSEAE	30	30	3463.97	1.28471	LES B65 H72	NP22 H435	6.55596e+07	6.4549e+07	5.67762e+07	6.88507e+07	7.19562e+07	7.40309e+07	8.51172e+07	8.8159e+07	8.91444e+07	8.45374e+07	7.42909e+07	3.39187e+07	2.91854e+07	6.88507e+07	4.34143e+07	4.2009e+07	6.73844e+07	7.46196e+07	1.01685e+08	7.50346e+07
Q9HXG8	Q9HXG8_PSEAE	Uncharacterized protein	PA3836		0.0012883	0.00507334	0.987594	tr|Q9HXG8|Q9HXG8_PSEAE	15	15	2061.74	2.99446	NP22 H435	LES B65 H72	1.59841e+07	7.18385e+06	7.29186e+06	1.71397e+07	7.27227e+06	2.97343e+06	3.62137e+06	4.0523e+06	4.07824e+06	3.59908e+06	1.81128e+07	3.77492e+06	3.74833e+06	1.71397e+07	4.38768e+06	1.68728e+06	2.86692e+06	3.42995e+06	4.65196e+06	3.19451e+06
Q9HW72	Q9HW72_PSEAE	Pyruvate kinase (EC 2.7.1.40)	pykA PA4329	pykA	0.00129505	0.00507562	0.987481	tr|Q9HW72|Q9HW72_PSEAE	33	33	5005.89	1.39997	LES B65 H72	NP22 H435	8.52175e+07	5.70397e+07	6.59476e+07	7.70819e+07	6.50061e+07	9.89099e+07	9.58975e+07	1.01932e+08	9.9417e+07	9.4242e+07	9.65668e+07	2.99728e+07	3.38999e+07	7.70819e+07	3.9221e+07	5.61266e+07	7.59188e+07	8.6277e+07	1.13403e+08	8.36483e+07
Q9I587	FUMC1_PSEAE	Fumarate hydratase class II 1 (Fumarase C 1) (EC 4.2.1.2) (Aerobic fumarase 1) (Iron-independent fumarase 1)	fumC1 PA0854	fumC1	0.00131678	0.00513633	0.987117	sp|Q9I587|FUMC2_PSEAE	20	20	2405.8	1.4935	LES B65 H72	NP22 H435	4.5144e+07	3.07417e+07	3.24802e+07	4.07228e+07	3.24984e+07	5.95349e+07	5.77141e+07	4.98221e+07	5.54295e+07	4.86996e+07	5.11563e+07	1.61539e+07	1.66963e+07	4.07228e+07	1.96077e+07	3.37832e+07	4.56903e+07	4.21704e+07	6.32273e+07	4.32253e+07
Q9HVH0	Q9HVH0_PSEAE	Probable oxidoreductase	PA4621		0.001328	0.00515566	0.986928	tr|Q9HVH0|Q9HVH0_PSEAE	6	5	340.05	1.88198	LES B65 H72	NP22 H435	1.12982e+06	573226	578452	953175	704562	1.57812e+06	1.34084e+06	1.48975e+06	1.55444e+06	1.4504e+06	1.28028e+06	301215	297350	953175	425092	895508	1.0615e+06	1.26096e+06	1.77312e+06	1.28736e+06
Q9HV01	SELA_PSEAE	L-seryl-tRNA(Sec) selenium transferase (EC 2.9.1.1) (Selenocysteine synthase) (Sec synthase) (Selenocysteinyl-tRNA(Sec) synthase)	selA PA4808	selA	0.00135035	0.00521785	0.986549	sp|Q9HV01|SELA_PSEAE	4	4	379.52	2.23943	LES B65 H72	NP22 H435	294009	471626	466267	267214	394439	522144	806125	976752	970637	964831	333165	247826	239682	267214	237982	296291	638182	826743	1.10719e+06	856375
Q9I1Y1	Q9I1Y1_PSEAE	Uncharacterized protein	PA2134		0.00147787	0.00568389	0.984346	tr|Q9I1Y1|Q9I1Y1_PSEAE	8	7	1452.5	1.91947	NP22 H435	LES B65 H72	3.55138e+07	2.17961e+07	2.71554e+07	4.64574e+07	3.44584e+07	1.64155e+07	1.78324e+07	1.85991e+07	1.60244e+07	1.72882e+07	4.02435e+07	1.14532e+07	1.3959e+07	4.64574e+07	2.07902e+07	9.31498e+06	1.41173e+07	1.57426e+07	1.82787e+07	1.53449e+07
Q9I6D3	Q9I6D3_PSEAE	Probable gamma-glutamyltranspeptidase	PA0361		0.00148696	0.00569223	0.984186	tr|Q9I6D3|Q9I6D3_PSEAE	4	4	295.27	1.58261	NP22 H435	LES B65 H72	1.55434e+06	1.19207e+06	1.79992e+06	1.86799e+06	1.43505e+06	1.16903e+06	866021	925774	999193	999746	1.76135e+06	626402	925239	1.86799e+06	865828	663370	685600	783594	1.13976e+06	887365
Q9HZA7	ACCD_PSEAE	Acetyl-coenzyme A carboxylase carboxyl transferase subunit beta (ACCase subunit beta) (Acetyl-CoA carboxylase carboxyltransferase subunit beta) (EC 2.1.3.15)	accD PA3112	accD	0.00150446	0.00571895	0.983877	sp|Q9HZA7|ACCD_PSEAE	13	13	1046.98	1.65405	LES B65 H72	NP22 H435	1.64634e+07	1.01364e+07	1.02347e+07	1.45013e+07	9.83048e+06	2.20951e+07	2.07312e+07	1.83986e+07	1.96448e+07	2.03026e+07	1.8656e+07	5.32641e+06	5.26111e+06	1.45013e+07	5.93115e+06	1.25379e+07	1.64122e+07	1.55729e+07	2.24084e+07	1.80204e+07
Q9HUJ6	Q9HUJ6_PSEAE	3',5'-cyclic adenosine monophosphate phosphodiesterase CpdA (3',5'-cyclic AMP phosphodiesterase) (cAMP phosphodiesterase) (EC 3.1.4.53)	cpdA PA4969	cpdA	0.00150783	0.00571895	0.983818	tr|Q9HUJ6|Q9HUJ6_PSEAE	4	4	501.48	2.65421	NP22 H435	LES B65 H72	666674	1.53082e+06	1.85646e+06	1.47787e+06	1.73719e+06	656562	441176	561636	569880	509411	755461	804403	954299	1.47787e+06	1.04812e+06	372567	349264	475381	650051	452148
Q9I067	Q9I067_PSEAE	Uncharacterized protein	PA2776		0.00152099	0.00574241	0.983585	tr|Q9I067|Q9I067_PSEAE	11	11	997.86	1.38506	NP22 H435	LES B65 H72	1.08694e+07	7.72318e+06	8.48804e+06	9.33564e+06	7.94805e+06	6.57303e+06	6.37941e+06	6.46072e+06	6.82948e+06	5.78804e+06	1.23169e+07	4.05832e+06	4.36322e+06	9.33564e+06	4.7954e+06	3.72987e+06	5.05036e+06	5.46849e+06	7.79026e+06	5.13741e+06
Q9I451	Q9I451_PSEAE	Uncharacterized protein	PA1293		0.00157552	0.00590084	0.982613	tr|Q9I451|Q9I451_PSEAE	18	18	2590.35	1.45841	LES B65 H72	NP22 H435	1.21205e+08	9.5961e+07	9.08722e+07	9.87756e+07	8.4794e+07	1.55316e+08	1.62049e+08	1.28946e+08	1.48299e+08	1.22355e+08	1.37347e+08	5.04248e+07	4.67123e+07	9.87756e+07	5.11599e+07	8.81341e+07	1.28288e+08	1.09143e+08	1.69161e+08	1.08601e+08
Q9HW45	Q9HW45_PSEAE	Xenobiotic reductase	xenB PA4356	xenB	0.0015773	0.00590084	0.982581	tr|Q9HW45|Q9HW45_PSEAE	23	23	3864.05	1.65647	NP22 H435	LES B65 H72	1.24302e+08	8.40881e+07	1.20884e+08	1.38073e+08	9.38662e+07	5.58264e+07	7.21446e+07	6.78677e+07	7.3447e+07	6.9516e+07	1.40857e+08	4.4186e+07	6.21397e+07	1.38073e+08	5.66335e+07	3.16788e+07	5.71145e+07	5.74446e+07	8.37795e+07	6.17018e+07
Q9HTT1	Q9HTT1_PSEAE	Uncharacterized protein	PA5269		0.00160577	0.00598018	0.982069	tr|Q9HTT1|Q9HTT1_PSEAE	3	3	297.73	1.54773	NP22 H435	LES B65 H72	927618	691793	725095	917884	671664	434600	572050	472818	594053	468309	1.05116e+06	363518	372730	917884	405244	246615	452872	400203	677624	415666
Q9I1F5	Q9I1F5_PSEAE	Probable glyceraldehyde-3-phosphate dehydrogenase	PA2323		0.0016227	0.00601602	0.981763	tr|Q9I1F5|Q9I1F5_PSEAE	2	2	243.39	2.7176	LES B65 H72	NP22 H435	176038	214879	56306.7	146398	156636	374809	401870	423576	417482	421162	199483	112913	28944.1	146398	94505.2	212686	318147	358523	476214	373819
Q9HVU8	Y4473_PSEAE	UPF0307 protein PA4473	PA4473		0.00163824	0.00602686	0.981482	sp|Q9HVU8|Y4473_PSEAE	7	7	595.96	1.56609	NP22 H435	LES B65 H72	3.7036e+06	4.18513e+06	4.47288e+06	3.79518e+06	4.21881e+06	3.36132e+06	2.90649e+06	2.29559e+06	2.48466e+06	1.96243e+06	4.19684e+06	2.19917e+06	2.29925e+06	3.79518e+06	2.54539e+06	1.90739e+06	2.30097e+06	1.94303e+06	2.8342e+06	1.74184e+06
Q9HTE1	Q9HTE1_PSEAE	Uncharacterized protein	PA5423		0.00164558	0.00602686	0.981349	tr|Q9HTE1|Q9HTE1_PSEAE	1	1	97.32	2.19901	NP22 H435	LES B65 H72	717888	389359	403373	584461	389405	308517	254760	205840	162326	198379	813497	204597	207351	584461	234945	175068	201685	174227	185162	176079
Q9HUK4	Q9HUK4_PSEAE	Uncharacterized protein	PA4961		0.00164759	0.00602686	0.981312	tr|Q9HUK4|Q9HUK4_PSEAE	2	2	199.28	1.71936	LES B65 H72	NP22 H435	580340	835821	424740	463942	614287	1.07064e+06	972515	1.08422e+06	955228	936432	657629	439201	218335	463942	370626	607536	769907	917705	1.08961e+06	831168
Q9HV55	IF2_PSEAE	Translation initiation factor IF-2	infB PA4744	infB	0.00168258	0.00612761	0.980675	sp|Q9HV55|IF2_PSEAE	36	35	3973.77	1.4119	LES B65 H72	NP22 H435	3.64394e+07	3.04369e+07	2.5779e+07	3.87454e+07	3.00094e+07	4.17358e+07	4.74248e+07	4.65859e+07	4.66429e+07	4.55049e+07	4.12924e+07	1.59937e+07	1.32515e+07	3.87454e+07	1.8106e+07	2.36831e+07	3.75446e+07	3.94312e+07	5.32046e+07	4.03898e+07
Q9HUU1	OADC_PSEAE	Oxaloacetate decarboxylase (EC 4.1.1.3)	PA4872		0.00169121	0.0061319	0.980517	sp|Q9HUU1|OADC_PSEAE	5	4	612.42	1.39788	LES B65 H72	NP22 H435	1.43286e+06	1.30542e+06	1.48333e+06	1.43829e+06	1.23833e+06	2.28232e+06	1.61038e+06	2.12712e+06	1.79574e+06	1.82735e+06	1.62369e+06	685960	762499	1.43829e+06	747140	1.29511e+06	1.27488e+06	1.80043e+06	2.04837e+06	1.62193e+06
Q9HXT3	Q9HXT3_PSEAE	Probable chemotaxis transducer	wspA PA3708	wspA	0.00175749	0.00634427	0.979298	tr|Q9HXT3|Q9HXT3_PSEAE	4	4	557.52	1.62511	LES B65 H72	NP22 H435	2.67207e+06	1.56898e+06	1.74936e+06	2.60449e+06	1.97835e+06	3.59009e+06	3.39072e+06	3.72891e+06	3.15425e+06	3.31877e+06	3.02794e+06	824455	899246	2.60449e+06	1.19362e+06	2.0372e+06	2.68432e+06	3.15623e+06	3.59799e+06	2.94571e+06
Q9HY51	Q9HY51_PSEAE	Uncharacterized protein	PA3566		0.00176903	0.00635803	0.979085	tr|Q9HY51|Q9HY51_PSEAE	4	4	390.51	1.57726	NP22 H435	LES B65 H72	2.62648e+06	1.93233e+06	2.08979e+06	2.3513e+06	2.68603e+06	1.46332e+06	1.54911e+06	1.83571e+06	1.42259e+06	1.13827e+06	2.97628e+06	1.01538e+06	1.07424e+06	2.3513e+06	1.6206e+06	830363	1.22638e+06	1.55378e+06	1.62272e+06	1.01031e+06
Q9I5T1	Q9I5T1_PSEAE	Ribulose-phosphate 3-epimerase (EC 5.1.3.1)	rpe PA0607	rpe	0.00177875	0.00636518	0.978905	tr|Q9I5T1|Q9I5T1_PSEAE;tr|Q9I2M7|Q9I2M7_PSEAE	7	6	820.83	1.41936	NP22 H435	LES B65 H72	8.2018e+06	8.18396e+06	8.80403e+06	8.91851e+06	1.03874e+07	6.77594e+06	6.86525e+06	4.84851e+06	6.45025e+06	6.40925e+06	9.29412e+06	4.30044e+06	4.52566e+06	8.91851e+06	6.26719e+06	3.84502e+06	5.43499e+06	4.10388e+06	7.35767e+06	5.68879e+06
Q9I6J0	SPUE_PSEAE	Spermidine-binding periplasmic protein SpuE	spuE PA0301	spuE	0.00178877	0.0063733	0.978719	sp|Q9I6J0|SPUE_PSEAE	14	13	1348.93	2.01424	NP22 H435	LES B65 H72	2.02354e+07	1.31523e+07	1.38057e+07	2.27332e+07	1.38899e+07	1.11061e+07	8.23596e+06	6.32635e+06	9.08776e+06	6.85588e+06	2.29303e+07	6.91119e+06	7.09673e+06	2.27332e+07	8.3804e+06	6.30216e+06	6.52013e+06	5.35475e+06	1.03662e+07	6.08521e+06
P49988	RP54_PSEAE	RNA polymerase sigma-54 factor	rpoN PA4462	rpoN	0.00185815	0.00659197	0.977426	sp|P49988|RP54_PSEAE	3	3	362.35	1.60751	LES B65 H72	NP22 H435	1.97913e+06	1.41803e+06	1.45672e+06	1.79971e+06	1.95265e+06	3.50038e+06	2.4951e+06	2.23062e+06	2.73108e+06	2.87748e+06	2.24272e+06	745137	748817	1.79971e+06	1.17812e+06	1.9863e+06	1.97528e+06	1.88805e+06	3.11529e+06	2.55402e+06
Q9HVY8	Q9HVY8_PSEAE	Stringent starvation protein B	sspB PA4427	sspB	0.00188497	0.00665844	0.976923	tr|Q9HVY8|Q9HVY8_PSEAE	6	6	535.47	1.48612	NP22 H435	LES B65 H72	4.47357e+06	5.59789e+06	4.76247e+06	4.33958e+06	5.20305e+06	4.07417e+06	3.45457e+06	2.56949e+06	3.10316e+06	3.2014e+06	5.06936e+06	2.94154e+06	2.44812e+06	4.33958e+06	3.13923e+06	2.3119e+06	2.73487e+06	2.17487e+06	3.53971e+06	2.84153e+06
Q9HVI2	Q9HVI2_PSEAE	Uncharacterized protein	PA4607		0.00195101	0.00686227	0.975679	tr|Q9HVI2|Q9HVI2_PSEAE	4	4	689.13	1.63541	NP22 H435	LES B65 H72	2.03264e+06	3.09924e+06	2.95686e+06	2.59297e+06	2.88928e+06	2.2086e+06	1.56198e+06	1.63403e+06	1.49871e+06	1.39492e+06	2.30334e+06	1.62857e+06	1.51995e+06	2.59297e+06	1.74323e+06	1.25327e+06	1.23657e+06	1.38308e+06	1.70955e+06	1.23812e+06
Q9HT87	Q9HT87_PSEAE	Probable two-component sensor	PA5484		0.00196661	0.0068877	0.975384	tr|Q9HT87|Q9HT87_PSEAE	2	2	139.26	1.56896	LES B65 H72	NP22 H435	117479	102861	150311	125630	170457	244265	187808	222920	197275	193816	133125	54050.6	77266.2	125630	102844	138609	148682	188684	225028	172029
Q9HVT0	Q9HVT0_PSEAE	Uncharacterized protein	PA4491		0.00202901	0.00707612	0.974198	tr|Q9HVT0|Q9HVT0_PSEAE	5	5	566.36	1.63386	LES B65 H72	NP22 H435	1.5519e+06	1.28217e+06	988889	1.32367e+06	1.15602e+06	2.35334e+06	2.15387e+06	1.96973e+06	2.30264e+06	1.51809e+06	1.75858e+06	673745	508332	1.32367e+06	697477	1.33541e+06	1.70515e+06	1.66722e+06	2.62657e+06	1.34744e+06
Q9I034	Q9I034_PSEAE	Two-component response regulator, CopR	copR PA2809	copR	0.00205178	0.00712533	0.973764	tr|Q9I034|Q9I034_PSEAE	5	5	427.55	1.38035	LES B65 H72	NP22 H435	664130	473591	666347	528974	615876	807957	862645	769821	754533	875583	752579	248859	342531	528974	371585	458477	682927	651592	860681	777159
Q9I398	Q9I398_PSEAE	Uncharacterized protein	PA1624		0.00206243	0.00712537	0.973561	tr|Q9I398|Q9I398_PSEAE	9	9	808.77	1.67252	NP22 H435	LES B65 H72	5.33864e+06	3.63092e+06	3.87187e+06	5.98269e+06	3.85276e+06	2.66413e+06	2.9255e+06	2.87972e+06	2.8318e+06	2.25735e+06	6.04964e+06	1.90795e+06	1.99031e+06	5.98269e+06	2.32454e+06	1.51176e+06	2.31602e+06	2.43746e+06	3.23018e+06	2.0036e+06
Q9I2X3	Q9I2X3_PSEAE	Uncharacterized protein	PA1766		0.0020691	0.00712537	0.973433	tr|Q9I2X3|Q9I2X3_PSEAE	2	2	95.25	1.81896	LES B65 H72	NP22 H435	365464	320597	487610	384145	244839	594530	760598	772296	637672	513869	414137	168465	250653	384145	147722	337367	602140	653687	727380	456105
Q9HV40	SSRP_PSEAE	SsrA-binding protein (Small protein B)	smpB PA4768	smpB	0.00213738	0.00731814	0.972125	sp|Q9HV40|SSRP_PSEAE	3	3	221.7	1.53491	NP22 H435	LES B65 H72	1.46212e+06	1.88406e+06	1.7117e+06	1.41755e+06	1.62617e+06	1.18611e+06	1.20802e+06	1.06417e+06	1.05866e+06	761278	1.65685e+06	990021	879890	1.41755e+06	981139	673058	956352	900733	1.20759e+06	675703
Q9I348	Q9I348_PSEAE	Uncharacterized protein	PA1677		0.00214286	0.00731814	0.97202	tr|Q9I348|Q9I348_PSEAE	10	10	1356.21	1.31742	NP22 H435	LES B65 H72	1.57369e+07	1.89575e+07	2.03659e+07	1.89182e+07	2.0727e+07	1.51251e+07	1.45069e+07	1.55017e+07	1.4263e+07	1.24903e+07	1.78327e+07	9.96165e+06	1.04689e+07	1.89182e+07	1.25055e+07	8.58278e+06	1.14846e+07	1.31209e+07	1.62696e+07	1.10862e+07
Q9I4S5	PDXH_PSEAE	Pyridoxine/pyridoxamine 5'-phosphate oxidase (EC 1.4.3.5) (PNP/PMP oxidase) (PNPOx) (Pyridoxal 5'-phosphate synthase)	pdxH PA1049	pdxH	0.00216505	0.00735723	0.971593	sp|Q9I4S5|PDXH_PSEAE	11	9	756.84	1.35676	NP22 H435	LES B65 H72	2.17175e+07	2.06995e+07	2.50612e+07	2.24198e+07	2.27742e+07	2.03084e+07	1.70148e+07	1.58884e+07	1.6027e+07	1.38068e+07	2.46099e+07	1.0877e+07	1.28826e+07	2.24198e+07	1.37407e+07	1.1524e+07	1.347e+07	1.34483e+07	1.82817e+07	1.22548e+07
Q9I3D3	Q9I3D3_PSEAE	2-oxoglutarate dehydrogenase (E1 subunit)	sucA PA1585	sucA	0.00217219	0.00735723	0.971456	tr|Q9I3D3|Q9I3D3_PSEAE	35	35	3962.84	1.36564	LES B65 H72	NP22 H435	4.37595e+07	4.68174e+07	4.47167e+07	3.95533e+07	4.90124e+07	7.35291e+07	6.24216e+07	5.9599e+07	5.931e+07	5.08516e+07	4.95874e+07	2.46012e+07	2.29863e+07	3.95533e+07	2.95713e+07	4.17242e+07	4.94171e+07	5.04458e+07	6.76537e+07	4.51354e+07
Q9I3B6	Q9I3B6_PSEAE	Uncharacterized protein	PA1605		0.00222917	0.00750018	0.970357	tr|Q9I3B6|Q9I3B6_PSEAE	1	1	20.6	7.09618	NP22 H435	LES B65 H72	76812.9	199154	194213	76627.1	201808	58896	6410.36	6510.27	27832.8	5845.96	87042.8	104650	99834	76627.1	121759	33420.6	5074.87	5510.42	31748.4	5188.82
P15275	ALGQ_PSEAE	Transcriptional regulatory protein AlgQ (Alginate regulatory protein AlgR2)	algQ algR2 PA5255	algQ	0.00223262	0.00750018	0.97029	sp|P15275|ALGQ_PSEAE	4	4	436.96	1.74778	NP22 H435	LES B65 H72	2.33778e+07	2.45617e+07	2.95015e+07	1.745e+07	2.67099e+07	1.81877e+07	1.47267e+07	1.38119e+07	1.2266e+07	1.05822e+07	2.64912e+07	1.29065e+07	1.51651e+07	1.745e+07	1.61152e+07	1.03206e+07	1.16586e+07	1.16907e+07	1.39916e+07	9.3927e+06
P24474	NIRS_PSEAE	Nitrite reductase (EC 1.7.2.1) (Cytochrome cd1) (Cytochrome oxidase) (Hydroxylamine reductase) (EC 1.7.99.1)	nirS PA0519	nirS	0.00227878	0.00760158	0.969397	sp|P24474|NIRS_PSEAE	34	33	4085	3.28279	NP22 H435	LES B65 H72	6.68957e+07	2.16304e+07	2.43991e+07	6.10641e+07	2.90954e+07	9.36045e+06	1.27982e+07	1.35902e+07	1.28305e+07	1.32841e+07	7.58048e+07	1.13662e+07	1.25422e+07	6.10641e+07	1.75545e+07	5.3116e+06	1.01319e+07	1.1503e+07	1.46355e+07	1.17908e+07
Q9I2Q8	Q9I2Q8_PSEAE	Uncharacterized protein	PA1837		0.00228127	0.00760158	0.969348	tr|Q9I2Q8|Q9I2Q8_PSEAE	6	6	869.07	2.21192	LES B65 H72	NP22 H435	2.5243e+06	3.93559e+06	6.1526e+06	2.52487e+06	4.02429e+06	1.09867e+07	9.20166e+06	6.63141e+06	8.37296e+06	7.19134e+06	2.86049e+06	2.06805e+06	3.1627e+06	2.52487e+06	2.42803e+06	6.23445e+06	7.28465e+06	5.61297e+06	9.55086e+06	6.38296e+06
P13982	ARCC_PSEAE	Carbamate kinase (EC 2.7.2.2)	arcC PA5173	arcC	0.0023843	0.00791284	0.967347	sp|P13982|ARCC_PSEAE	19	18	2335.12	1.41151	NP22 H435	LES B65 H72	1.99077e+08	1.83254e+08	1.89899e+08	1.7371e+08	1.52555e+08	1.26239e+08	1.31377e+08	1.46362e+08	1.3356e+08	9.90124e+07	2.2559e+08	9.62947e+07	9.76163e+07	1.7371e+08	9.2043e+07	7.16345e+07	1.04007e+08	1.23884e+08	1.52349e+08	8.78824e+07
Q9HXC4	Q9HXC4_PSEAE	Probable binding protein component of ABC transporter	PA3889		0.00240019	0.00793357	0.967038	tr|Q9HXC4|Q9HXC4_PSEAE	2	2	80.96	2.47911	NP22 H435	LES B65 H72	472304	542142	480197	647502	669640	94771.5	272535	289160	277898	199825	535205	284881	246842	647502	404023	53778.2	215757	244751	316993	177363
Q9HYD5	MAO1_PSEAE	NAD-dependent malic enzyme (NAD-ME) (EC 1.1.1.38)	maeA PA3471	maeA	0.00242056	0.0079434	0.966641	sp|Q9HYD5|MAO1_PSEAE	13	13	2290.59	1.5911	LES B65 H72	NP22 H435	2.15717e+07	1.27132e+07	1.24936e+07	1.73696e+07	1.44321e+07	2.85566e+07	2.532e+07	2.29759e+07	2.53079e+07	2.28682e+07	2.44446e+07	6.68044e+06	6.42223e+06	1.73696e+07	8.70753e+06	1.62045e+07	2.0045e+07	1.94473e+07	2.88682e+07	2.02976e+07
Q9HXE8	Q9HXE8_PSEAE	Probable amino acid-binding protein	PA3858		0.00242246	0.0079434	0.966604	tr|Q9HXE8|Q9HXE8_PSEAE	9	9	829.98	3.3805	NP22 H435	LES B65 H72	1.42543e+06	1.95482e+06	2.15277e+06	2.04158e+06	2.34868e+06	1.59359e+06	300622	258647	363313	419272	1.61527e+06	1.0272e+06	1.10662e+06	2.04158e+06	1.41706e+06	904287	237992	218924	414423	372142
P52002	MEXB_PSEAE	Multidrug resistance protein MexB (Multidrug-efflux transporter MexB)	mexB PA0426	mexB	0.00244182	0.00797511	0.966226	sp|P52002|MEXB_PSEAE	21	20	2363.11	1.91652	LES B65 H72	NP22 H435	2.00139e+07	1.28644e+07	1.28093e+07	1.95957e+07	1.30452e+07	2.04657e+07	3.71718e+07	3.38291e+07	3.23744e+07	2.62773e+07	2.26794e+07	6.75987e+06	6.58455e+06	1.95957e+07	7.87072e+06	1.16133e+07	2.94276e+07	2.86336e+07	3.69289e+07	2.33235e+07
Q9I0L4	Q9I0L4_PSEAE	Isocitrate dehydrogenase	idh PA2624	idh	0.00245435	0.00798434	0.965982	tr|Q9I0L4|Q9I0L4_PSEAE	32	31	3720.33	1.53303	LES B65 H72	NP22 H435	5.24691e+07	3.1502e+07	3.09815e+07	4.42465e+07	3.51278e+07	5.91263e+07	5.73323e+07	6.13168e+07	6.06352e+07	5.94983e+07	5.94569e+07	1.65534e+07	1.59259e+07	4.42465e+07	2.11941e+07	3.35513e+07	4.53881e+07	5.18998e+07	6.91654e+07	5.28101e+07
Q9I4H5	DAPE_PSEAE	Succinyl-diaminopimelate desuccinylase (SDAP desuccinylase) (EC 3.5.1.18) (N-succinyl-LL-2,6-diaminoheptanedioate amidohydrolase)	dapE PA1162	dapE	0.00246688	0.00799352	0.965737	sp|Q9I4H5|DAPE_PSEAE	9	9	1116.79	1.29467	NP22 H435	LES B65 H72	4.70717e+06	3.82898e+06	3.92462e+06	4.40644e+06	3.67876e+06	2.76423e+06	3.30204e+06	3.43591e+06	3.1461e+06	3.22138e+06	5.33407e+06	2.01202e+06	2.01742e+06	4.40644e+06	2.21955e+06	1.56857e+06	2.61411e+06	2.90823e+06	3.58869e+06	2.85926e+06
Q9HYE0	Q9HYE0_PSEAE	Probable ATP-dependent RNA helicase	PA3466		0.00249637	0.00805735	0.965161	tr|Q9HYE0|Q9HYE0_PSEAE	2	2	309.5	1.79947	LES B65 H72	NP22 H435	257886	179588	152263	332705	212792	420563	469537	381618	365192	405915	292231	94368.4	78269.9	332705	128387	238649	371717	323009	416568	360286
Q9HZM9	RLUC_PSEAE	Ribosomal large subunit pseudouridine synthase C (EC 5.4.99.24) (23S rRNA pseudouridine(955/2504/2580) synthase) (rRNA pseudouridylate synthase C) (rRNA-uridine isomerase C)	rluC PA2975	rluC	0.00253302	0.00808977	0.964444	sp|Q9HZM9|RLUC_PSEAE	3	3	219.24	1.82886	NP22 H435	LES B65 H72	862130	930282	1.39828e+06	733213	1.13503e+06	562676	435106	536222	524028	708142	976949	488837	718779	733213	684811	319291	344459	453870	597748	628540
Q9I351	GCH12_PSEAE	GTP cyclohydrolase 1 2 (EC 3.5.4.16) (GTP cyclohydrolase I 2) (GTP-CH-I 2)	folE2 PA1674	folE2	0.00254676	0.00808977	0.964175	sp|Q9I351|GCH12_PSEAE	6	6	572.64	1.79941	LES B65 H72	NP22 H435	2.90801e+06	1.64963e+06	2.18377e+06	2.49365e+06	3.05424e+06	5.43612e+06	5.09087e+06	3.89623e+06	4.20138e+06	3.48891e+06	3.2953e+06	866836	1.12255e+06	2.49365e+06	1.84275e+06	3.08473e+06	4.03027e+06	3.29785e+06	4.79243e+06	3.09672e+06
Q9HZJ9	Q9HZJ9_PSEAE	Transcriptional regulator PsrA	psrA PA3006	psrA	0.00254752	0.00808977	0.96416	tr|Q9HZJ9|Q9HZJ9_PSEAE	3	3	186.47	1.31872	LES B65 H72	NP22 H435	743096	720865	747154	714387	602877	764818	957126	1.01408e+06	984568	932354	842061	378794	384070	714387	363742	433997	757724	858341	1.12308e+06	827549
Q9HWX6	NUSB_PSEAE	Transcription antitermination protein NusB (Antitermination factor NusB)	nusB PA4052	nusB	0.00255259	0.00808977	0.964061	sp|Q9HWX6|NUSB_PSEAE	4	4	298.47	1.34032	NP22 H435	LES B65 H72	2.80094e+06	2.26132e+06	2.89191e+06	2.94104e+06	2.67472e+06	2.27182e+06	2.03525e+06	1.72242e+06	1.9194e+06	2.17551e+06	3.17396e+06	1.18826e+06	1.48657e+06	2.94104e+06	1.61377e+06	1.28915e+06	1.61124e+06	1.45789e+06	2.18943e+06	1.93096e+06
Q9HXE4	DAUB_PSEAE	NAD(P)H-dependent anabolic L-arginine dehydrogenase DauB (EC 1.4.1.25)	dauB PA3862	dauB	0.00255588	0.00808977	0.963997	sp|Q9HXE4|DAUB_PSEAE	6	6	1191.39	1.46917	NP22 H435	LES B65 H72	4.83602e+06	5.94171e+06	6.89397e+06	4.88629e+06	5.50638e+06	4.79169e+06	3.7197e+06	3.48392e+06	3.56693e+06	3.53993e+06	5.48008e+06	3.1222e+06	3.5438e+06	4.88629e+06	3.32224e+06	2.71905e+06	2.94476e+06	2.94886e+06	4.06872e+06	3.142e+06
Q9I167	Q9I167_PSEAE	L-sorbosone dehydrogenase	PA2414		0.00256539	0.00808977	0.96381	tr|Q9I167|Q9I167_PSEAE	6	6	573.43	2.51897	LES B65 H72	NP22 H435	514517	1.12303e+06	1.30808e+06	498447	1.38425e+06	2.93538e+06	2.06765e+06	2.38356e+06	2.51044e+06	2.26542e+06	583041	590120	672412	498447	835181	1.66569e+06	1.63689e+06	2.01749e+06	2.86361e+06	2.01077e+06
Q9HXG0	Q9HXG0_PSEAE	Uncharacterized protein	PA3846		0.0026822	0.00842122	0.96152	tr|Q9HXG0|Q9HXG0_PSEAE	7	7	804.68	1.33904	NP22 H435	LES B65 H72	6.6818e+06	7.57659e+06	7.91499e+06	8.81021e+06	7.44535e+06	6.4611e+06	6.1461e+06	5.18235e+06	5.97641e+06	4.93296e+06	7.57169e+06	3.98129e+06	4.06865e+06	8.81021e+06	4.4921e+06	3.66636e+06	4.86566e+06	4.38645e+06	6.81718e+06	4.37845e+06
Q9I295	Q9I295_PSEAE	Regulator of liu genes	liuR PA2016	liuR	0.00269096	0.00842122	0.961348	tr|Q9I295|Q9I295_PSEAE	5	5	572.08	1.4402	NP22 H435	LES B65 H72	4.6978e+06	4.97455e+06	5.27095e+06	4.68239e+06	4.58461e+06	4.55596e+06	3.08362e+06	2.91738e+06	2.87114e+06	3.38224e+06	5.32346e+06	2.61399e+06	2.7095e+06	4.68239e+06	2.76609e+06	2.58529e+06	2.4412e+06	2.46933e+06	3.27505e+06	3.00205e+06
Q9HV30	Y4778_PSEAE	Uncharacterized HTH-type transcriptional regulator PA4778	PA4778		0.00270966	0.00844763	0.960981	sp|Q9HV30|Y4778_PSEAE	4	4	225.38	1.72464	NP22 H435	LES B65 H72	4.96371e+06	3.19782e+06	3.30278e+06	5.03744e+06	4.52115e+06	2.8546e+06	2.74151e+06	1.91446e+06	2.5663e+06	2.11288e+06	5.62478e+06	1.68037e+06	1.69777e+06	5.03744e+06	2.7278e+06	1.61985e+06	2.17036e+06	1.62044e+06	2.92733e+06	1.87537e+06
Q9HV48	Q9HV48_PSEAE	ATP-dependent zinc metalloprotease FtsH (EC 3.4.24.-)	ftsH PA4751	ftsH	0.00274438	0.00852357	0.960299	tr|Q9HV48|Q9HV48_PSEAE	23	23	2937.03	1.53481	LES B65 H72	NP22 H435	2.52401e+07	1.4773e+07	1.7023e+07	2.48882e+07	1.94637e+07	3.04512e+07	3.19766e+07	3.10559e+07	3.02804e+07	3.18474e+07	2.86016e+07	7.76278e+06	8.75058e+06	2.48882e+07	1.17433e+07	1.72796e+07	2.53148e+07	2.62864e+07	3.45403e+07	2.82675e+07
O50274	CYSNC_PSEAE	Bifunctional enzyme CysN/CysC [Includes: Sulfate adenylyltransferase subunit 1 (EC 2.7.7.4) (ATP-sulfurylase large subunit) (Sulfate adenylate transferase) (SAT); Adenylyl-sulfate kinase (EC 2.7.1.25) (APS kinase) (ATP adenosine-5'-phosphosulfate 3'-phosphotransferase)]	cysNC cysN PA4442	cysNC	0.00283001	0.00875391	0.958617	sp|O50274|CYSNC_PSEAE	4	3	240.48	5.61285	LES B65 H72	NP22 H435	75269.2	353915	267445	67574.9	160031	2.00555e+06	909498	408293	702666	1.1616e+06	85293.6	185973	137478	67574.9	96553.8	1.13805e+06	720019	345587	801518	1.03102e+06
Q9HV52	SECG_PSEAE	Protein-export membrane protein SecG	secG PA4747	secG	0.00283982	0.00875391	0.958424	sp|Q9HV52|SECG_PSEAE	3	3	444.18	1.52984	NP22 H435	LES B65 H72	1.53823e+07	1.97786e+07	1.99431e+07	1.41789e+07	1.88685e+07	1.49709e+07	1.05116e+07	1.1621e+07	1.03835e+07	1.01344e+07	1.74309e+07	1.03931e+07	1.02516e+07	1.41789e+07	1.13842e+07	8.49524e+06	8.32172e+06	9.83627e+06	1.18443e+07	8.99519e+06
Q9HY72	Y3539_PSEAE	UPF0246 protein PA3539	PA3539		0.00285139	0.0087568	0.958196	sp|Q9HY72|Y3539_PSEAE	4	4	373.47	1.23618	NP22 H435	LES B65 H72	2.70203e+06	3.04478e+06	3.02035e+06	2.44646e+06	2.73171e+06	2.51924e+06	2.18894e+06	2.14551e+06	2.24705e+06	2.18023e+06	3.06189e+06	1.59995e+06	1.55259e+06	2.44646e+06	1.64816e+06	1.42955e+06	1.73291e+06	1.816e+06	2.56317e+06	1.93515e+06
Q9I751	Q9I751_PSEAE	Fha1	fha1 PA0081	fha1	0.00289082	0.00884489	0.957421	tr|Q9I751|Q9I751_PSEAE	2	2	156.01	1.70106	NP22 H435	LES B65 H72	477045	327019	568847	476851	430702	305957	278546	284937	282486	188690	540578	171839	292412	476851	259861	173616	220516	241177	322226	167479
Q9I3R5	Q9I3R5_PSEAE	Probable cation-transporting P-type ATPase	PA1429		0.00294327	0.00897201	0.95639	tr|Q9I3R5|Q9I3R5_PSEAE	10	10	913.64	1.48124	LES B65 H72	NP22 H435	3.59236e+06	3.10054e+06	2.26673e+06	3.78091e+06	3.25971e+06	4.6318e+06	4.32995e+06	5.1976e+06	4.47432e+06	5.06655e+06	4.07079e+06	1.62925e+06	1.1652e+06	3.78091e+06	1.96672e+06	2.62832e+06	3.42787e+06	4.39935e+06	5.10377e+06	4.49702e+06
Q9HXP1	Q9HXP1_PSEAE	Uncharacterized protein	PA3754		0.00298652	0.00904335	0.95554	tr|Q9HXP1|Q9HXP1_PSEAE	3	3	201.56	2.00908	NP22 H435	LES B65 H72	1.20245e+06	1.94649e+06	2.09936e+06	1.35092e+06	1.87408e+06	1.1959e+06	882299	897742	665461	576098	1.36259e+06	1.02283e+06	1.07916e+06	1.35092e+06	1.13071e+06	678614	698487	759867	759078	511339
Q9I6J1	SPUD_PSEAE	Putrescine-binding periplasmic protein SpuD	spuD PA0300	spuD	0.00298865	0.00904335	0.955498	sp|Q9I6J1|SPUD_PSEAE	12	11	1168.28	2.14337	NP22 H435	LES B65 H72	5.2873e+07	2.64092e+07	2.45268e+07	5.39627e+07	3.49287e+07	1.84555e+07	1.89737e+07	1.8531e+07	1.75939e+07	1.63513e+07	5.99146e+07	1.38773e+07	1.26078e+07	5.39627e+07	2.1074e+07	1.04726e+07	1.50208e+07	1.5685e+07	2.0069e+07	1.45133e+07
Q9HYP2	Q9HYP2_PSEAE	Uncharacterized protein	PA3354		0.00302996	0.00913477	0.954686	tr|Q9HYP2|Q9HYP2_PSEAE	2	2	63.24	1.95689	LES B65 H72	NP22 H435	182963	334965	282647	171077	169250	587449	376586	380352	399960	488275	207330	176015	145293	171077	102116	333349	298131	321938	456226	433389
Q9I6J3	Q9I6J3_PSEAE	Probable glutamine synthetase	spuB PA0298	spuB	0.00305243	0.00915813	0.954244	tr|Q9I6J3|Q9I6J3_PSEAE	15	15	1854.45	1.24851	LES B65 H72	NP22 H435	1.02758e+07	1.08961e+07	8.3328e+06	9.37401e+06	8.82951e+06	1.14064e+07	1.16172e+07	1.13873e+07	1.25584e+07	1.25949e+07	1.16444e+07	5.72562e+06	4.28342e+06	9.37401e+06	5.32722e+06	6.47256e+06	9.19691e+06	9.63842e+06	1.43251e+07	1.11791e+07
Q9HT76	Q9HT76_PSEAE	Vitamin B12-dependent ribonucleotide reductase (EC 1.17.4.1)	nrdJa PA5497	nrdJa	0.00305996	0.00915813	0.954096	tr|Q9HT76|Q9HT76_PSEAE	13	13	1377.39	1.51967	NP22 H435	LES B65 H72	7.34965e+06	6.10371e+06	7.71515e+06	5.80194e+06	6.52568e+06	4.81162e+06	4.7403e+06	5.10615e+06	4.24056e+06	3.14304e+06	8.32848e+06	3.20733e+06	3.96592e+06	5.80194e+06	3.93722e+06	2.73036e+06	3.75274e+06	4.32195e+06	4.83713e+06	2.78973e+06
Q9HT52	Q9HT52_PSEAE	Probable short-chain dehydrogenase	PA5521		0.00310184	0.00924982	0.953273	tr|Q9HT52|Q9HT52_PSEAE	7	7	1165.92	1.1592	NP22 H435	LES B65 H72	8.66739e+06	8.47037e+06	9.27323e+06	8.18581e+06	8.18694e+06	7.30489e+06	6.82109e+06	7.89657e+06	7.75548e+06	7.13004e+06	9.82171e+06	4.45095e+06	4.76684e+06	8.18581e+06	4.93954e+06	4.14517e+06	5.40003e+06	6.68382e+06	8.84652e+06	6.32855e+06
Q9HZN1	Q9HZN1_PSEAE	Probable peptidase	PA2973		0.00329763	0.00979818	0.94943	tr|Q9HZN1|Q9HZN1_PSEAE	6	6	572.13	2.1812	LES B65 H72	NP22 H435	1.67494e+06	880860	733443	1.73337e+06	810055	1.82423e+06	2.80962e+06	2.58099e+06	2.80077e+06	2.70661e+06	1.89801e+06	462868	377022	1.73337e+06	488741	1.03516e+06	2.22428e+06	2.18461e+06	3.19478e+06	2.40236e+06
Q9HU38	Q9HU38_PSEAE	Uncharacterized protein	PA5146		0.00333989	0.00988804	0.948602	tr|Q9HU38|Q9HU38_PSEAE	16	15	1384.19	1.70103	LES B65 H72	NP22 H435	3.24753e+06	2.60679e+06	1.96404e+06	3.02948e+06	2.08014e+06	3.16333e+06	5.15557e+06	4.81326e+06	4.52238e+06	4.33632e+06	3.68004e+06	1.3698e+06	1.0096e+06	3.02948e+06	1.25504e+06	1.79504e+06	4.08149e+06	4.07405e+06	5.15859e+06	3.84887e+06
Q9I5Z9	Q9I5Z9_PSEAE	Uncharacterized protein	PA0537		0.00335943	0.00991023	0.94822	tr|Q9I5Z9|Q9I5Z9_PSEAE	11	11	1383.32	2.29327	LES B65 H72	NP22 H435	1.15871e+07	4.96713e+06	4.76778e+06	1.07167e+07	5.77412e+06	1.15388e+07	1.83255e+07	1.95624e+07	1.86222e+07	1.86659e+07	1.31303e+07	2.61009e+06	2.45084e+06	1.07167e+07	3.48378e+06	6.54772e+06	1.45077e+07	1.6558e+07	2.1242e+07	1.65677e+07
Q9I4G4	Q9I4G4_PSEAE	Periplasmic nitrate reductase, electron transfer subunit (Diheme cytochrome c NapB)	napB PA1173	napB	0.00340861	0.0100194	0.947257	tr|Q9I4G4|Q9I4G4_PSEAE	5	5	289.55	2.26047	NP22 H435	LES B65 H72	935462	660159	572131	1.08338e+06	629238	294753	216434	253814	482052	469564	1.06005e+06	346896	294100	1.08338e+06	379647	167258	171344	214834	549867	416781
Q9HYE7	Q9HYE7_PSEAE	Probable glutamine amidotransferase	PA3459		0.00344179	0.0100809	0.946608	tr|Q9HYE7|Q9HYE7_PSEAE	17	15	1631.11	1.6476	LES B65 H72	NP22 H435	5.88439e+06	3.4646e+06	2.87594e+06	4.56353e+06	4.21379e+06	6.09004e+06	7.35264e+06	6.83338e+06	7.67228e+06	6.65499e+06	6.66807e+06	1.82055e+06	1.47836e+06	4.56353e+06	2.54236e+06	3.4558e+06	5.82084e+06	5.78392e+06	8.75162e+06	5.9069e+06
Q9I738	Q9I738_PSEAE	Uncharacterized protein	PA0094		0.00350036	0.0102115	0.945464	tr|Q9I738|Q9I738_PSEAE	1	1	111.45	4.59475	NP22 H435	LES B65 H72	207213	525216	536232	189437	336468	200826	37416.2	79189.6	47096.5	26040.5	234809	275986	275646	189437	203006	113959	29621.1	67027.7	53722.1	23113.3
Q9HUP8	Q9HUP8_PSEAE	Probable chemotaxis transducer	PA4915		0.00351117	0.0102115	0.945253	tr|Q9HUP8|Q9HUP8_PSEAE	2	1	117.5	1.95173	LES B65 H72	NP22 H435	146941	61385.7	75533.2	117316	90988.6	250068	190914	177299	157657	184636	166511	32256.5	38827.4	117316	54897.4	141901	151141	150070	179836	163881
Q9HZX1	Q9HZX1_PSEAE	Uncharacterized protein	PA2875		0.00353472	0.0102438	0.944794	tr|Q9HZX1|Q9HZX1_PSEAE	6	6	234.33	1.29712	NP22 H435	LES B65 H72	946744	953524	888748	913935	910174	799246	705670	791359	700859	559299	1.07283e+06	501051	456855	913935	549147	453533	558655	669822	799456	496428
Q9I747	HCP1_PSEAE	Protein hcp1	hcp1 PA0085	hcp1	0.00356008	0.0102811	0.944299	sp|Q9I747|HCP1_PSEAE	9	9	1095.62	2.54423	NP22 H435	LES B65 H72	1.18595e+07	2.17238e+07	2.10129e+07	8.71979e+06	8.37284e+06	5.71933e+06	5.77344e+06	6.08379e+06	5.41596e+06	5.18451e+06	1.3439e+07	1.14152e+07	1.08016e+07	8.71979e+06	5.05169e+06	3.24544e+06	4.57063e+06	5.14944e+06	6.17787e+06	4.60172e+06
Q9HZ32	Q9HZ32_PSEAE	Uncharacterized protein	PA3208		0.00358875	0.0103276	0.94374	tr|Q9HZ32|Q9HZ32_PSEAE	9	9	711.37	1.33356	NP22 H435	LES B65 H72	9.16744e+06	1.19069e+07	1.07522e+07	9.46072e+06	8.92622e+06	8.83975e+06	7.33813e+06	6.88851e+06	7.0057e+06	7.58157e+06	1.03884e+07	6.25674e+06	5.52711e+06	9.46072e+06	5.38557e+06	5.01613e+06	5.80935e+06	5.83058e+06	7.99126e+06	6.72933e+06
Q9I588	Q9I588_PSEAE	Probable oxidoreductase	PA0853		0.0036165	0.0103712	0.9432	tr|Q9I588|Q9I588_PSEAE	6	6	421.7	1.37385	LES B65 H72	NP22 H435	4.62904e+06	4.20219e+06	3.68407e+06	4.11352e+06	3.56818e+06	4.70988e+06	6.6107e+06	4.90061e+06	5.77705e+06	5.74947e+06	5.24554e+06	2.20814e+06	1.89377e+06	4.11352e+06	2.15284e+06	2.67263e+06	5.23347e+06	4.14798e+06	6.58976e+06	5.10318e+06
Q9I5U7	APAH_PSEAE	Bis(5'-nucleosyl)-tetraphosphatase, symmetrical (EC 3.6.1.41) (Ap4A hydrolase) (Diadenosine 5',5'''-P1,P4-tetraphosphate pyrophosphohydrolase) (Diadenosine tetraphosphatase)	apaH PA0590	apaH	0.00368246	0.0105237	0.941917	sp|Q9I5U7|APAH_PSEAE	5	5	260.26	1.52744	NP22 H435	LES B65 H72	1.79729e+06	2.00461e+06	2.5019e+06	1.43883e+06	1.9004e+06	1.07262e+06	1.41571e+06	1.332e+06	1.3123e+06	1.18055e+06	2.03665e+06	1.05337e+06	1.28609e+06	1.43883e+06	1.14659e+06	608660	1.12077e+06	1.12744e+06	1.49692e+06	1.04784e+06
Q9HVW6	Q9HVW6_PSEAE	Uncharacterized protein	PA4451		0.00370859	0.0105617	0.941409	tr|Q9HVW6|Q9HVW6_PSEAE	3	3	364.41	1.59486	NP22 H435	LES B65 H72	5.88062e+06	7.17035e+06	7.95684e+06	5.91567e+06	7.32102e+06	6.18833e+06	4.25944e+06	3.77463e+06	3.80098e+06	3.44841e+06	6.6638e+06	3.76782e+06	4.09016e+06	5.91567e+06	4.41709e+06	3.51158e+06	3.37205e+06	3.19492e+06	4.3357e+06	3.06078e+06
Q9I421	Q9I421_PSEAE	Uncharacterized protein	PA1323		0.00376411	0.010662	0.940332	tr|Q9I421|Q9I421_PSEAE	5	5	641.79	2.73775	LES B65 H72	NP22 H435	4.28618e+06	1.765e+06	4.81064e+06	4.70826e+06	4.49274e+06	1.71713e+07	1.14275e+07	6.2506e+06	1.07694e+07	9.30805e+06	4.85701e+06	927461	2.47288e+06	4.70826e+06	2.71066e+06	9.74391e+06	9.04675e+06	5.29063e+06	1.22845e+07	8.26174e+06
G3XD74	G3XD74_PSEAE	D-ala-D-ala-carboxypeptidase	dacC PA3999	dacC	0.00376971	0.010662	0.940224	tr|G3XD74|G3XD74_PSEAE	13	12	1819.23	2.01332	LES B65 H72	NP22 H435	1.82851e+07	7.93293e+06	8.19239e+06	1.66986e+07	8.93386e+06	1.98885e+07	2.59365e+07	2.3978e+07	2.57362e+07	2.53463e+07	2.07203e+07	4.16854e+06	4.21124e+06	1.66986e+07	5.39019e+06	1.12858e+07	2.05331e+07	2.02954e+07	2.93568e+07	2.24972e+07
P57703	METE_PSEAE	5-methyltetrahydropteroyltriglutamate--homocysteine methyltransferase (EC 2.1.1.14) (Cobalamin-independent methionine synthase) (Methionine synthase, vitamin-B12 independent isozyme)	metE PA1927	metE	0.00380416	0.0107226	0.939556	sp|P57703|METE_PSEAE	17	17	1674.94	1.80738	NP22 H435	LES B65 H72	1.19915e+07	6.88966e+06	8.74698e+06	1.13414e+07	6.5295e+06	3.91603e+06	5.26073e+06	5.46936e+06	5.74502e+06	4.78282e+06	1.35885e+07	3.62033e+06	4.49633e+06	1.13414e+07	3.93953e+06	2.22216e+06	4.16474e+06	4.62938e+06	6.55323e+06	4.24518e+06
Q9HTD7	ASPA_PSEAE	Aspartate ammonia-lyase (Aspartase) (EC 4.3.1.1)	aspA PA5429	aspA	0.00395128	0.0110992	0.936714	sp|Q9HTD7|ASPA_PSEAE	11	11	1621.66	1.33225	NP22 H435	LES B65 H72	3.71655e+07	2.48851e+07	3.00334e+07	3.25757e+07	2.98636e+07	2.26956e+07	2.13983e+07	2.35555e+07	2.34286e+07	2.49086e+07	4.21152e+07	1.30764e+07	1.54385e+07	3.25757e+07	1.8018e+07	1.28787e+07	1.69403e+07	1.99379e+07	2.67246e+07	2.21086e+07
Q9HW32	Q9HW32_PSEAE	Insulin-cleaving metalloproteinase outer membrane protein	icmP PA4370	icmP	0.00400664	0.0111998	0.935648	tr|Q9HW32|Q9HW32_PSEAE	26	26	2786.6	1.57544	LES B65 H72	NP22 H435	3.7039e+07	2.53088e+07	2.64226e+07	4.16755e+07	2.48678e+07	4.05456e+07	4.97953e+07	5.17723e+07	4.82948e+07	5.42792e+07	4.19719e+07	1.32991e+07	1.35824e+07	4.16755e+07	1.50038e+07	2.30077e+07	3.94212e+07	4.38211e+07	5.50889e+07	4.81777e+07
Q9I5A5	PTA_PSEAE	Phosphate acetyltransferase (EC 2.3.1.8) (Phosphotransacetylase)	pta PA0835	pta	0.0040143	0.0111998	0.9355	sp|Q9I5A5|PTA_PSEAE	9	9	873.69	1.72379	LES B65 H72	NP22 H435	2.39528e+06	1.60534e+06	1.48615e+06	2.3867e+06	2.07433e+06	2.32745e+06	3.75892e+06	3.90793e+06	3.51857e+06	3.63505e+06	2.71428e+06	843564	763946	2.3867e+06	1.25153e+06	1.32072e+06	2.97581e+06	3.30775e+06	4.01357e+06	3.22644e+06
Q9I676	HYDA_PSEAE	D-hydantoinase/dihydropyrimidinase (DHPase) (EC 3.5.2.2)	dht PA0441	dht	0.004094	0.0113836	0.93397	sp|Q9I676|HYDA_PSEAE	13	12	1511.61	1.75345	LES B65 H72	NP22 H435	8.6415e+06	5.80538e+06	6.74796e+06	9.62088e+06	5.2406e+06	8.86993e+06	1.36265e+07	1.40546e+07	1.40001e+07	1.2672e+07	9.79238e+06	3.05056e+06	3.46874e+06	9.62088e+06	3.16188e+06	5.03326e+06	1.07877e+07	1.18961e+07	1.59696e+07	1.12476e+07
Q9HW61	Q9HW61_PSEAE	Uncharacterized protein	PA4340		0.00418131	0.0115872	0.932298	tr|Q9HW61|Q9HW61_PSEAE	2	2	221.95	5.45204	NP22 H435	LES B65 H72	581347	95956.6	217722	725985	362559	57524.8	92377	88626.5	64442.7	60850.3	658770	50422.6	111918	725985	218748	32642.5	73131.8	75015.3	73508.5	54010.2
Q9HUT9	Q9HUT9_PSEAE	Uncharacterized protein	PA4874		0.00419786	0.011594	0.931982	tr|Q9HUT9|Q9HUT9_PSEAE	4	4	137.26	3.3927	NP22 H435	LES B65 H72	295511	243454	179084	453519	94336	49980.7	74501.7	83635.7	89616.8	75390.4	334867	127928	92056.8	453519	56917	28361.6	58980.5	70791	102224	66915.8
Q9HWJ9	Q9HWJ9_PSEAE	Uncharacterized protein	PA4182		0.00421455	0.0116012	0.931663	tr|Q9HWJ9|Q9HWJ9_PSEAE	2	2	359.54	2.18417	NP22 H435	LES B65 H72	391289	336128	561789	384724	219146	241122	123049	198298	139222	165034	443401	176626	288784	384724	132220	136825	97413.6	167843	158808	146482
Q9HYZ0	Q9HYZ0_PSEAE	Uncharacterized protein	PA3250		0.00424079	0.0116345	0.931162	tr|Q9HYZ0|Q9HYZ0_PSEAE	5	5	386.7	2.91093	NP22 H435	LES B65 H72	3.57296e+06	5.78167e+06	6.24374e+06	4.03719e+06	5.81207e+06	4.65387e+06	995598	1.00799e+06	1.0004e+06	1.08423e+06	4.0488e+06	3.03811e+06	3.20955e+06	4.03719e+06	3.50667e+06	2.64085e+06	788182	853181	1.14113e+06	962352
Q9I592	Q9I592_PSEAE	Thioredoxin reductase (EC 1.8.1.9)	trxB2 PA0849	trxB2	0.00434698	0.0118407	0.92914	tr|Q9I592|Q9I592_PSEAE	4	2	591.2	1.70299	NP22 H435	LES B65 H72	1.64014e+06	2.25016e+06	2.62111e+06	1.70095e+06	2.44702e+06	1.7052e+06	1.34326e+06	1.13578e+06	1.0946e+06	980369	1.85857e+06	1.18239e+06	1.34737e+06	1.70095e+06	1.47639e+06	967620	1.06341e+06	961345	1.24859e+06	870167
Q9I2U8	SYQ_PSEAE	Glutamine--tRNA ligase (EC 6.1.1.18) (Glutaminyl-tRNA synthetase) (GlnRS)	glnS PA1794	glnS	0.00435481	0.0118407	0.928992	sp|Q9I2U8|SYQ_PSEAE	30	28	2485.38	1.77391	NP22 H435	LES B65 H72	3.27307e+07	5.48694e+07	5.23876e+07	2.87699e+07	4.50112e+07	2.63845e+07	2.57626e+07	2.56027e+07	2.3007e+07	1.97506e+07	3.70898e+07	2.88324e+07	2.69295e+07	2.87699e+07	2.71572e+07	1.49719e+07	2.03954e+07	2.16707e+07	2.62436e+07	1.75305e+07
Q9I5H3	Q9I5H3_PSEAE	Probable two-component response regulator	PA0756		0.00435909	0.0118407	0.92891	tr|Q9I5H3|Q9I5H3_PSEAE	1	1	64.3	1.5055	LES B65 H72	NP22 H435	353187	285828	268505	298853	304622	622662	430201	400049	367805	454089	400224	150195	138023	298853	183791	353331	340576	338610	419548	403045
P26480	RPOD_PSEAE	RNA polymerase sigma factor RpoD (Sigma-70)	rpoD rpoDA PA0576	rpoD	0.00442436	0.0119784	0.927673	sp|P26480|RPOD_PSEAE	30	30	3104.56	1.53345	LES B65 H72	NP22 H435	3.61116e+07	2.61122e+07	2.10865e+07	3.35713e+07	2.74996e+07	5.1327e+07	4.64704e+07	4.50288e+07	4.25398e+07	3.6036e+07	4.09209e+07	1.37212e+07	1.08394e+07	3.35713e+07	1.65917e+07	2.91256e+07	3.6789e+07	3.81133e+07	4.85243e+07	3.19852e+07
P20581	PQSE_PSEAE	2-aminobenzoylacetyl-CoA thioesterase (EC 3.1.2.32)	pqsE PA1000	pqsE	0.00449065	0.0120814	0.926419	sp|P20581|Y1000_PSEAE	12	12	1528.74	1.29043	LES B65 H72	NP22 H435	1.01654e+07	7.97302e+06	9.34649e+06	1.11824e+07	8.62708e+06	1.31607e+07	1.267e+07	1.1371e+07	1.2483e+07	1.13454e+07	1.15192e+07	4.1896e+06	4.8045e+06	1.11824e+07	5.20509e+06	7.46804e+06	1.00304e+07	9.62461e+06	1.42391e+07	1.007e+07
Q9HVU4	Q9HVU4_PSEAE	Cytoplasmic axial filament protein	cafA PA4477	cafA	0.00449174	0.0120814	0.926398	tr|Q9HVU4|Q9HVU4_PSEAE	6	6	965.79	1.28202	LES B65 H72	NP22 H435	1.71441e+06	1.89648e+06	1.96376e+06	1.81931e+06	1.85337e+06	2.14096e+06	2.05581e+06	2.43711e+06	2.35858e+06	2.86278e+06	1.94273e+06	996548	1.00946e+06	1.81931e+06	1.11822e+06	1.21489e+06	1.62752e+06	2.06282e+06	2.69038e+06	2.54098e+06
Q9HUM7	Q9HUM7_PSEAE	Ribonuclease R (RNase R) (EC 3.1.13.1)	rnr PA4937	rnr	0.00451988	0.0121175	0.925867	tr|Q9HUM7|Q9HUM7_PSEAE	20	20	1663	1.6175	LES B65 H72	NP22 H435	7.27121e+06	4.65123e+06	3.86045e+06	7.25706e+06	5.62494e+06	9.01753e+06	1.06205e+07	9.48929e+06	8.63025e+06	8.60775e+06	8.23959e+06	2.44409e+06	1.98444e+06	7.25706e+06	3.39377e+06	5.11701e+06	8.40792e+06	8.03193e+06	9.84435e+06	7.64016e+06
Q9HYB3	Q9HYB3_PSEAE	Uncharacterized protein	PA3496		0.00454075	0.0121339	0.925474	tr|Q9HYB3|Q9HYB3_PSEAE	2	2	261.79	1.43087	NP22 H435	LES B65 H72	1.16983e+06	1.51231e+06	1.46638e+06	1.62644e+06	1.6889e+06	1.07724e+06	1.07134e+06	1.22562e+06	1.02452e+06	817603	1.32563e+06	794678	753781	1.62644e+06	1.01899e+06	611281	848144	1.03739e+06	1.16865e+06	725697
Q9I3B7	Q9I3B7_PSEAE	Uncharacterized protein	PA1604		0.00456707	0.0121647	0.924978	tr|Q9I3B7|Q9I3B7_PSEAE	4	3	196.82	1.7151	NP22 H435	LES B65 H72	256131	246608	360461	251729	318704	209846	132072	193299	187675	112999	290243	129585	185292	251729	192288	119077	104557	163612	214077	100297
Q9HYJ2	Q9HYJ2_PSEAE	Uncharacterized protein	PA3413		0.00465947	0.0123708	0.923242	tr|Q9HYJ2|Q9HYJ2_PSEAE	3	3	177.08	1.33936	NP22 H435	LES B65 H72	2.70357e+06	2.66448e+06	2.47984e+06	3.54494e+06	2.68413e+06	2.21375e+06	1.89529e+06	1.98922e+06	2.02486e+06	2.38711e+06	3.06363e+06	1.40011e+06	1.27475e+06	3.54494e+06	1.61945e+06	1.25619e+06	1.50044e+06	1.68372e+06	2.30971e+06	2.11877e+06
Q9I5V4	Q9I5V4_PSEAE	Uncharacterized protein	PA0583		0.00483851	0.0128048	0.919897	tr|Q9I5V4|Q9I5V4_PSEAE	1	1	68.34	2.02518	NP22 H435	LES B65 H72	131300	206526	241521	149785	206236	54274.9	102389	112952	73016.1	119237	148786	108523	124152	149785	124431	30798.4	81057.7	95604.9	83288	105834
Q9HVU0	Q9HVU0_PSEAE	Rod shape-determining protein MreB	mreB PA4481	mreB	0.00499929	0.0131879	0.916916	tr|Q9HVU0|Q9HVU0_PSEAE	14	14	2040.22	1.4815	LES B65 H72	NP22 H435	2.05048e+07	1.42075e+07	1.40232e+07	2.32319e+07	1.68626e+07	2.37486e+07	2.50674e+07	2.69205e+07	2.59582e+07	2.99069e+07	2.32356e+07	7.46566e+06	7.20853e+06	2.32319e+07	1.01739e+07	1.34762e+07	1.9845e+07	2.27861e+07	2.961e+07	2.6545e+07
Q9HXV0	Q9HXV0_PSEAE	Probable metal-transporting P-type ATPase	PA3690		0.00502318	0.0132086	0.916475	tr|Q9HXV0|Q9HXV0_PSEAE	1	1	81.83	1.80791	LES B65 H72	NP22 H435	152034	356876	202390	191373	280812	472432	358066	364580	458558	485997	172282	187528	104037	191373	169426	268082	283469	308588	523069	431366
Q9XCX9	RNC_PSEAE	Ribonuclease 3 (EC 3.1.26.3) (Ribonuclease III) (RNase III)	rnc PA0770	rnc	0.00503951	0.0132094	0.916174	sp|Q9XCX9|RNC_PSEAE	2	2	140.63	2.90174	NP22 H435	LES B65 H72	279143	270421	383103	173137	324186	253399	68486.6	68912.4	53853.1	48152.6	316319	142099	196932	173137	195596	143792	54218.5	58328.9	61429.1	42739.8
Q9HZG2	Q9HZG2_PSEAE	Uncharacterized protein	PA3046		0.00507146	0.0132297	0.915585	tr|Q9HZG2|Q9HZG2_PSEAE	4	4	428.94	1.38254	NP22 H435	LES B65 H72	4.08684e+06	5.16076e+06	4.44143e+06	4.16342e+06	5.52164e+06	4.09342e+06	3.19065e+06	3.31855e+06	3.47381e+06	2.83025e+06	4.63113e+06	2.71184e+06	2.28309e+06	4.16342e+06	3.33145e+06	2.32282e+06	2.52593e+06	2.80889e+06	3.9625e+06	2.5121e+06
P23205	Y2024_PSEAE	Uncharacterized protein PA2024	PA2024		0.00507942	0.0132297	0.915439	sp|P23205|Y2024_PSEAE	4	4	340.08	1.92519	NP22 H435	LES B65 H72	2.47167e+06	2.53496e+06	3.54863e+06	2.35998e+06	2.98453e+06	1.97879e+06	1.53737e+06	1.47495e+06	1.48949e+06	739346	2.80085e+06	1.33205e+06	1.82415e+06	2.35998e+06	1.80069e+06	1.12287e+06	1.21708e+06	1.24843e+06	1.69904e+06	656236
Q9I3J2	Q9I3J2_PSEAE	Probable guanine deaminase	PA1521		0.00513449	0.013331	0.914426	tr|Q9I3J2|Q9I3J2_PSEAE	9	9	1209.4	1.92727	LES B65 H72	NP22 H435	7.47673e+06	3.59157e+06	4.54393e+06	7.88182e+06	4.43494e+06	7.8608e+06	1.25852e+07	1.23501e+07	1.17189e+07	9.31176e+06	8.47248e+06	1.88727e+06	2.33578e+06	7.88182e+06	2.67579e+06	4.46063e+06	9.96328e+06	1.04534e+07	1.33675e+07	8.26503e+06
Q9I505	Q9I505_PSEAE	Probable thioredoxin	PA0953		0.00518519	0.0134203	0.913497	tr|Q9I505|Q9I505_PSEAE	2	1	259.71	1.69125	LES B65 H72	NP22 H435	1.39916e+06	945710	1.06765e+06	1.48797e+06	1.08007e+06	1.97705e+06	1.34493e+06	2.09257e+06	2.15344e+06	2.54662e+06	1.5855e+06	496944	548820	1.48797e+06	651651	1.12188e+06	1.06474e+06	1.7712e+06	2.45639e+06	2.26035e+06
Q9HXF8	Q9HXF8_PSEAE	Uncharacterized protein	PA3848		0.00521447	0.0134537	0.912961	tr|Q9HXF8|Q9HXF8_PSEAE	7	7	693.96	1.98584	LES B65 H72	NP22 H435	1.67355e+06	809201	743771	1.80827e+06	1.29074e+06	1.91472e+06	2.81887e+06	2.70266e+06	2.56499e+06	2.56023e+06	1.89643e+06	425213	382331	1.80827e+06	778756	1.08651e+06	2.2316e+06	2.28759e+06	2.92584e+06	2.27244e+06
Q9I440	Q9I440_PSEAE	Probable oligopeptidase	PA1304		0.00525253	0.0135072	0.912265	tr|Q9I440|Q9I440_PSEAE	12	12	1285.94	1.61061	NP22 H435	LES B65 H72	3.95892e+06	5.7518e+06	5.78183e+06	3.50425e+06	5.8115e+06	2.84195e+06	3.40631e+06	3.38793e+06	3.14842e+06	2.61841e+06	4.48617e+06	3.02241e+06	2.97211e+06	3.50425e+06	3.50633e+06	1.61267e+06	2.69666e+06	2.86761e+06	3.59134e+06	2.32407e+06
Q9HY13	Q9HY13_PSEAE	Uncharacterized protein	PA3613		0.00526802	0.0135072	0.911983	tr|Q9HY13|Q9HY13_PSEAE	33	31	2831.64	1.81216	LES B65 H72	NP22 H435	3.23268e+07	1.35048e+07	1.47038e+07	2.47073e+07	1.49628e+07	3.49252e+07	3.62247e+07	3.51683e+07	3.66476e+07	3.86225e+07	3.6632e+07	7.09639e+06	7.55838e+06	2.47073e+07	9.02768e+06	1.98184e+07	2.86779e+07	2.97672e+07	4.18032e+07	3.4281e+07
Q9HXJ8	DER_PSEAE	GTPase Der (GTP-binding protein EngA)	der engA PA3799	der	0.00530775	0.0135516	0.911259	sp|Q9HXJ8|DER_PSEAE	5	5	476.3	1.46748	LES B65 H72	NP22 H435	563153	838101	852165	844279	871216	1.46054e+06	1.0612e+06	1.06058e+06	1.14966e+06	1.09233e+06	638154	440399	438050	844279	525642	828784	840118	897700	1.3114e+06	969544
Q9HUC5	HSLU_PSEAE	ATP-dependent protease ATPase subunit HslU (Unfoldase HslU)	hslU PA5054	hslU	0.00531825	0.0135516	0.911068	sp|Q9HUC5|HSLU_PSEAE	18	17	1892.14	1.45268	LES B65 H72	NP22 H435	1.5712e+07	1.14429e+07	1.0514e+07	1.57301e+07	1.22312e+07	1.53488e+07	2.06345e+07	1.96004e+07	1.86266e+07	2.11296e+07	1.78045e+07	6.01294e+06	5.40468e+06	1.57301e+07	7.37962e+06	8.70971e+06	1.63356e+07	1.65902e+07	2.1247e+07	1.87544e+07
Q9I2Y7	Q9I2Y7_PSEAE	Phospho-2-dehydro-3-deoxyheptonate aldolase (EC 2.5.1.54) (3-deoxy-D-arabino-heptulosonate 7-phosphate synthase) (DAHP synthase) (Phospho-2-keto-3-deoxyheptonate aldolase)	PA1750		0.00541541	0.0136972	0.909303	tr|Q9I2Y7|Q9I2Y7_PSEAE	13	13	2002.45	1.27457	NP22 H435	LES B65 H72	2.69918e+07	2.70606e+07	3.31289e+07	2.61629e+07	2.36603e+07	2.40395e+07	2.08045e+07	2.15704e+07	2.11923e+07	1.98842e+07	3.05866e+07	1.42196e+07	1.70297e+07	2.61629e+07	1.42753e+07	1.36412e+07	1.64702e+07	1.82576e+07	2.41736e+07	1.7649e+07
G3XCW2	G3XCW2_PSEAE	Efflux pump membrane transporter	PA2018		0.00542097	0.0136972	0.909203	tr|G3XCW2|G3XCW2_PSEAE	14	13	1705.48	1.75949	LES B65 H72	NP22 H435	5.68613e+06	4.27936e+06	3.90188e+06	6.02946e+06	4.10042e+06	5.32352e+06	9.76346e+06	1.01299e+07	9.09811e+06	7.90779e+06	6.4434e+06	2.24868e+06	2.00574e+06	6.02946e+06	2.47396e+06	3.02084e+06	7.7294e+06	8.57417e+06	1.0378e+07	7.01888e+06
Q9HWK1	Q9HWK1_PSEAE	Probable acetolactate synthase large subunit	PA4180		0.00542531	0.0136972	0.909124	tr|Q9HWK1|Q9HWK1_PSEAE	12	11	1302.64	1.26527	LES B65 H72	NP22 H435	6.20717e+06	5.12957e+06	6.28041e+06	5.04346e+06	5.22557e+06	8.20648e+06	7.03238e+06	6.67566e+06	6.7382e+06	6.6307e+06	7.03384e+06	2.69545e+06	3.2284e+06	5.04346e+06	3.15281e+06	4.65678e+06	5.5673e+06	5.65041e+06	7.68613e+06	5.88535e+06
Q9HXP8	Q9HXP8_PSEAE	Signal recognition particle protein (Fifty-four homolog)	ffh PA3746	ffh	0.00546675	0.0137596	0.908374	tr|Q9HXP8|Q9HXP8_PSEAE	12	12	1261.74	2.30909	LES B65 H72	NP22 H435	4.74337e+06	1.36295e+06	1.97374e+06	4.60513e+06	1.82163e+06	6.85003e+06	6.25679e+06	6.77212e+06	6.5425e+06	7.07615e+06	5.37509e+06	716190	1.01459e+06	4.60513e+06	1.09907e+06	3.88706e+06	4.95329e+06	5.73206e+06	7.4629e+06	6.28073e+06
Q9HT75	Q9HT75_PSEAE	Probable adhesin	PA5498		0.00550101	0.0138036	0.907756	tr|Q9HT75|Q9HT75_PSEAE	3	3	313.68	3.81891	NP22 H435	LES B65 H72	2.83164e+06	9.81413e+06	1.197e+07	2.87519e+06	8.01848e+06	1.81233e+06	1.72689e+06	1.91641e+06	1.73655e+06	2.10614e+06	3.20876e+06	5.15705e+06	6.1531e+06	2.87519e+06	4.83789e+06	1.02841e+06	1.36712e+06	1.62209e+06	1.98085e+06	1.86939e+06
Q59641	PPIA_PSEAE	Peptidyl-prolyl cis-trans isomerase A (PPIase A) (EC 5.2.1.8) (Cyclophilin A) (Rotamase A)	ppiA cypH PA3227	ppiA	0.00553214	0.0138395	0.907195	sp|Q59641|PPIA_PSEAE	7	7	1044.52	2.6229	NP22 H435	LES B65 H72	8.44421e+06	3.14396e+06	4.46991e+06	9.95422e+06	4.29458e+06	1.65026e+06	2.71658e+06	2.40827e+06	2.52162e+06	2.25799e+06	9.56882e+06	1.65206e+06	2.29773e+06	9.95422e+06	2.59111e+06	936443	2.15062e+06	2.03841e+06	2.87636e+06	2.00417e+06
Q9I1R9	Q9I1R9_PSEAE	Uncharacterized protein	PA2198		0.00559751	0.0139606	0.906019	tr|Q9I1R9|Q9I1R9_PSEAE	2	1	82.59	1.8802	NP22 H435	LES B65 H72	576814	1.10527e+06	784155	528934	999650	496044	387780	426327	345669	468858	653635	580791	403090	528934	603132	281481	306992	360852	394297	416154
Q9I402	Q9I402_PSEAE	Probable binding protein component of ABC transporter	PA1342		0.00567033	0.0140995	0.904714	tr|Q9I402|Q9I402_PSEAE	21	20	2530.72	2.87925	NP22 H435	LES B65 H72	6.45138e+07	2.4088e+07	2.41567e+07	7.2656e+07	2.73151e+07	1.3184e+07	1.63191e+07	1.43902e+07	1.47033e+07	1.52871e+07	7.31058e+07	1.26576e+07	1.24176e+07	7.2656e+07	1.64804e+07	7.48128e+06	1.29193e+07	1.21801e+07	1.67718e+07	1.35687e+07
Q9HYR7	Q9HYR7_PSEAE	Probable FAD-dependent monooxygenase	PA3328		0.00572892	0.0142023	0.903667	tr|Q9HYR7|Q9HYR7_PSEAE	4	4	192.98	2.05619	NP22 H435	LES B65 H72	213661	257258	134551	153556	159491	151551	90841.5	76811.7	67184	60320.5	242116	135182	69165.3	153556	96227.9	85998	71916.1	65015	76635.4	53539.9
Q9I1M2	ODBA_PSEAE	2-oxoisovalerate dehydrogenase subunit alpha (EC 1.2.4.4) (Branched-chain alpha-keto acid dehydrogenase E1 component alpha chain) (BCKDH E1-alpha)	bkdA1 PA2247	bkdA1	0.00576254	0.0142427	0.903068	sp|Q9I1M2|ODBA_PSEAE	15	15	1742.87	1.57961	LES B65 H72	NP22 H435	1.44092e+07	1.62515e+07	1.65098e+07	1.15678e+07	1.19602e+07	3.15131e+07	2.09978e+07	1.8392e+07	1.96245e+07	2.11485e+07	1.63282e+07	8.5397e+06	8.48674e+06	1.15678e+07	7.21609e+06	1.78822e+07	1.66233e+07	1.55673e+07	2.23852e+07	1.87712e+07
Q9I5U9	Q9I5U9_PSEAE	Uncharacterized protein	PA0588		0.00579153	0.0142715	0.902552	tr|Q9I5U9|Q9I5U9_PSEAE	47	47	6017.26	1.35321	NP22 H435	LES B65 H72	2.19301e+08	1.77714e+08	1.61467e+08	1.89875e+08	1.51992e+08	1.56394e+08	1.23697e+08	1.2473e+08	1.21189e+08	1.3933e+08	2.48507e+08	9.33839e+07	8.30009e+07	1.89875e+08	9.17031e+07	8.87462e+07	9.79269e+07	1.05574e+08	1.38238e+08	1.23668e+08
Q59654	PYRF_PSEAE	Orotidine 5'-phosphate decarboxylase (EC 4.1.1.23) (OMP decarboxylase) (OMPDCase) (OMPdecase)	pyrF PA2876	pyrF	0.00586933	0.0144014	0.901171	sp|Q59654|PYRF_PSEAE	8	8	765.38	1.37386	NP22 H435	LES B65 H72	4.58666e+06	3.81169e+06	3.98629e+06	4.44795e+06	4.18762e+06	2.75152e+06	3.42716e+06	3.62871e+06	3.18062e+06	2.31211e+06	5.19751e+06	2.00294e+06	2.04913e+06	4.44795e+06	2.52657e+06	1.56136e+06	2.71317e+06	3.07142e+06	3.62806e+06	2.0522e+06
Q9HUR4	Q9HUR4_PSEAE	Probable aldehyde dehydrogenase	PA4899		0.00587922	0.0144014	0.900996	tr|Q9HUR4|Q9HUR4_PSEAE	7	7	766.69	1.66199	LES B65 H72	NP22 H435	4.64242e+06	3.35816e+06	3.75897e+06	2.84784e+06	4.27056e+06	7.3068e+06	6.75131e+06	7.2733e+06	5.8485e+06	4.19509e+06	5.2607e+06	1.76462e+06	1.93228e+06	2.84784e+06	2.57662e+06	4.14626e+06	5.34479e+06	6.15627e+06	6.67127e+06	3.72352e+06
Q9I1V5	Q9I1V5_PSEAE	Probable glycosyl hydrolase	PA2160		0.00591912	0.0144561	0.90029	tr|Q9I1V5|Q9I1V5_PSEAE	11	11	763.84	1.86505	LES B65 H72	NP22 H435	2.80954e+06	1.08422e+06	1.63519e+06	2.11169e+06	1.80252e+06	2.93448e+06	4.53316e+06	3.6186e+06	3.62682e+06	2.89886e+06	3.18371e+06	569725	840558	2.11169e+06	1.08754e+06	1.66518e+06	3.58875e+06	3.06285e+06	4.13704e+06	2.573e+06
Q9HZR5	Q9HZR5_PSEAE	Morphinone reductase	morB PA2932	morB	0.00604475	0.0146418	0.898076	tr|Q9HZR5|Q9HZR5_PSEAE	4	3	166.15	4.13018	NP22 H435	LES B65 H72	156074	798734	861221	489629	310904	166779	76203.3	130742	149124	110674	176859	419713	442705	489629	187582	94639	60327.6	110663	170103	98233.5
Q9I2Z1	Q9I2Z1_PSEAE	Uncharacterized protein	PA1746		0.00604643	0.0146418	0.898047	tr|Q9I2Z1|Q9I2Z1_PSEAE	10	10	1669.27	1.69823	NP22 H435	LES B65 H72	2.47848e+08	2.23787e+08	3.26131e+08	2.25473e+08	3.45839e+08	2.43111e+08	1.48206e+08	1.2744e+08	1.41738e+08	1.45684e+08	2.80856e+08	1.17594e+08	1.67646e+08	2.25473e+08	2.0866e+08	1.37954e+08	1.1733e+08	1.07868e+08	1.61678e+08	1.29308e+08
Q00514	GSPG_PSEAE	Type II secretion system protein G (T2SS protein G) (General secretion pathway protein G) (PilD-dependent protein PddA)	xcpT pddA PA3101	xcpT	0.00604855	0.0146418	0.89801	sp|Q00514|GSPG_PSEAE	4	4	399	2.17873	LES B65 H72	NP22 H435	2.72041e+06	947524	1.27601e+06	2.83695e+06	1.4538e+06	2.94936e+06	4.79434e+06	4.51163e+06	3.81139e+06	4.05324e+06	3.08272e+06	497898	655926	2.83695e+06	877139	1.67362e+06	3.79552e+06	3.81874e+06	4.34758e+06	3.59761e+06
Q9I5Y8	Q9I5Y8_PSEAE	Transketolase (EC 2.2.1.1)	tktA PA0548	tktA	0.00624485	0.0150727	0.89458	tr|Q9I5Y8|Q9I5Y8_PSEAE	30	29	4062.4	1.8258	LES B65 H72	NP22 H435	6.07915e+07	2.657e+07	3.09408e+07	4.70793e+07	2.92801e+07	5.25368e+07	7.65302e+07	7.13884e+07	7.91619e+07	7.57968e+07	6.88878e+07	1.39618e+07	1.59049e+07	4.70793e+07	1.7666e+07	2.98121e+07	6.05864e+07	6.04247e+07	9.02984e+07	6.72766e+07
Q9HTV1	RHO_PSEAE	Transcription termination factor Rho (EC 3.6.4.-) (ATP-dependent helicase Rho)	rho PA5239	rho	0.00628313	0.0151207	0.893915	sp|Q9HTV1|RHO_PSEAE	32	30	3633.82	1.60206	LES B65 H72	NP22 H435	3.12004e+07	1.75637e+07	1.75445e+07	2.84429e+07	1.92456e+07	2.96572e+07	4.07723e+07	3.77067e+07	3.62085e+07	3.82858e+07	3.53557e+07	9.22923e+06	9.01862e+06	2.84429e+07	1.16117e+07	1.6829e+07	3.22781e+07	3.19157e+07	4.13023e+07	3.39821e+07
Q9HY50	Q9HY50_PSEAE	Zinc-type alcohol dehydrogenase-like protein	PA3567		0.006327	0.0151819	0.893155	tr|Q9HY50|Q9HY50_PSEAE	7	7	708.6	1.57067	NP22 H435	LES B65 H72	5.48015e+06	6.29941e+06	5.26751e+06	4.80752e+06	5.71072e+06	5.49629e+06	2.8898e+06	2.7946e+06	3.14528e+06	3.2241e+06	6.21e+06	3.31016e+06	2.70773e+06	4.80752e+06	3.44552e+06	3.11888e+06	2.28775e+06	2.36541e+06	3.58775e+06	2.86168e+06
Q9I538	Q9I538_PSEAE	Uncharacterized protein	PA0919		0.00638392	0.0152713	0.892171	tr|Q9I538|Q9I538_PSEAE	6	6	758.97	1.54986	LES B65 H72	NP22 H435	4.04568e+06	2.70249e+06	2.39359e+06	3.87507e+06	2.6028e+06	5.95902e+06	4.74441e+06	4.89307e+06	4.42627e+06	4.18542e+06	4.58449e+06	1.42009e+06	1.23041e+06	3.87507e+06	1.57038e+06	3.38145e+06	3.75599e+06	4.1416e+06	5.04896e+06	3.71494e+06
Q9I7C0	GMHBB_PSEAE	D-glycero-beta-D-manno-heptose-1,7-bisphosphate 7-phosphatase (EC 3.1.3.82) (D,D-heptose 1,7-bisphosphate phosphatase) (HBP phosphatase)	gmhB PA0006	gmhB	0.00640136	0.0152713	0.89187	sp|Q9I7C0|GMHBB_PSEAE	7	7	346.95	1.20741	NP22 H435	LES B65 H72	2.04683e+06	1.9954e+06	1.89347e+06	2.43621e+06	2.07604e+06	1.81228e+06	1.83263e+06	1.7812e+06	1.62063e+06	1.60648e+06	2.31942e+06	1.04853e+06	973327	2.43621e+06	1.25257e+06	1.02838e+06	1.45083e+06	1.50764e+06	1.84862e+06	1.4259e+06
Q9I755	Q9I755_PSEAE	IcmF1	icmF1 PA0077	icmF1	0.00652923	0.0155138	0.889671	tr|Q9I755|Q9I755_PSEAE	4	4	192.12	1.36737	LES B65 H72	NP22 H435	736330	907309	738753	649935	668885	791453	990359	1.08646e+06	1.0936e+06	1.09907e+06	834394	476766	379751	649935	403567	449111	784034	919605	1.24744e+06	975526
Q9HWE6	RL24_PSEAE	50S ribosomal protein L24	rplX PA4252	rplX	0.00654071	0.0155138	0.889474	sp|Q9HWE6|RL24_PSEAE	15	14	2178.22	1.38186	NP22 H435	LES B65 H72	5.91005e+07	4.56684e+07	4.24823e+07	6.36556e+07	5.05541e+07	3.2207e+07	3.84832e+07	4.00313e+07	3.80463e+07	4.04422e+07	6.69715e+07	2.39975e+07	2.18378e+07	6.36556e+07	3.05015e+07	1.82759e+07	3.04659e+07	3.38833e+07	4.33986e+07	3.58961e+07
Q9I4Z9	SLYX_PSEAE	Protein SlyX homolog	slyX PA0960	slyX	0.0065929	0.0155927	0.888582	sp|Q9I4Z9|SLYX_PSEAE	3	3	234.82	1.41952	NP22 H435	LES B65 H72	1.32229e+06	933317	1.14503e+06	1.46628e+06	1.45118e+06	1.01086e+06	893545	892359	795008	859098	1.49839e+06	490432	588594	1.46628e+06	875560	573612	707390	755311	906850	762527
Q9HZQ2	COBW_PSEAE	Protein CobW	cobW PA2945	cobW	0.00663825	0.0156549	0.887808	sp|Q9HZQ2|COBW_PSEAE	6	6	954.54	1.25155	NP22 H435	LES B65 H72	4.98125e+06	4.54972e+06	4.44613e+06	4.41909e+06	4.61373e+06	4.30441e+06	4.13695e+06	3.37607e+06	3.28774e+06	3.28e+06	5.64466e+06	2.39075e+06	2.28551e+06	4.41909e+06	2.78366e+06	2.44255e+06	3.27508e+06	2.85758e+06	3.75026e+06	2.91129e+06
Q9HUB5	TATA_PSEAE	Sec-independent protein translocase protein TatA	tatA PA5068	tatA	0.00669378	0.0157408	0.886863	sp|Q9HUB5|TATA_PSEAE	3	3	258.49	1.89602	NP22 H435	LES B65 H72	4.91084e+06	7.04418e+06	8.25603e+06	4.9711e+06	6.95811e+06	4.99317e+06	3.50773e+06	3.43871e+06	3.05007e+06	1.96173e+06	5.56487e+06	3.70152e+06	4.24396e+06	4.9711e+06	4.19813e+06	2.83338e+06	2.77695e+06	2.91059e+06	3.47916e+06	1.74121e+06
Q9I3F7	Q9I3F7_PSEAE	Uncharacterized protein	PA1560		0.0067607	0.0158183	0.885728	tr|Q9I3F7|Q9I3F7_PSEAE	1	1	139.87	64.6492	LES B65 H72	NP22 H435	0	17.3709	39.8958	6049.17	19642.4	21112.7	333545	521163	245029	543791	0	9.12795	20.5082	6049.17	11851.1	11980.4	264057	441123	279500	482664
Q9HYF1	PK22_PSEAE	Polyphosphate:AMP phosphotransferase (PAP) (EC 2.7.4.-) (Polyphosphate kinase PPK2 3)	PA3455		0.00677244	0.0158183	0.885529	tr|Q9HYF1|Q9HYF1_PSEAE	6	5	510.02	1.39957	LES B65 H72	NP22 H435	1.19087e+06	1.79527e+06	1.71682e+06	1.55543e+06	1.73661e+06	2.68163e+06	2.18968e+06	2.13036e+06	2.29597e+06	1.89197e+06	1.34947e+06	943367	882521	1.55543e+06	1.04777e+06	1.52169e+06	1.7335e+06	1.80318e+06	2.61897e+06	1.67929e+06
Q9HXA5	Q9HXA5_PSEAE	Uncharacterized protein	PA3908		0.00678438	0.0158183	0.885327	tr|Q9HXA5|Q9HXA5_PSEAE	7	7	773.68	1.5764	NP22 H435	LES B65 H72	3.69995e+06	4.59283e+06	4.34365e+06	3.20375e+06	5.41063e+06	3.45317e+06	2.73457e+06	2.00759e+06	2.76099e+06	2.52429e+06	4.1927e+06	2.4134e+06	2.23283e+06	3.20375e+06	3.26447e+06	1.95951e+06	2.16487e+06	1.69927e+06	3.14941e+06	2.24053e+06
Q9HVR6	Q9HVR6_PSEAE	Probable ATP-binding component of ABC transporter	PA4505		0.00683922	0.0159011	0.8844	tr|Q9HVR6|Q9HVR6_PSEAE	2	2	263.54	1.60965	LES B65 H72	NP22 H435	535317	827770	665968	510875	813378	1.49603e+06	994485	985934	938152	983044	606610	434970	342336	510875	490746	848923	787300	834515	1.07013e+06	872540
Q9HUG9	HLDE_PSEAE	Bifunctional protein HldE [Includes: D-beta-D-heptose 7-phosphate kinase (EC 2.7.1.167) (D-beta-D-heptose 7-phosphotransferase) (D-glycero-beta-D-manno-heptose-7-phosphate kinase); D-beta-D-heptose 1-phosphate adenylyltransferase (EC 2.7.7.70) (D-glycero-beta-D-manno-heptose 1-phosphate adenylyltransferase)]	hldE rfaE PA4996	hldE	0.00698623	0.0161823	0.88193	sp|Q9HUG9|HLDE_PSEAE	16	14	2236.85	1.40698	LES B65 H72	NP22 H435	9.5408e+06	6.11188e+06	7.29682e+06	8.85331e+06	7.24799e+06	9.37092e+06	1.0153e+07	1.12445e+07	1.11394e+07	1.30359e+07	1.08114e+07	3.21163e+06	3.75088e+06	8.85331e+06	4.37303e+06	5.31755e+06	8.03782e+06	9.51761e+06	1.27065e+07	1.15706e+07
Q9I4N6	FLISB_PSEAE	Flagellar secretion chaperone FliSB (B-type flagellar protein FliS)	fliS PA1095	fliS	0.00699951	0.0161823	0.881708	sp|Q9I4N6|FLISB_PSEAE	1	1	263.53	1.99459	NP22 H435	LES B65 H72	766286	666810	560708	521141	690734	508068	208803	277749	182377	430189	868340	350390	288228	521141	416750	288304	165302	235093	208034	381831
Q9HZK3	Q9HZK3_PSEAE	Transcription-repair-coupling factor (TRCF) (EC 3.6.4.-)	mfd PA3002	mfd	0.00709201	0.0163502	0.880164	tr|Q9HZK3|Q9HZK3_PSEAE	9	9	661.23	1.316	LES B65 H72	NP22 H435	816868	774650	643430	914416	850246	908359	1.14733e+06	1.11826e+06	1.13681e+06	952746	925658	407057	330751	914416	512990	515450	908300	946522	1.29673e+06	845648
Q9HZK4	Q9HZK4_PSEAE	Glyceraldehyde-3-phosphate dehydrogenase (EC 1.2.1.-)	PA3001		0.00715062	0.0164218	0.879189	tr|Q9HZK4|Q9HZK4_PSEAE	32	32	4453.72	1.5327	LES B65 H72	NP22 H435	1.25248e+08	6.82902e+07	7.48671e+07	1.17257e+08	7.85646e+07	1.3061e+08	1.52217e+08	1.51084e+08	1.37115e+08	1.40496e+08	1.41928e+08	3.58846e+07	3.8485e+07	1.17257e+08	4.74014e+07	7.41148e+07	1.20505e+08	1.27881e+08	1.56404e+08	1.24703e+08
Q9I521	Q9I521_PSEAE	Uncharacterized protein	PA0937		0.00716295	0.0164218	0.878985	tr|Q9I521|Q9I521_PSEAE	4	4	203.83	1.27375	NP22 H435	LES B65 H72	2.80857e+06	3.42639e+06	3.63737e+06	3.35801e+06	3.41061e+06	3.17789e+06	2.37753e+06	2.57183e+06	2.51728e+06	2.42e+06	3.18262e+06	1.80047e+06	1.86977e+06	3.35801e+06	2.05777e+06	1.8033e+06	1.88221e+06	2.17685e+06	2.87142e+06	2.14797e+06
Q9I099	SYT_PSEAE	Threonine--tRNA ligase (EC 6.1.1.3) (Threonyl-tRNA synthetase) (ThrRS)	thrS PA2744	thrS	0.00735002	0.0168039	0.875896	sp|Q9I099|SYT_PSEAE	31	31	2491.56	1.29141	LES B65 H72	NP22 H435	2.3846e+07	1.68376e+07	1.65712e+07	2.08014e+07	2.07355e+07	2.65147e+07	2.64157e+07	2.67938e+07	2.38845e+07	2.39717e+07	2.70218e+07	8.84771e+06	8.5183e+06	2.08014e+07	1.25106e+07	1.50458e+07	2.09124e+07	2.26788e+07	2.72446e+07	2.1277e+07
Q9I704	Q9I704_PSEAE	Uncharacterized protein	PA0128		0.00745901	0.0169722	0.87411	tr|Q9I704|Q9I704_PSEAE	3	3	275.87	1.51892	NP22 H435	LES B65 H72	3.20906e+06	3.61877e+06	3.43723e+06	3.85745e+06	4.35735e+06	3.45236e+06	2.48784e+06	2.42209e+06	2.01384e+06	1.79032e+06	3.63644e+06	1.90156e+06	1.76689e+06	3.85745e+06	2.62898e+06	1.95905e+06	1.96954e+06	2.05011e+06	2.29715e+06	1.58907e+06
Q51342	PUR1_PSEAE	Amidophosphoribosyltransferase (ATase) (EC 2.4.2.14) (Glutamine phosphoribosylpyrophosphate amidotransferase) (GPATase)	purF PA3108	purF	0.00746491	0.0169722	0.874014	sp|Q51342|PUR1_PSEAE	16	16	1457.43	1.23302	LES B65 H72	NP22 H435	9.6194e+06	7.97311e+06	7.93636e+06	7.77077e+06	7.32157e+06	9.86252e+06	1.08057e+07	1.02279e+07	1.04905e+07	8.70014e+06	1.09005e+07	4.18965e+06	4.07963e+06	7.77077e+06	4.41742e+06	5.5965e+06	8.5545e+06	8.65706e+06	1.19663e+07	7.72217e+06
P30718	CH60_PSEAE	60 kDa chaperonin (GroEL protein) (Protein Cpn60)	groL groEL mopA PA4385	groL	0.00755277	0.0171247	0.872581	sp|P30718|CH60_PSEAE	80	78	12185.2	1.65114	LES B65 H72	NP22 H435	2.24905e+09	1.43824e+09	1.31308e+09	2.3127e+09	1.33371e+09	2.1066e+09	3.05323e+09	3.15943e+09	2.89381e+09	3.06391e+09	2.54857e+09	7.55753e+08	6.74979e+08	2.3127e+09	8.04682e+08	1.19539e+09	2.41714e+09	2.67421e+09	3.30091e+09	2.7195e+09
Q03026	INH_PSEAE	Proteinase inhibitor (Aprin)	inh aprI PA1250	inh	0.00768612	0.0173792	0.87042	sp|Q03026|INH_PSEAE	4	3	373.12	1.56136	NP22 H435	LES B65 H72	1.22276e+06	2.17306e+06	1.60003e+06	1.59939e+06	1.64411e+06	1.34072e+06	1.08913e+06	1.03983e+06	1.02672e+06	780639	1.38561e+06	1.14188e+06	822483	1.59939e+06	991965	760793	862224	880138	1.17115e+06	692888
Q9I5E4	Q9I5E4_PSEAE	Probable aconitate hydratase	PA0794		0.00790734	0.0178304	0.866867	tr|Q9I5E4|Q9I5E4_PSEAE	26	26	2272.66	1.1762	LES B65 H72	NP22 H435	1.65157e+07	1.60861e+07	1.64314e+07	1.628e+07	1.41605e+07	1.66903e+07	1.85234e+07	1.83242e+07	1.91049e+07	2.08345e+07	1.87153e+07	8.45281e+06	8.44644e+06	1.628e+07	8.54367e+06	9.47095e+06	1.46643e+07	1.551e+07	2.17926e+07	1.84925e+07
Q9HTR6	Q9HTR6_PSEAE	Nitrogen regulatory protein P-II 2	glnK PA5288	glnK	0.00807126	0.0181225	0.86426	tr|Q9HTR6|Q9HTR6_PSEAE	12	12	1632.55	1.2116	NP22 H435	LES B65 H72	4.1985e+07	4.28233e+07	4.64239e+07	4.94619e+07	3.97269e+07	3.12465e+07	3.77467e+07	3.87321e+07	3.627e+07	3.79303e+07	4.75765e+07	2.25024e+07	2.38639e+07	4.94619e+07	2.39689e+07	1.77309e+07	2.98828e+07	3.27836e+07	4.13725e+07	3.36666e+07
Q9I700	BAUA_PSEAE	Beta-alanine--pyruvate aminotransferase (Beta-A--Py AT) (EC 2.6.1.18) (Beta-alanine--pyruvate transaminase) (Omega-amino acid aminotransferase) (Omega-amino acid AT) (Omega-amino acid--pyruvate aminotransferase) (Omega-APT)	bauA PA0132	bauA	0.00808092	0.0181225	0.864107	sp|Q9I700|BAUA_PSEAE	11	11	1319.63	1.62286	LES B65 H72	NP22 H435	1.64455e+07	9.11636e+06	1.13004e+07	1.11019e+07	7.28971e+06	1.52106e+07	1.93754e+07	2.11603e+07	1.76033e+07	1.63194e+07	1.86357e+07	4.79039e+06	5.80887e+06	1.11019e+07	4.3982e+06	8.63129e+06	1.53388e+07	1.79105e+07	2.00797e+07	1.4485e+07
Q9I197	Q9I197_PSEAE	L-lactate dehydrogenase	lldA PA2382	lldA	0.00820243	0.01834	0.862189	tr|Q9I197|Q9I197_PSEAE	1	1	105.98	1.28786	LES B65 H72	NP22 H435	103216	81573.2	78908.2	81176.9	75411.1	91211.6	118724	107522	118460	105353	116963	42864.4	40562.3	81176.9	45498.8	51758.2	93989.5	91009.2	135125	93510.2
Q9HWK6	LYSC_PSEAE	Lysyl endopeptidase (EC 3.4.21.50) (Protease IV) (PvdS-regulated endoprotease)	prpL PA4175	prpL	0.00822248	0.01834	0.861874	sp|Q9HWK6|LYSC_PSEAE	2	2	55.94	2.32277	LES B65 H72	NP22 H435	84776.6	291496	246466	99779.7	162775	555228	363129	373766	290935	473275	96067.1	153173	126694	99779.7	98209.2	315065	287477	316363	331864	420074
Q9I690	Y423_PSEAE	UPF0312 protein PA0423	PA0423		0.00825178	0.0183556	0.861413	sp|Q9I690|Y423_PSEAE	23	22	3968.3	2.36985	NP22 H435	LES B65 H72	2.7944e+08	1.18463e+08	1.26298e+08	3.29504e+08	1.33657e+08	7.67551e+07	7.853e+07	8.44622e+07	9.199e+07	8.4897e+07	3.16656e+08	6.22489e+07	6.49229e+07	3.29504e+08	8.06411e+07	4.35548e+07	6.21695e+07	7.14906e+07	1.04931e+08	7.53538e+07
Q51390	GLPK2_PSEAE	Glycerol kinase 2 (EC 2.7.1.30) (ATP:glycerol 3-phosphotransferase 2) (Glycerokinase 2) (GK 2)	glpK2 glpK glpK1 PA3582	glpK2	0.00828118	0.0183714	0.860952	sp|Q51390|GLPK2_PSEAE	25	24	2144.66	1.53812	LES B65 H72	NP22 H435	2.77053e+07	1.48754e+07	1.84731e+07	2.78081e+07	1.68023e+07	3.02136e+07	3.52e+07	3.37611e+07	3.26208e+07	3.07286e+07	3.13951e+07	7.8166e+06	9.49597e+06	2.78081e+07	1.01375e+07	1.71448e+07	2.78666e+07	2.85761e+07	3.72099e+07	2.72744e+07
Q9HTW3	ZAPA_PSEAE	Cell division protein ZapA (Z ring-associated protein ZapA)	zapA PA5227	zapA	0.00839756	0.0185795	0.859134	sp|Q9HTW3|ZAPA_PSEAE	4	4	349.76	1.59413	NP22 H435	LES B65 H72	3.07574e+06	2.84485e+06	2.56745e+06	2.3617e+06	3.68661e+06	2.58404e+06	2.05511e+06	1.62167e+06	1.38429e+06	1.47354e+06	3.48537e+06	1.49489e+06	1.31978e+06	2.3617e+06	2.22429e+06	1.46632e+06	1.62696e+06	1.37262e+06	1.57903e+06	1.3079e+06
Q9HXS6	Q9HXS6_PSEAE	Uncharacterized protein	PA3715		0.00848762	0.0187284	0.857734	tr|Q9HXS6|Q9HXS6_PSEAE	1	1	58.68	7.20314	NP22 H435	LES B65 H72	236410	1.80682e+06	512463	130887	321282	96796.6	96789	71228.8	64497.8	88264.9	267895	949435	263429	130887	193843	54927.4	76624.6	60289.5	73571.4	78343.1
Q59637	ODP1_PSEAE	Pyruvate dehydrogenase E1 component (PDH E1 component) (EC 1.2.4.1)	aceE aceA PA5015	aceE	0.00854961	0.0188147	0.856774	sp|Q59637|ODP1_PSEAE	54	52	4580.44	1.54146	LES B65 H72	NP22 H435	6.87672e+07	3.74259e+07	3.98998e+07	6.19323e+07	4.20493e+07	6.69593e+07	8.70815e+07	7.64366e+07	8.31486e+07	7.18528e+07	7.79256e+07	1.96663e+07	2.05102e+07	6.19323e+07	2.53702e+07	3.79962e+07	6.89395e+07	6.46975e+07	9.4846e+07	6.37759e+07
Q9HXI1	SECD_PSEAE	Protein translocase subunit SecD	secD PA3821	secD	0.00869295	0.0190791	0.854566	sp|Q9HXI1|SECD_PSEAE	12	12	1498.42	1.65278	LES B65 H72	NP22 H435	6.26139e+06	4.38733e+06	3.76737e+06	6.10869e+06	4.8514e+06	5.58314e+06	9.96477e+06	9.87604e+06	8.84713e+06	7.67011e+06	7.09528e+06	2.30542e+06	1.93659e+06	6.10869e+06	2.92706e+06	3.16816e+06	7.88877e+06	8.35928e+06	1.00917e+07	6.80792e+06
G3XDA5	G3XDA5_PSEAE	Anaerobically-induced outer membrane porin OprE	oprE PA0291	oprE	0.00879275	0.0192469	0.853038	tr|G3XDA5|G3XDA5_PSEAE	9	9	901.54	1.7589	NP22 H435	LES B65 H72	6.68243e+06	5.4518e+06	4.8233e+06	8.64612e+06	4.76439e+06	2.13182e+06	4.02266e+06	3.97705e+06	3.78607e+06	3.3478e+06	7.5724e+06	2.86477e+06	2.47939e+06	8.64612e+06	2.87456e+06	1.20971e+06	3.1846e+06	3.36626e+06	4.3187e+06	2.97148e+06
G3XD09	G3XD09_PSEAE	Glutamate synthase small chain	gltD PA5035	gltD	0.00892126	0.0194764	0.851082	tr|G3XD09|G3XD09_PSEAE	7	7	428.09	2.16056	LES B65 H72	NP22 H435	1.11368e+06	533865	500237	769980	414320	796119	1.86129e+06	1.62068e+06	1.63557e+06	1.28552e+06	1.262e+06	280531	257143	769980	249977	451759	1.47352e+06	1.37178e+06	1.86567e+06	1.14101e+06
Q9I1H3	Q9I1H3_PSEAE	AmbE	ambE PA2302	ambE	0.0090508	0.0197069	0.849122	tr|Q9I1H3|Q9I1H3_PSEAE	13	12	1274.43	1.95945	LES B65 H72	NP22 H435	1.68539e+06	1.58051e+06	1.60108e+06	1.23939e+06	1.6534e+06	5.17662e+06	2.60945e+06	2.08673e+06	2.0614e+06	3.27069e+06	1.90985e+06	830514	823027	1.23939e+06	997566	2.93748e+06	2.06582e+06	1.76625e+06	2.35139e+06	2.90304e+06
Q9HZZ4	Q9HZZ4_PSEAE	OhrR	ohrR PA2849	ohrR	0.00909591	0.0197529	0.848443	tr|Q9HZZ4|Q9HZZ4_PSEAE	3	3	152.69	1.59819	NP22 H435	LES B65 H72	574497	629158	654264	489052	455070	480057	364244	239900	393455	275604	651009	330605	336320	489052	274564	272409	288360	203056	448806	244624
Q9I2Q2	METH_PSEAE	Methionine synthase (EC 2.1.1.13) (5-methyltetrahydrofolate--homocysteine methyltransferase) (Methionine synthase, vitamin-B12 dependent) (MS)	metH PA1843	metH	0.00924537	0.0200246	0.846203	sp|Q9I2Q2|METH_PSEAE	9	9	885.87	1.55857	LES B65 H72	NP22 H435	1.92422e+06	1.52756e+06	1.41663e+06	2.16792e+06	1.11689e+06	3.07152e+06	2.4889e+06	2.56159e+06	2.58758e+06	1.9978e+06	2.18049e+06	802689	728211	2.16792e+06	673869	1.74294e+06	1.97038e+06	2.16818e+06	2.9516e+06	1.77323e+06
Q9I198	Q9I198_PSEAE	Uncharacterized protein	PA2381		0.00928854	0.0200653	0.845559	tr|Q9I198|Q9I198_PSEAE	1	1	77.1	1.46124	NP22 H435	LES B65 H72	515070	534882	656504	542688	574338	573229	321084	333476	383705	320760	583667	281066	337472	542688	346523	325280	254191	282261	437685	284704
O68823	HOLC_PSEAE	DNA polymerase III subunit chi (EC 2.7.7.7)	holC PA3832	holC	0.00932242	0.0200858	0.845055	sp|O68823|HOLC_PSEAE	2	2	156.53	2.00761	NP22 H435	LES B65 H72	696020	487591	667517	347970	755877	387754	188842	312414	372410	210471	788715	256216	343133	347970	456053	220032	149500	264434	424800	186812
Q9HW41	Q9HW41_PSEAE	Uncharacterized protein	PA4360		0.0094144	0.020231	0.84369	tr|Q9HW41|Q9HW41_PSEAE	1	1	91.72	1.92184	LES B65 H72	NP22 H435	263378	155051	151982	260678	284688	257804	466311	513494	371188	535550	298455	81475.2	78125.6	260678	171765	146291	369162	434632	423407	475349
Q9I749	Q9I749_PSEAE	Uncharacterized protein	PA0083		0.00963331	0.0206134	0.840465	tr|Q9I749|Q9I749_PSEAE	4	3	342.64	1.47303	NP22 H435	LES B65 H72	1.1573e+06	960878	1.26556e+06	1.28886e+06	807590	916592	743765	631838	787880	640267	1.31143e+06	504915	650552	1.28886e+06	487254	520122	588814	534801	898719	568295
Q9I5I3	Q9I5I3_PSEAE	Probable acyl-CoA dehydrogenase	PA0746		0.00964698	0.0206134	0.840265	tr|Q9I5I3|Q9I5I3_PSEAE	7	7	1127.46	1.53107	LES B65 H72	NP22 H435	3.47702e+06	1.88104e+06	2.07743e+06	3.03973e+06	2.03427e+06	3.38112e+06	4.33105e+06	4.29567e+06	3.70252e+06	3.44247e+06	3.94009e+06	988433	1.06789e+06	3.03973e+06	1.22736e+06	1.91862e+06	3.42875e+06	3.63594e+06	4.22339e+06	3.0555e+06
Q9I000	Q9I000_PSEAE	Phospho-2-dehydro-3-deoxyheptonate aldolase (EC 2.5.1.54)	PA2843		0.00967216	0.0206134	0.839897	tr|Q9I000|Q9I000_PSEAE	7	5	604.91	1.88759	LES B65 H72	NP22 H435	1.49922e+06	659898	872527	1.94212e+06	1.08998e+06	1.70096e+06	2.35701e+06	2.28707e+06	2.3873e+06	2.71354e+06	1.69888e+06	346758	448517	1.94212e+06	657633	965210	1.86596e+06	1.93582e+06	2.72314e+06	2.40851e+06
Q9HTJ0	BETI_PSEAE	HTH-type transcriptional regulator BetI	betI PA5374	betI	0.00970517	0.0206134	0.839415	sp|Q9HTJ0|BETI_PSEAE	2	2	255.62	1.54407	NP22 H435	LES B65 H72	2.94955e+06	2.97891e+06	3.36036e+06	2.23736e+06	3.81959e+06	2.81001e+06	1.69852e+06	1.73222e+06	1.73423e+06	1.96355e+06	3.34237e+06	1.56534e+06	1.72737e+06	2.23736e+06	2.30453e+06	1.59454e+06	1.34466e+06	1.46618e+06	1.9782e+06	1.74283e+06
Q9HVX1	Q9HVX1_PSEAE	AlgW protein	algW PA4446	algW	0.0097176	0.0206134	0.839233	tr|Q9HVX1|Q9HVX1_PSEAE	6	6	475.9	1.66585	LES B65 H72	NP22 H435	1.10244e+06	976710	831026	1.27334e+06	912631	1.03462e+06	2.04176e+06	2.06823e+06	1.70827e+06	1.63652e+06	1.24926e+06	513234	427183	1.27334e+06	550630	587098	1.61639e+06	1.75059e+06	1.9486e+06	1.45256e+06
Q9HT20	ATPB_PSEAE	ATP synthase subunit beta (EC 3.6.3.14) (ATP synthase F1 sector subunit beta) (F-ATPase subunit beta)	atpD PA5554	atpD	0.00981571	0.020768	0.837805	sp|Q9HT20|ATPB_PSEAE	41	41	6512.95	1.44837	LES B65 H72	NP22 H435	3.65426e+08	2.35208e+08	2.42223e+08	3.57401e+08	2.30997e+08	3.60853e+08	4.72711e+08	4.44155e+08	4.10263e+08	3.85005e+08	4.14093e+08	1.23595e+08	1.24513e+08	3.57401e+08	1.39371e+08	2.04767e+08	3.7423e+08	3.75942e+08	4.67978e+08	3.41727e+08
Q9I7B9	Q9I7B9_PSEAE	Uncharacterized protein	PA0007		0.00992524	0.0209459	0.836219	tr|Q9I7B9|Q9I7B9_PSEAE	2	2	168.4	1.85743	NP22 H435	LES B65 H72	586496	354516	458995	829510	490288	242290	249001	376823	225503	370666	664605	186288	235943	829510	295812	137488	197126	318951	257226	328999
P38107	MUCA_PSEAE	Sigma factor AlgU negative regulatory protein	mucA PA0763	mucA	0.0100646	0.0211857	0.834213	sp|P38107|MUCA_PSEAE	7	7	1108.04	1.64202	NP22 H435	LES B65 H72	8.46489e+06	4.95315e+06	6.23728e+06	6.7784e+06	6.52097e+06	5.33155e+06	3.93706e+06	4.62335e+06	3.64932e+06	2.52834e+06	9.59224e+06	2.60275e+06	3.20624e+06	6.7784e+06	3.93438e+06	3.0254e+06	3.11684e+06	3.9133e+06	4.16271e+06	2.24413e+06
Q9HX89	Q9HX89_PSEAE	Probable medium-chain acyl-CoA ligase	PA3924		0.0101514	0.021314	0.83297	tr|Q9HX89|Q9HX89_PSEAE	4	4	388.45	1.63937	LES B65 H72	NP22 H435	610496	719370	915861	475598	1.11364e+06	1.01496e+06	1.34033e+06	1.24154e+06	1.39079e+06	1.29932e+06	691802	378009	470792	475598	671909	575943	1.0611e+06	1.05086e+06	1.58645e+06	1.15326e+06
Q9HXZ8	Q9HXZ8_PSEAE	Uncharacterized protein	PA3632		0.0102315	0.0214274	0.831829	tr|Q9HXZ8|Q9HXZ8_PSEAE	4	4	441.7	1.5891	NP22 H435	LES B65 H72	3.30786e+06	3.92129e+06	4.31495e+06	3.84572e+06	3.53254e+06	3.31851e+06	2.35316e+06	2.54408e+06	2.30423e+06	1.38759e+06	3.74841e+06	2.06053e+06	2.21807e+06	3.84572e+06	2.13134e+06	1.88309e+06	1.86291e+06	2.15336e+06	2.62839e+06	1.23162e+06
Q9HWH5	Q9HWH5_PSEAE	Probable Resistance-Nodulation-Cell Division (RND) efflux membrane fusion protein	mexH PA4206	mexH	0.0102954	0.0214656	0.830922	tr|Q9HWH5|Q9HWH5_PSEAE	10	9	1197.51	2.19418	LES B65 H72	NP22 H435	7.74863e+06	3.0382e+06	3.55716e+06	8.32448e+06	5.17428e+06	6.77096e+06	1.47292e+07	1.4126e+07	1.39524e+07	1.15135e+07	8.78059e+06	1.59649e+06	1.82853e+06	8.32448e+06	3.12187e+06	3.84219e+06	1.16606e+07	1.19565e+07	1.59152e+07	1.02193e+07
Q9I3H9	RECR_PSEAE	Recombination protein RecR	recR PA1534	recR	0.0103019	0.0214656	0.830829	sp|Q9I3H9|RECR_PSEAE	3	3	374.81	1.29297	NP22 H435	LES B65 H72	1.72611e+06	1.88743e+06	1.97995e+06	1.61575e+06	1.98433e+06	1.76733e+06	1.21764e+06	1.51113e+06	1.25786e+06	1.35644e+06	1.95599e+06	991794	1.01778e+06	1.61575e+06	1.19723e+06	1.00288e+06	963968	1.27905e+06	1.43482e+06	1.20396e+06
Q9HZ36	Q9HZ36_PSEAE	Probable two-component response regulator	PA3204		0.010426	0.0216694	0.829074	tr|Q9HZ36|Q9HZ36_PSEAE	1	1	155.65	1.37397	NP22 H435	LES B65 H72	220152	236682	337691	271246	292380	214426	199242	227606	170545	176670	249472	124370	173588	271246	176405	121676	157733	192650	194537	156810
P14165	CISY_PSEAE	Citrate synthase (EC 2.3.3.16)	gltA PA1580	gltA	0.0104904	0.0217482	0.828168	sp|P14165|CISY_PSEAE	24	23	3018.3	1.70135	LES B65 H72	NP22 H435	4.82225e+07	2.18596e+07	2.22943e+07	4.2038e+07	2.25153e+07	4.66518e+07	5.30522e+07	5.39747e+07	5.75841e+07	5.57289e+07	5.46448e+07	1.14866e+07	1.14602e+07	4.2038e+07	1.35844e+07	2.64726e+07	4.19996e+07	4.56853e+07	6.5685e+07	4.94644e+07
Q9I5R1	Q9I5R1_PSEAE	Uncharacterized protein	PA0660		0.0105818	0.0218519	0.826887	tr|Q9I5R1|Q9I5R1_PSEAE	10	10	1080.24	1.33374	NP22 H435	LES B65 H72	6.49128e+06	7.66074e+06	8.16879e+06	6.61522e+06	6.48929e+06	6.79381e+06	5.20483e+06	5.23521e+06	5.06738e+06	4.25976e+06	7.35579e+06	4.02551e+06	4.19911e+06	6.61522e+06	3.91527e+06	3.85516e+06	4.12048e+06	4.43119e+06	5.78026e+06	3.78092e+06
Q9I417	Q9I417_PSEAE	Serine protease (EC 3.4.21.-)	PA1327		0.0105935	0.0218519	0.826723	tr|Q9I417|Q9I417_PSEAE	5	5	608.08	1.7648	LES B65 H72	NP22 H435	1.18063e+06	736591	578785	1.2643e+06	673122	1.16095e+06	1.9008e+06	1.6812e+06	1.74802e+06	1.33314e+06	1.33787e+06	387058	297521	1.2643e+06	406123	658785	1.5048e+06	1.423e+06	1.99393e+06	1.18329e+06
G3XD12	HCNC_PSEAE	Hydrogen cyanide synthase subunit HcnC (HcnC) (EC 1.4.99.5) (Glycine dehydrogenase (cyanide-forming))	hcnC PA2195	hcnC	0.0109329	0.0224956	0.822014	sp|G3XD12|HCNC_PSEAE	7	7	1058.75	1.55762	LES B65 H72	NP22 H435	4.05721e+06	2.22833e+06	3.08897e+06	3.65935e+06	2.07191e+06	5.44083e+06	4.46615e+06	4.30463e+06	4.13977e+06	5.17774e+06	4.59755e+06	1.17093e+06	1.58787e+06	3.65935e+06	1.25007e+06	3.08741e+06	3.5357e+06	3.64352e+06	4.72216e+06	4.59571e+06
Q9I338	Q9I338_PSEAE	Uncharacterized protein	PA1689		0.0112701	0.0231316	0.817411	tr|Q9I338|Q9I338_PSEAE	8	8	701.8	2.22283	LES B65 H72	NP22 H435	1.74191e+06	605584	514408	1.50051e+06	537341	1.46737e+06	2.32341e+06	2.23848e+06	2.33565e+06	2.5264e+06	1.9739e+06	318217	264428	1.50051e+06	324201	832664	1.83936e+06	1.8947e+06	2.66423e+06	2.24241e+06
Q9HW30	Q9HW30_PSEAE	Uncharacterized protein	PA4372		0.0114723	0.0234881	0.814684	tr|Q9HW30|Q9HW30_PSEAE	11	10	997.3	1.2277	LES B65 H72	NP22 H435	6.17503e+06	4.81862e+06	5.55452e+06	5.21618e+06	5.7763e+06	5.87242e+06	7.05173e+06	7.69e+06	6.85445e+06	6.34311e+06	6.99742e+06	2.53205e+06	2.85527e+06	5.21618e+06	3.48509e+06	3.33231e+06	5.58262e+06	6.50897e+06	7.81873e+06	5.63009e+06
Q9XCL6	SYE_PSEAE	Glutamate--tRNA ligase (EC 6.1.1.17) (Glutamyl-tRNA synthetase) (GluRS)	gltX PA3134	gltX	0.0115422	0.0235725	0.813748	sp|Q9XCL6|SYE_PSEAE	19	19	1711.51	1.60299	LES B65 H72	NP22 H435	1.43544e+07	6.72408e+06	8.6524e+06	1.08953e+07	8.47764e+06	1.64378e+07	1.59995e+07	1.14146e+07	1.81546e+07	1.67062e+07	1.62661e+07	3.53332e+06	4.44771e+06	1.08953e+07	5.11492e+06	9.32767e+06	1.26663e+07	9.66154e+06	2.07086e+07	1.48283e+07
Q9HV72	Q9HV72_PSEAE	Poly(A) polymerase I (PAP I) (EC 2.7.7.19)	pcnB PA4727	pcnB	0.0116351	0.0237035	0.812508	tr|Q9HV72|Q9HV72_PSEAE	9	8	568.6	1.65174	LES B65 H72	NP22 H435	702752	610033	357931	795532	753013	788951	1.14397e+06	1.0988e+06	1.08504e+06	1.20064e+06	796345	320556	183992	795532	454325	447692	905644	930044	1.23768e+06	1.06568e+06
Q9HVI1	CDGBP_PSEAE	Cyclic diguanosine monophosphate-binding protein PA4608 (c-di-GMP-binding protein PA4608) (Pilz domain-containing protein PA4608)	PA4608		0.0117242	0.023826	0.811324	sp|Q9HVI1|CDGBP_PSEAE	3	3	412.51	1.761	NP22 H435	LES B65 H72	1.54899e+06	2.27918e+06	2.50226e+06	1.50094e+06	1.53554e+06	1.52906e+06	1.22454e+06	1.06376e+06	789614	712106	1.75529e+06	1.19764e+06	1.28627e+06	1.50094e+06	926455	867669	969430	900385	900698	632059
Q9HTL9	Q9HTL9_PSEAE	Uncharacterized protein	PA5339		0.0118216	0.0239023	0.810035	tr|Q9HTL9|Q9HTL9_PSEAE	2	2	59.73	2.12761	LES B65 H72	NP22 H435	95045.3	140883	99637	104952	111932	115371	340964	296412	258961	163688	107703	74029.9	51217.7	104952	67533.7	65467.3	269930	250889	295392	145288
Q9I5R7	SPED_PSEAE	S-adenosylmethionine decarboxylase proenzyme (AdoMetDC) (SAMDC) (EC 4.1.1.50) [Cleaved into: S-adenosylmethionine decarboxylase beta chain; S-adenosylmethionine decarboxylase alpha chain]	speD PA0654	speD	0.0118361	0.0239023	0.809844	sp|Q9I5R7|SPED_PSEAE	4	4	622.29	1.14952	LES B65 H72	NP22 H435	2.49761e+06	2.89252e+06	2.62919e+06	2.57048e+06	2.6114e+06	2.96179e+06	2.7548e+06	2.90379e+06	3.32301e+06	3.23168e+06	2.83024e+06	1.51994e+06	1.35152e+06	2.57048e+06	1.57557e+06	1.68067e+06	2.18088e+06	2.45783e+06	3.7905e+06	2.8684e+06
Q9HXQ0	RIMM_PSEAE	Ribosome maturation factor RimM	rimM PA3744	rimM	0.0118555	0.0239023	0.809587	sp|Q9HXQ0|RIMM_PSEAE	3	3	252.75	1.37008	NP22 H435	LES B65 H72	1.26609e+06	1.5188e+06	1.71579e+06	1.30424e+06	1.27349e+06	1.36532e+06	865820	965487	1.0384e+06	931393	1.43471e+06	798087	881990	1.30424e+06	768352	774751	685440	817208	1.18448e+06	826696
Q9HY24	Q9HY24_PSEAE	Uncharacterized protein	PA3602		0.0118779	0.0239023	0.809292	tr|Q9HY24|Q9HY24_PSEAE	11	11	1159.31	1.92269	LES B65 H72	NP22 H435	3.85552e+06	1.78924e+06	1.60763e+06	3.9348e+06	2.65505e+06	3.59259e+06	5.7724e+06	6.80877e+06	5.64435e+06	4.79628e+06	4.369e+06	940195	826390	3.9348e+06	1.60191e+06	2.03862e+06	4.56982e+06	5.76308e+06	6.43839e+06	4.25713e+06
Q9HU23	Q9HU23_PSEAE	dTDP-4-dehydrorhamnose reductase (EC 1.1.1.133)	rmlD PA5162	rmlD	0.0119288	0.0239461	0.808623	tr|Q9HU23|Q9HU23_PSEAE	11	10	1096.5	1.18969	NP22 H435	LES B65 H72	1.1966e+07	9.60567e+06	1.07591e+07	1.2351e+07	1.18189e+07	8.756e+06	9.96129e+06	9.72871e+06	9.97029e+06	9.07559e+06	1.35597e+07	5.04751e+06	5.53063e+06	1.2351e+07	7.13084e+06	4.9686e+06	7.88602e+06	8.23458e+06	1.13729e+07	8.0554e+06
Q9HUF6	Q9HUF6_PSEAE	UDP-glucose:(Heptosyl) LPS alpha 1,3-glucosyltransferase WaaG	waaG PA5010	waaG	0.0121017	0.0242341	0.80636	tr|Q9HUF6|Q9HUF6_PSEAE	5	5	637.87	1.94121	LES B65 H72	NP22 H435	1.7697e+06	797723	686505	1.23902e+06	726561	1.31368e+06	2.18391e+06	1.83427e+06	2.05131e+06	2.74903e+06	2.00539e+06	419181	352893	1.23902e+06	438366	745447	1.72892e+06	1.55256e+06	2.33988e+06	2.44002e+06
Q9HWK5	Q9HWK5_PSEAE	Peptidylprolyl isomerase (EC 5.2.1.8)	ppiC2 PA4176	ppiC2	0.0123792	0.0245753	0.802764	tr|Q9HWK5|Q9HWK5_PSEAE	3	3	469.6	1.33047	NP22 H435	LES B65 H72	4.41758e+06	4.10941e+06	4.30213e+06	3.86274e+06	5.31721e+06	4.33877e+06	3.00273e+06	2.93827e+06	3.00038e+06	3.26216e+06	5.00592e+06	2.15938e+06	2.21148e+06	3.86274e+06	3.2081e+06	2.46204e+06	2.37716e+06	2.48701e+06	3.42248e+06	2.89546e+06
Q9I2A9	Q9I2A9_PSEAE	DhcB, dehydrocarnitine CoA transferase, subunit B	dhcB PA2000	dhcB	0.0124163	0.0245753	0.802287	tr|Q9I2A9|Q9I2A9_PSEAE	7	6	1033.69	1.54431	LES B65 H72	NP22 H435	3.66244e+06	2.50179e+06	2.39688e+06	3.72251e+06	2.40826e+06	3.24491e+06	5.29623e+06	5.31465e+06	4.63568e+06	4.19737e+06	4.1502e+06	1.31462e+06	1.2321e+06	3.72251e+06	1.45301e+06	1.84133e+06	4.19285e+06	4.49843e+06	5.28783e+06	3.72554e+06
Q9HXS5	Q9HXS5_PSEAE	Uncharacterized protein	PA3716		0.0124423	0.0245753	0.801953	tr|Q9HXS5|Q9HXS5_PSEAE	19	19	2609.44	1.28994	NP22 H435	LES B65 H72	3.44232e+07	4.5979e+07	4.11343e+07	3.03764e+07	3.56944e+07	3.08918e+07	3.02628e+07	2.961e+07	2.71838e+07	2.74902e+07	3.90076e+07	2.41607e+07	2.11448e+07	3.03764e+07	2.1536e+07	1.75296e+07	2.39581e+07	2.50625e+07	3.1008e+07	2.44e+07
Q9I439	Q9I439_PSEAE	Uncharacterized protein	PA1305		0.0125043	0.0245753	0.801159	tr|Q9I439|Q9I439_PSEAE	1	1	32.73	3.00144	LES B65 H72	NP22 H435	17803.4	4103.12	3127.29	25863.6	4380.78	36719.3	20730	44816.2	33987	29661.6	20174.4	2156.08	1607.56	25863.6	2643.12	20836.5	16411.3	37933.4	38768.3	26327.4
Q9I0I4	Q9I0I4_PSEAE	Probable chemotaxis transducer	PA2654		0.0125167	0.0245753	0.800999	tr|Q9I0I4|Q9I0I4_PSEAE	4	3	364.91	1.65177	LES B65 H72	NP22 H435	878934	534807	589534	1.23807e+06	706664	1.39563e+06	1.17023e+06	1.25166e+06	1.0646e+06	1.63906e+06	995990	281026	303046	1.23807e+06	426361	791954	926433	1.05943e+06	1.21436e+06	1.45481e+06
Q9I658	Q9I658_PSEAE	Uncharacterized protein	PA0460		0.0125458	0.0245753	0.800627	tr|Q9I658|Q9I658_PSEAE	7	7	1253.94	2.22575	NP22 H435	LES B65 H72	1.49237e+07	5.8607e+06	7.1708e+06	1.62416e+07	6.65922e+06	3.79424e+06	4.72167e+06	4.65468e+06	4.38172e+06	5.29662e+06	1.69113e+07	3.07963e+06	3.6861e+06	1.62416e+07	4.0178e+06	2.15305e+06	3.73799e+06	3.93982e+06	4.99814e+06	4.70123e+06
Q9I0M5	Q9I0M5_PSEAE	Uncharacterized protein	PA2613		0.0125899	0.0245753	0.800064	tr|Q9I0M5|Q9I0M5_PSEAE	2	2	249.08	1.55216	LES B65 H72	NP22 H435	906384	650066	673438	496625	1.04931e+06	1.4489e+06	1.16742e+06	1.10182e+06	1.15235e+06	990176	1.0271e+06	341592	346176	496625	633093	822181	924208	932604	1.31446e+06	878871
Q9I0J9	NUOCD_PSEAE	NADH-quinone oxidoreductase subunit C/D (EC 1.6.5.11) (NADH dehydrogenase I subunit C/D) (NDH-1 subunit C/D)	nuoC nuoCD nuoD PA2639	nuoC	0.0126037	0.0245753	0.799889	sp|Q9I0J9|NUOCD_PSEAE	20	20	2057.17	1.59413	LES B65 H72	NP22 H435	1.30585e+07	6.83958e+06	6.05034e+06	1.11136e+07	7.66542e+06	1.17703e+07	1.64923e+07	1.34768e+07	1.52745e+07	1.42872e+07	1.47976e+07	3.59401e+06	3.11014e+06	1.11136e+07	4.62488e+06	6.6791e+06	1.30564e+07	1.1407e+07	1.74234e+07	1.26811e+07
Q9HT28	Q9HT28_PSEAE	Uncharacterized protein	PA5546		0.0126202	0.0245753	0.799678	tr|Q9HT28|Q9HT28_PSEAE	9	9	1234.13	1.36721	NP22 H435	LES B65 H72	1.05268e+07	9.29364e+06	9.96352e+06	8.5136e+06	7.9985e+06	7.44102e+06	4.99019e+06	5.96451e+06	7.86621e+06	7.59984e+06	1.19288e+07	4.88355e+06	5.12168e+06	8.5136e+06	4.82584e+06	4.22242e+06	3.95057e+06	5.04849e+06	8.97283e+06	6.74555e+06
Q9I4B6	Q9I4B6_PSEAE	Membrane-bound lytic murein transglycosylase A (EC 4.2.2.n1) (Murein hydrolase A)	PA1222		0.0126293	0.0245753	0.799562	tr|Q9I4B6|Q9I4B6_PSEAE	8	8	949.9	1.26119	LES B65 H72	NP22 H435	4.74131e+06	4.18287e+06	5.93365e+06	4.95395e+06	6.01893e+06	7.16836e+06	6.36742e+06	6.09981e+06	6.70381e+06	6.23812e+06	5.37276e+06	2.19798e+06	3.05016e+06	4.95395e+06	3.63148e+06	4.0677e+06	5.04087e+06	5.16301e+06	7.64691e+06	5.5369e+06
Q9I1F7	Q9I1F7_PSEAE	Uncharacterized protein	PA2318		0.0126451	0.0245753	0.799361	tr|Q9I1F7|Q9I1F7_PSEAE	2	2	311.3	2.47636	NP22 H435	LES B65 H72	416085	582008	1.20755e+06	568849	1.40808e+06	449575	356151	334634	294249	254391	471499	305829	620731	568849	849557	255112	281953	283241	335644	225795
Q9HYR1	Q9HYR1_PSEAE	Probable acyl carrier protein	PA3334		0.0126569	0.0245753	0.79921	tr|Q9HYR1|Q9HYR1_PSEAE	1	1	311.3	2.04555	NP22 H435	LES B65 H72	1.4144e+06	975628	873288	2.10104e+06	703186	517618	519115	671742	598671	659063	1.60277e+06	512665	448908	2.10104e+06	424262	293723	410966	568576	682892	584978
Q9HYP7	Q9HYP7_PSEAE	Probable chemotaxis protein	PA3349		0.0126602	0.0245753	0.799169	tr|Q9HYP7|Q9HYP7_PSEAE	2	2	202.75	1.78729	NP22 H435	LES B65 H72	843967	1.07825e+06	1.00994e+06	589635	1.11863e+06	876995	410828	469524	381702	457291	956366	566590	519151	589635	674920	497652	325239	397415	435400	405887
Q9I4W9	NADA_PSEAE	Quinolinate synthase A (EC 2.5.1.72)	nadA PA1004	nadA	0.0128311	0.0248178	0.797004	sp|Q9I4W9|NADA_PSEAE	7	7	630	1.36067	NP22 H435	LES B65 H72	6.22146e+06	4.94256e+06	5.81483e+06	6.17857e+06	6.25303e+06	6.01823e+06	4.06221e+06	3.60413e+06	4.1392e+06	3.79099e+06	7.05004e+06	2.59718e+06	2.98908e+06	6.17857e+06	3.77272e+06	3.41506e+06	3.21591e+06	3.05061e+06	4.72151e+06	3.36485e+06
Q9HVW2	Q9HVW2_PSEAE	Probable permease of ABC transporter	PA4455		0.0128455	0.0248178	0.796823	tr|Q9HVW2|Q9HVW2_PSEAE	3	3	266.73	2.34133	LES B65 H72	NP22 H435	963462	417760	365369	1.02633e+06	494971	801816	1.87769e+06	2.06912e+06	1.7348e+06	1.16778e+06	1.09178e+06	219522	187815	1.02633e+06	298637	454992	1.4865e+06	1.75134e+06	1.97886e+06	1.03651e+06
Q9I2R5	Q9I2R5_PSEAE	Uncharacterized protein	PA1830		0.0130152	0.0250869	0.79469	tr|Q9I2R5|Q9I2R5_PSEAE	3	3	543.34	2.08758	NP22 H435	LES B65 H72	1.50939e+07	2.64558e+07	2.52001e+07	1.22983e+07	2.86277e+07	1.41111e+07	1.20638e+07	1.00828e+07	9.60344e+06	5.71804e+06	1.71041e+07	1.39018e+07	1.29539e+07	1.22983e+07	1.72723e+07	8.00736e+06	9.55051e+06	8.53426e+06	1.09545e+07	5.07528e+06
Q9HUJ9	Q9HUJ9_PSEAE	Uncharacterized protein	PA4966		0.0131745	0.0252659	0.792703	tr|Q9HUJ9|Q9HUJ9_PSEAE	3	3	288.49	2.02805	NP22 H435	LES B65 H72	943617	1.32129e+06	1.33655e+06	710466	1.44316e+06	922580	594669	562228	478745	279517	1.06929e+06	694301	687045	710466	870721	523520	470780	475881	546095	248096
Q9I748	Q9I748_PSEAE	Uncharacterized protein	PA0084		0.0131777	0.0252659	0.792664	tr|Q9I748|Q9I748_PSEAE	12	12	1486.85	2.30123	NP22 H435	LES B65 H72	9.97424e+06	2.25608e+07	2.05922e+07	8.25331e+06	8.47293e+06	8.07279e+06	5.6825e+06	5.82331e+06	6.01007e+06	4.76619e+06	1.13026e+07	1.18551e+07	1.05853e+07	8.25331e+06	5.11209e+06	4.58092e+06	4.49864e+06	4.92897e+06	6.85557e+06	4.23042e+06
Q9I2V5	ACNB_PSEAE	Aconitate hydratase B (ACN) (Aconitase) (EC 4.2.1.3) ((2R,3S)-2-methylisocitrate dehydratase) ((2S,3R)-3-hydroxybutane-1,2,3-tricarboxylate dehydratase) (2-methyl-cis-aconitate hydratase) (EC 4.2.1.99) (Iron-responsive protein-like) (IRP-like) (RNA-binding protein)	acnB PA1787	acnB	0.0132002	0.0252659	0.792384	sp|Q9I2V5|ACNB_PSEAE	58	57	7192.36	1.32409	LES B65 H72	NP22 H435	2.31568e+08	1.37964e+08	1.5787e+08	1.97111e+08	1.63597e+08	2.22257e+08	2.5159e+08	2.30165e+08	2.44015e+08	2.2791e+08	2.62409e+08	7.24963e+07	8.11522e+07	1.97111e+08	9.8705e+07	1.2612e+08	1.99175e+08	1.94816e+08	2.78343e+08	2.02291e+08
Q9I3G4	Q9I3G4_PSEAE	Cytochrome c oxidase, cbb3-type, CcoO subunit	ccoO1 PA1553	ccoO1	0.0136103	0.0259905	0.787338	tr|Q9I3G4|Q9I3G4_PSEAE	8	4	927.58	1.53366	LES B65 H72	NP22 H435	7.81337e+06	4.00313e+06	4.56755e+06	8.37803e+06	5.58137e+06	8.48683e+06	8.89543e+06	1.02204e+07	9.30657e+06	9.62738e+06	8.85396e+06	2.10354e+06	2.34792e+06	8.37803e+06	3.36748e+06	4.81587e+06	7.04221e+06	8.65076e+06	1.06158e+07	8.54517e+06
Q9HX05	Q9HX05_PSEAE	Probable aldehyde dehydrogenase	PA4022		0.0136915	0.0260849	0.78635	tr|Q9HX05|Q9HX05_PSEAE;tr|Q9I2C4|Q9I2C4_PSEAE	9	9	702.02	1.68851	LES B65 H72	NP22 H435	1.66823e+06	4.18808e+06	3.64584e+06	2.00026e+06	2.7065e+06	5.13673e+06	5.21182e+06	5.02135e+06	4.82014e+06	3.80183e+06	1.89041e+06	2.20072e+06	1.87412e+06	2.00026e+06	1.63295e+06	2.91484e+06	4.12602e+06	4.25018e+06	5.49824e+06	3.37447e+06
Q9HUM3	Q9HUM3_PSEAE	Protein HflC	hflC PA4941	hflC	0.0138565	0.0263384	0.784351	tr|Q9HUM3|Q9HUM3_PSEAE	14	13	816.63	2.11303	LES B65 H72	NP22 H435	7.52652e+06	3.35324e+06	2.53389e+06	7.84197e+06	4.35561e+06	6.18754e+06	1.28176e+07	1.21381e+07	1.15892e+07	1.13847e+07	8.5289e+06	1.76203e+06	1.30253e+06	7.84197e+06	2.62793e+06	3.51113e+06	1.01473e+07	1.0274e+07	1.32196e+07	1.0105e+07
Q9HZJ5	TOP1_PSEAE	DNA topoisomerase 1 (EC 5.99.1.2) (DNA topoisomerase I) (Omega-protein) (Relaxing enzyme) (Swivelase) (Untwisting enzyme)	topA PA3011	topA	0.0140707	0.0266839	0.781778	sp|Q9HZJ5|TOP1_PSEAE	14	13	1156.07	1.55495	LES B65 H72	NP22 H435	4.80414e+06	2.87798e+06	2.93708e+06	4.12452e+06	3.00614e+06	7.05259e+06	6.18845e+06	5.42841e+06	4.92109e+06	4.0096e+06	5.44396e+06	1.5123e+06	1.50979e+06	4.12452e+06	1.81373e+06	4.002e+06	4.89919e+06	4.59472e+06	5.61339e+06	3.55888e+06
Q01269	PHEC_PSEAE	Cyclohexadienyl dehydratase [Includes: Prephenate dehydratase (EC 4.2.1.51); Arogenate dehydratase (EC 4.2.1.91)]	pheC PA3475	pheC	0.014202	0.026819	0.780213	sp|Q01269|PHEC_PSEAE	3	3	217.15	3.41153	NP22 H435	LES B65 H72	729350	347655	185948	752277	432248	38560.7	173955	167044	124424	213430	826484	182683	95585.3	752277	260794	21881.3	137714	141389	141928	189439
Q9I6Z0	OXODE_PSEAE	8-oxoguanine deaminase (EC 3.5.4.32)	PA0142		0.0142071	0.026819	0.780152	sp|Q9I6Z0|OXODE_PSEAE	1	1	99.38	2.99829	LES B65 H72	NP22 H435	45468.4	106569	27038.1	122203	37807.1	79176.6	187720	324194	232566	193020	51523.9	55999	13898.7	122203	22810.7	44928.9	148612	274405	265283	171323
Q9I2B0	Q9I2B0_PSEAE	DhcA, dehydrocarnitine CoA transferase, subunit A	dhcA PA1999	dhcA	0.0146897	0.0276666	0.774472	tr|Q9I2B0|Q9I2B0_PSEAE	5	5	689.01	1.87432	LES B65 H72	NP22 H435	4.28594e+06	2.07842e+06	2.26178e+06	3.95327e+06	1.84488e+06	3.46285e+06	6.78375e+06	6.43859e+06	5.74695e+06	4.60363e+06	4.85674e+06	1.09215e+06	1.16265e+06	3.95327e+06	1.1131e+06	1.965e+06	5.37047e+06	5.44976e+06	6.55543e+06	4.08614e+06
Q9KGU6	DXR_PSEAE	1-deoxy-D-xylulose 5-phosphate reductoisomerase (DXP reductoisomerase) (EC 1.1.1.267) (1-deoxyxylulose-5-phosphate reductoisomerase) (2-C-methyl-D-erythritol 4-phosphate synthase)	dxr PA3650	dxr	0.0148242	0.027793	0.77291	sp|Q9KGU6|DXR_PSEAE	4	4	573.37	1.56972	LES B65 H72	NP22 H435	1.48371e+06	791579	749084	1.51909e+06	1.04751e+06	1.42419e+06	1.77145e+06	1.8712e+06	1.88201e+06	1.82741e+06	1.68131e+06	415953	385062	1.51909e+06	632007	808162	1.40239e+06	1.58382e+06	2.14677e+06	1.62199e+06
Q9I3J7	Q9I3J7_PSEAE	Uncharacterized protein	PA1516		0.0148244	0.027793	0.772907	tr|Q9I3J7|Q9I3J7_PSEAE	9	8	930.26	1.25856	LES B65 H72	NP22 H435	7.7211e+06	7.28808e+06	8.62385e+06	7.58318e+06	8.56193e+06	1.2257e+07	1.05834e+07	9.45257e+06	9.36625e+06	8.40409e+06	8.74939e+06	3.82969e+06	4.43303e+06	7.58318e+06	5.16578e+06	6.95523e+06	8.37856e+06	8.00085e+06	1.06839e+07	7.45939e+06
Q9HTY1	Q9HTY1_PSEAE	Uncharacterized protein	PA5209		0.0151021	0.0282493	0.769708	tr|Q9HTY1|Q9HTY1_PSEAE	8	7	689.22	1.46388	LES B65 H72	NP22 H435	1.11942e+06	806398	801973	1.14111e+06	1.33927e+06	1.11678e+06	1.64386e+06	1.6071e+06	1.65406e+06	1.60236e+06	1.2685e+06	423740	412249	1.14111e+06	808038	633720	1.30139e+06	1.36028e+06	1.88675e+06	1.42224e+06
G3XCY4	G3XCY4_PSEAE	Alginate and motility regulator Z	amrZ PA3385	amrZ	0.0152314	0.0283937	0.768231	tr|G3XCY4|G3XCY4_PSEAE	5	5	761.32	2.0033	LES B65 H72	NP22 H435	6.19712e+06	2.51495e+06	1.72704e+06	6.09458e+06	4.08851e+06	6.20724e+06	8.9832e+06	9.1592e+06	8.65852e+06	8.30429e+06	7.02246e+06	1.32154e+06	887773	6.09458e+06	2.46677e+06	3.52231e+06	7.1117e+06	7.75254e+06	9.8766e+06	7.37081e+06
Q9HYB8	RNFC_PSEAE	Ion-translocating oxidoreductase complex subunit C (EC 1.18.1.-) (Rnf electron transport complex subunit C)	rnfC PA3491	rnfC	0.0152483	0.0283937	0.768038	sp|Q9HYB8|ETCC_PSEAE	1	1	14.84	1.74376	NP22 H435	LES B65 H72	1.50978e+07	1.92197e+07	2.28055e+07	1.32675e+07	2.13489e+07	1.6903e+07	1.00521e+07	9.76312e+06	9.77149e+06	6.12041e+06	1.71086e+07	1.00994e+07	1.1723e+07	1.32675e+07	1.28807e+07	9.59162e+06	7.95788e+06	8.26371e+06	1.11461e+07	5.43242e+06
O50177	ASTE_PSEAE	Succinylglutamate desuccinylase (EC 3.5.1.96)	astE aruE PA0901	astE	0.0153767	0.0285682	0.76658	sp|O50177|ASTE_PSEAE	10	10	824.89	1.24133	NP22 H435	LES B65 H72	8.36393e+06	7.6918e+06	8.52682e+06	7.18477e+06	8.71719e+06	7.20865e+06	7.59764e+06	5.92497e+06	6.48358e+06	5.39892e+06	9.47783e+06	4.04183e+06	4.38316e+06	7.18477e+06	5.25945e+06	4.09056e+06	6.01479e+06	5.01502e+06	7.39569e+06	4.79203e+06
Q9HTY8	Q9HTY8_PSEAE	Uncharacterized protein	PA5201		0.015477	0.0286898	0.765446	tr|Q9HTY8|Q9HTY8_PSEAE	4	4	360.75	1.45356	NP22 H435	LES B65 H72	1.37637e+06	1.30119e+06	1.66149e+06	1.04015e+06	1.72909e+06	1.22735e+06	844700	952158	795097	1.07094e+06	1.55968e+06	683740	854077	1.04015e+06	1.04323e+06	696463	668721	805927	906951	950558
Q9HTP5	Q9HTP5_PSEAE	Probable oxidoreductase	PA5309		0.0155767	0.0288098	0.764323	tr|Q9HTP5|Q9HTP5_PSEAE	4	4	301.96	1.33663	NP22 H435	LES B65 H72	1.36023e+06	1.01875e+06	922180	1.28623e+06	1.15643e+06	706531	831026	874554	854503	1.03062e+06	1.54138e+06	535328	474041	1.28623e+06	697726	400922	657895	740240	974714	914772
Q9HTK1	UBIC_PSEAE	Probable chorismate pyruvate-lyase (CL) (CPL) (EC 4.1.3.40)	ubiC PA5357	ubiC	0.015703	0.0289781	0.762909	sp|Q9HTK1|UBIC_PSEAE	4	4	623.08	1.57273	NP22 H435	LES B65 H72	1.27484e+06	1.07159e+06	944650	1.41717e+06	814041	444042	792639	799634	748695	726277	1.44463e+06	563088	485591	1.41717e+06	491146	251972	627506	676827	854021	644637
Q9HV59	PNP_PSEAE	Polyribonucleotide nucleotidyltransferase (EC 2.7.7.8) (Polynucleotide phosphorylase) (PNPase)	pnp PA4740	pnp	0.0158328	0.0291523	0.761462	sp|Q9HV59|PNP_PSEAE	40	40	4974.71	1.3565	LES B65 H72	NP22 H435	8.94218e+07	5.68724e+07	5.46416e+07	7.85001e+07	6.29286e+07	8.42293e+07	1.03415e+08	1.00824e+08	9.22932e+07	8.36554e+07	1.01331e+08	2.98849e+07	2.80882e+07	7.85001e+07	3.79675e+07	4.77961e+07	8.18699e+07	8.53394e+07	1.05277e+08	7.42518e+07
G3XCU6	G3XCU6_PSEAE	Transcriptional regulator CysB	cysB PA1754	cysB	0.0159296	0.0292439	0.760387	tr|G3XCU6|G3XCU6_PSEAE	17	14	1940.16	1.27286	LES B65 H72	NP22 H435	4.49955e+07	3.67894e+07	3.96725e+07	4.76165e+07	5.38768e+07	5.20244e+07	6.20507e+07	6.16787e+07	5.82788e+07	4.97524e+07	5.0988e+07	1.93318e+07	2.03934e+07	4.76165e+07	3.25062e+07	2.95213e+07	4.91235e+07	5.22061e+07	6.64775e+07	4.41598e+07
Q9I3J3	Q9I3J3_PSEAE	Probable transcriptional regulator	PA1520		0.0160351	0.0292439	0.759221	tr|Q9I3J3|Q9I3J3_PSEAE	9	8	1175	1.19794	LES B65 H72	NP22 H435	6.55651e+06	5.07048e+06	5.80026e+06	5.90016e+06	4.92708e+06	7.25734e+06	7.28192e+06	6.33788e+06	6.5522e+06	6.41781e+06	7.42971e+06	2.6644e+06	2.98159e+06	5.90016e+06	2.97272e+06	4.11819e+06	5.76485e+06	5.36452e+06	7.47397e+06	5.69638e+06
Q9I4W2	Q9I4W2_PSEAE	Uncharacterized protein	PA1011		0.0160412	0.0292439	0.759154	tr|Q9I4W2|Q9I4W2_PSEAE	15	15	2342.3	1.3335	NP22 H435	LES B65 H72	7.05531e+07	4.9123e+07	5.6327e+07	7.91525e+07	6.48285e+07	4.87716e+07	4.90447e+07	5.15787e+07	4.87437e+07	4.18191e+07	7.99494e+07	2.58128e+07	2.89545e+07	7.91525e+07	3.91138e+07	2.76755e+07	3.88271e+07	4.36573e+07	5.5601e+07	3.71183e+07
Q9I5U8	GLPE_PSEAE	Thiosulfate sulfurtransferase GlpE (EC 2.8.1.1)	glpE PA0589	glpE	0.0160443	0.0292439	0.75912	sp|Q9I5U8|GLPE_PSEAE	2	2	98.07	3.91528	NP22 H435	LES B65 H72	273881	283806	411774	66588.4	271373	185739	43667.3	54505.6	35125.8	14890.5	310356	149132	211670	66588.4	163731	105398	34569.9	46134.6	40067.3	13216.7
Q9HT09	MNMG_PSEAE	tRNA uridine 5-carboxymethylaminomethyl modification enzyme MnmG (Glucose-inhibited division protein A)	mnmG gidA PA5565	mnmG	0.0160602	0.0292439	0.758944	sp|Q9HT09|MNMG_PSEAE	7	5	347.56	1.44137	NP22 H435	LES B65 H72	996299	1.32962e+06	1.51105e+06	1.1949e+06	1.13039e+06	1.18825e+06	693852	776580	694991	921594	1.12899e+06	698680	776745	1.1949e+06	682013	674276	549300	657314	792763	817998
Q9HX85	Q9HX85_PSEAE	Uncharacterized protein	PA3931		0.0161304	0.029257	0.758172	tr|Q9HX85|Q9HX85_PSEAE	2	2	280.13	5.95967	NP22 H435	LES B65 H72	657278	291989	55790.7	573291	332167	15164.8	59290.8	100176	55196.1	90746	744815	153432	28678.9	573291	200411	8605.28	46938.5	84791.2	62961.1	80545.3
Q9I753	Q9I753_PSEAE	Uncharacterized protein	PA0079		0.0161384	0.029257	0.758083	tr|Q9I753|Q9I753_PSEAE	7	7	808.54	1.58991	NP22 H435	LES B65 H72	2.88114e+06	3.43839e+06	3.98385e+06	1.89452e+06	2.99228e+06	2.52946e+06	1.80134e+06	1.84065e+06	1.811e+06	1.57169e+06	3.26485e+06	1.80678e+06	2.04787e+06	1.89452e+06	1.80537e+06	1.43535e+06	1.42606e+06	1.55796e+06	2.06577e+06	1.39502e+06
Q9I503	Q9I503_PSEAE	Uncharacterized protein	PA0955		0.0163209	0.0295227	0.756086	tr|Q9I503|Q9I503_PSEAE	2	2	418.49	1.53438	NP22 H435	LES B65 H72	1.64652e+06	1.99926e+06	2.75325e+06	2.20878e+06	2.984e+06	2.00727e+06	1.4905e+06	1.43715e+06	1.4624e+06	1.15739e+06	1.8658e+06	1.05056e+06	1.41529e+06	2.20878e+06	1.80037e+06	1.13903e+06	1.17998e+06	1.21644e+06	1.66814e+06	1.02729e+06
Q9HXJ2	Q9HXJ2_PSEAE	Type 4 fimbrial biogenesis protein PilF	pilF PA3805	pilF	0.0164257	0.0296472	0.754945	tr|Q9HXJ2|Q9HXJ2_PSEAE;tr|Q9HTA0|Q9HTA0_PSEAE	8	7	843.36	1.62738	LES B65 H72	NP22 H435	4.09406e+06	2.04209e+06	2.16061e+06	3.76751e+06	2.58681e+06	3.34666e+06	5.70405e+06	5.22485e+06	4.97253e+06	4.59476e+06	4.63931e+06	1.07306e+06	1.11065e+06	3.76751e+06	1.56074e+06	1.89907e+06	4.51571e+06	4.42242e+06	5.67207e+06	4.07827e+06
Q9I5Z5	Q9I5Z5_PSEAE	Uncharacterized protein	PA0541		0.0165731	0.0298476	0.753349	tr|Q9I5Z5|Q9I5Z5_PSEAE	2	2	94.83	1.38498	NP22 H435	LES B65 H72	724332	714435	776512	993964	561421	537106	633628	567319	511978	472519	820799	375416	399161	993964	338729	304781	501622	480191	584003	419404
Q9I5F6	Q9I5F6_PSEAE	Bifunctional protein PutA [Includes: Proline dehydrogenase (EC 1.5.5.2) (Proline oxidase); Delta-1-pyrroline-5-carboxylate dehydrogenase (P5C dehydrogenase) (EC 1.2.1.88) (L-glutamate gamma-semialdehyde dehydrogenase)]	putA PA0782	putA	0.0166267	0.0298789	0.752771	tr|Q9I5F6|Q9I5F6_PSEAE;tr|Q9HYT4|Q9HYT4_PSEAE;tr|Q9I6T5|Q9I6T5_PSEAE	30	28	3456.8	1.74049	LES B65 H72	NP22 H435	2.66962e+07	1.23239e+07	1.05758e+07	2.11098e+07	1.26529e+07	2.03338e+07	3.43749e+07	3.28364e+07	2.90013e+07	2.85381e+07	3.02516e+07	6.47588e+06	5.43642e+06	2.11098e+07	7.63401e+06	1.15385e+07	2.72135e+07	2.77934e+07	3.30812e+07	2.53302e+07
Q9HTL8	Q9HTL8_PSEAE	Uncharacterized protein	PA5340		0.016748	0.0300097	0.751467	tr|Q9HTL8|Q9HTL8_PSEAE	3	3	189.91	1.69315	NP22 H435	LES B65 H72	730312	727484	768380	674778	736549	541461	500404	460558	458317	187623	827575	382273	394981	674778	444392	307253	396153	389826	522793	166533
Q9HW02	MURC_PSEAE	UDP-N-acetylmuramate--L-alanine ligase (EC 6.3.2.8) (UDP-N-acetylmuramoyl-L-alanine synthetase)	murC PA4411	murC	0.0167725	0.0300097	0.751205	sp|Q9HW02|MURC_PSEAE	13	13	1572.41	2.21024	LES B65 H72	NP22 H435	1.15463e+07	3.33787e+06	3.41424e+06	1.08229e+07	6.16388e+06	8.95575e+06	1.63548e+07	1.72216e+07	1.696e+07	1.84969e+07	1.30841e+07	1.75396e+06	1.75507e+06	1.08229e+07	3.71893e+06	5.08196e+06	1.29475e+07	1.45767e+07	1.93459e+07	1.64176e+07
E1JGJ8	E1JGJ8_PSEAE	Peptide chain release factor 2 (RF-2)	prfB PA3701	prfB	0.0168304	0.0300481	0.750584	tr|E1JGJ8|E1JGJ8_PSEAE;sp|P0C348|RF2_PSEAE	20	20	2322.85	1.15398	NP22 H435	LES B65 H72	1.70716e+07	1.3471e+07	1.50332e+07	1.65529e+07	1.43384e+07	1.25893e+07	1.31844e+07	1.32311e+07	1.35478e+07	1.37109e+07	1.93452e+07	7.07866e+06	7.72771e+06	1.65529e+07	8.65096e+06	7.14385e+06	1.04376e+07	1.11991e+07	1.54537e+07	1.21697e+07
Q9HVA0	Q9HVA0_PSEAE	Acetolactate synthase (EC 2.2.1.6)	ilvI PA4696	ilvI	0.0169881	0.0302297	0.748904	tr|Q9HVA0|Q9HVA0_PSEAE	14	14	1393.15	1.4013	LES B65 H72	NP22 H435	1.75995e+07	1.10465e+07	1.06041e+07	1.56376e+07	9.45868e+06	1.96178e+07	1.75112e+07	1.76936e+07	1.78413e+07	1.75042e+07	1.99433e+07	5.80462e+06	5.45095e+06	1.56376e+07	5.70683e+06	1.11322e+07	1.38631e+07	1.49762e+07	2.03512e+07	1.55365e+07
Q9HYR4	Q9HYR4_PSEAE	Cytochrome P450	PA3331		0.0170056	0.0302297	0.748718	tr|Q9HYR4|Q9HYR4_PSEAE	3	3	267.49	2.19348	NP22 H435	LES B65 H72	1.1265e+06	1.43652e+06	2.32614e+06	959479	1.36901e+06	860297	949012	544819	679332	257048	1.27652e+06	754852	1.19574e+06	959479	825984	488177	751301	461146	774901	228153
Q9HX07	Q9HX07_PSEAE	UDP-N-acetylmuramate--L-alanyl-gamma-D-glutamyl-meso-2,6-diaminoheptandioate ligase (EC 6.3.2.45) (Murein peptide ligase) (UDP-N-acetylmuramate:L-alanyl-gamma-D-glutamyl-meso-diaminopimelate ligase)	mpl PA4020	mpl	0.0171895	0.0304832	0.746772	tr|Q9HX07|Q9HX07_PSEAE	5	5	373.81	1.47431	LES B65 H72	NP22 H435	2.07471e+06	1.30065e+06	1.76266e+06	1.90094e+06	1.1411e+06	1.9769e+06	2.42531e+06	2.1187e+06	2.61357e+06	2.92549e+06	2.35102e+06	683455	906085	1.90094e+06	688474	1.1218e+06	1.92004e+06	1.79331e+06	2.98124e+06	2.59664e+06
Q9HTM0	Q9HTM0_PSEAE	Guanosine-3',5'-bis(Diphosphate) 3'-pyrophosphohydrolase	spoT PA5338	spoT	0.0172223	0.0304832	0.746427	tr|Q9HTM0|Q9HTM0_PSEAE	2	2	203.59	1.69987	LES B65 H72	NP22 H435	248951	540356	300866	193691	282545	671365	482038	577782	541476	390039	282107	283942	154658	193691	170472	380967	381613	489046	617651	346195
Q9I2Z5	Q9I2Z5_PSEAE	Probable amidotransferase	PA1742		0.0173707	0.0305838	0.744868	tr|Q9I2Z5|Q9I2Z5_PSEAE	5	5	235.38	1.75417	NP22 H435	LES B65 H72	3.10275e+06	1.94053e+06	1.95345e+06	1.34096e+06	2.14334e+06	1.72366e+06	1.39821e+06	1.02045e+06	819012	1.01358e+06	3.51597e+06	1.0197e+06	1.00416e+06	1.34096e+06	1.29317e+06	978096	1.10692e+06	863731	934231	899646
G3XCX8	G3XCX8_PSEAE	Uncharacterized protein	PA0900		0.0173853	0.0305838	0.744716	tr|G3XCX8|G3XCX8_PSEAE	2	2	357.28	1.53656	NP22 H435	LES B65 H72	5.70271e+06	7.22759e+06	9.05565e+06	6.37529e+06	1.00271e+07	6.80036e+06	5.3793e+06	4.38418e+06	4.48634e+06	3.93313e+06	6.4622e+06	3.7979e+06	4.655e+06	6.37529e+06	6.04977e+06	3.85888e+06	4.25861e+06	3.71086e+06	5.11748e+06	3.49101e+06
P45682	NLPD_PSEAE	Lipoprotein NlpD/LppB homolog	PA3623		0.0173961	0.0305838	0.744602	sp|P45682|NLPD_PSEAE	3	3	355.14	1.32995	LES B65 H72	NP22 H435	336352	433232	464279	329320	489996	648042	551662	523112	467232	540567	381148	227651	238659	329320	295635	367733	436733	442773	532962	479802
Q9HXE5	RHLB_PSEAE	ATP-dependent RNA helicase RhlB (EC 3.6.4.13)	rhlB rhl PA3861	rhlB	0.0174278	0.0305838	0.744271	sp|Q9HXE5|RHLB_PSEAE	8	8	765.77	1.37231	LES B65 H72	NP22 H435	3.28264e+06	2.14549e+06	1.97378e+06	3.19438e+06	2.74424e+06	3.35006e+06	4.12754e+06	3.76556e+06	3.79543e+06	3.26871e+06	3.71982e+06	1.12739e+06	1.01461e+06	3.19438e+06	1.65572e+06	1.901e+06	3.26764e+06	3.18725e+06	4.32937e+06	2.90127e+06
Q9I5H5	Q9I5H5_PSEAE	Uncharacterized protein	PA0754		0.0174899	0.0306276	0.743623	tr|Q9I5H5|Q9I5H5_PSEAE	11	11	1039.92	2.19614	NP22 H435	LES B65 H72	1.43016e+07	5.72056e+06	5.62749e+06	1.49902e+07	6.17288e+06	3.62987e+06	4.32169e+06	4.43033e+06	4.55167e+06	4.38238e+06	1.62063e+07	3.006e+06	2.89278e+06	1.49902e+07	3.72436e+06	2.05977e+06	3.42133e+06	3.74992e+06	5.192e+06	3.88976e+06
Q9I299	Q9I299_PSEAE	Methylcrotonyl-CoA carboxylase, alpha-subunit (Biotin-containing)	liuD PA2012	liuD	0.0176187	0.0307876	0.742284	tr|Q9I299|Q9I299_PSEAE	9	8	792.94	2.72788	LES B65 H72	NP22 H435	965867	840530	840602	1.17183e+06	518319	729545	3.38501e+06	2.28261e+06	3.16984e+06	2.2642e+06	1.0945e+06	441676	432106	1.17183e+06	312724	413981	2.6798e+06	1.93205e+06	3.61578e+06	2.00968e+06
Q9I6H5	Q9I6H5_PSEAE	D-3-phosphoglycerate dehydrogenase	serA PA0316	serA	0.0176825	0.0308337	0.741622	tr|Q9I6H5|Q9I6H5_PSEAE	15	15	2207.36	1.19624	LES B65 H72	NP22 H435	3.19262e+07	2.55041e+07	2.43699e+07	2.27702e+07	2.27457e+07	2.9952e+07	3.1212e+07	3.06269e+07	3.00333e+07	3.04761e+07	3.61782e+07	1.34017e+07	1.25272e+07	2.27702e+07	1.37234e+07	1.69963e+07	2.47095e+07	2.59232e+07	3.42584e+07	2.70503e+07
Q9I544	Q9I544_PSEAE	Magnesium transporter MgtE	mgtE PA0913	mgtE	0.0177656	0.030913	0.740764	tr|Q9I544|Q9I544_PSEAE	5	5	416.38	1.56209	LES B65 H72	NP22 H435	503791	684531	547032	404487	452518	1.08004e+06	970685	729074	701233	568453	570886	359702	281198	404487	273024	612870	768459	617103	799882	504553
Q9HVS8	Q9HVS8_PSEAE	RoxR	roxR PA4493	roxR	0.0178355	0.0309692	0.740044	tr|Q9HVS8|Q9HVS8_PSEAE	7	7	1278.18	1.26742	NP22 H435	LES B65 H72	2.9106e+07	2.54165e+07	3.2891e+07	2.75864e+07	3.04581e+07	2.90314e+07	2.22583e+07	1.92968e+07	2.08122e+07	2.33682e+07	3.29823e+07	1.33557e+07	1.69074e+07	2.75864e+07	1.83767e+07	1.64739e+07	1.76211e+07	1.63332e+07	2.37401e+07	2.07414e+07
Q9HZI4	Q9HZI4_PSEAE	Uncharacterized protein	PA3022		0.0179266	0.0310338	0.739108	tr|Q9HZI4|Q9HZI4_PSEAE	14	14	1334.21	1.4712	NP22 H435	LES B65 H72	1.61325e+07	9.79542e+06	1.25853e+07	1.99234e+07	1.44503e+07	9.80557e+06	9.68958e+06	9.33701e+06	1.05964e+07	1.01139e+07	1.8281e+07	5.14723e+06	6.4694e+06	1.99234e+07	8.71847e+06	5.56419e+06	7.67092e+06	7.90304e+06	1.20872e+07	8.97697e+06
Q9I3I5	ZIPA_PSEAE	Cell division protein ZipA	zipA PA1528	zipA	0.0179481	0.0310338	0.738888	sp|Q9I3I5|ZIPA_PSEAE	14	14	2420.19	1.24317	NP22 H435	LES B65 H72	3.21805e+07	3.83079e+07	4.20434e+07	3.30971e+07	3.64158e+07	3.53692e+07	2.87283e+07	2.95883e+07	2.52806e+07	2.74695e+07	3.64663e+07	2.01298e+07	2.16121e+07	3.30971e+07	2.19712e+07	2.00703e+07	2.27432e+07	2.50441e+07	2.88371e+07	2.43817e+07
Q9HU05	CHMU_PSEAE	Monofunctional chorismate mutase (EC 5.4.99.5)	aroQ PA5184	aroQ	0.0180412	0.0311294	0.737935	sp|Q9HU05|CHMU_PSEAE	3	3	274.09	2.99686	NP22 H435	LES B65 H72	927098	300923	270509	868381	264265	119148	233328	211472	206065	107964	1.05057e+06	158127	139053	868381	159442	67610.6	184718	178994	235054	95827.5
Q9HU43	HIS4_PSEAE	1-(5-phosphoribosyl)-5-[(5-phosphoribosylamino)methylideneamino] imidazole-4-carboxamide isomerase (EC 5.3.1.16) (Phosphoribosylformimino-5-aminoimidazole carboxamide ribotide isomerase)	hisA PA5141	hisA	0.018132	0.0312206	0.73701	sp|Q9HU43|HIS4_PSEAE	14	14	1784.51	1.26004	NP22 H435	LES B65 H72	9.76423e+06	9.95358e+06	1.10489e+07	1.12023e+07	1.00713e+07	1.10583e+07	7.70994e+06	7.71778e+06	7.32664e+06	7.48795e+06	1.10646e+07	5.23033e+06	5.67962e+06	1.12023e+07	6.07644e+06	6.27502e+06	6.1037e+06	6.53249e+06	8.35736e+06	6.64624e+06
P29363	THRC_PSEAE	Threonine synthase (TS) (EC 4.2.3.1)	thrC PA3735	thrC	0.018482	0.0317231	0.733472	sp|P29363|THRC_PSEAE	18	18	2244.35	1.28689	LES B65 H72	NP22 H435	2.14577e+07	1.41047e+07	1.66607e+07	1.94909e+07	1.38761e+07	2.0853e+07	2.16084e+07	2.20553e+07	2.13756e+07	2.42529e+07	2.43155e+07	7.41162e+06	8.56433e+06	1.94909e+07	8.37204e+06	1.18331e+07	1.71066e+07	1.8668e+07	2.43827e+07	2.15266e+07
P28810	MMSA_PSEAE	Methylmalonate-semialdehyde dehydrogenase [acylating] (MMSDH) (EC 1.2.1.27)	mmsA PA3570	mmsA	0.0185009	0.0317231	0.733282	sp|P28810|MMSA_PSEAE	7	5	926.26	1.48227	LES B65 H72	NP22 H435	3.0854e+06	1.65482e+06	1.90792e+06	2.96064e+06	2.14882e+06	3.02152e+06	3.65369e+06	4.32185e+06	3.47892e+06	2.95196e+06	3.49632e+06	869563	980751	2.96064e+06	1.29647e+06	1.71457e+06	2.8925e+06	3.6581e+06	3.96834e+06	2.62013e+06
Q60169	HEM3_PSEAE	Porphobilinogen deaminase (PBG) (EC 2.5.1.61) (Hydroxymethylbilane synthase) (HMBS) (Pre-uroporphyrinogen synthase)	hemC PA5260	hemC	0.0190571	0.0326088	0.727757	sp|Q60169|HEM3_PSEAE	11	11	1506.87	1.24636	NP22 H435	LES B65 H72	1.32849e+07	1.5019e+07	1.56537e+07	1.72612e+07	1.58376e+07	1.55404e+07	1.11008e+07	1.26685e+07	1.11837e+07	1.1332e+07	1.50542e+07	7.89206e+06	8.04667e+06	1.72612e+07	9.55553e+06	8.81845e+06	8.78809e+06	1.07228e+07	1.2757e+07	1.00582e+07
Q9HTT7	Q9HTT7_PSEAE	Uncharacterized protein	PA5258		0.0191869	0.0327628	0.726483	tr|Q9HTT7|Q9HTT7_PSEAE	15	15	1969.45	1.13965	LES B65 H72	NP22 H435	3.27497e+07	3.02634e+07	2.72537e+07	3.01012e+07	3.44278e+07	3.54839e+07	3.54197e+07	3.7992e+07	3.3735e+07	3.37827e+07	3.71113e+07	1.59026e+07	1.40096e+07	3.01012e+07	2.07718e+07	2.01354e+07	2.80406e+07	3.21572e+07	3.84809e+07	2.99852e+07
Q9HV46	GREA_PSEAE	Transcription elongation factor GreA (Transcript cleavage factor GreA)	greA PA4755	greA	0.0192701	0.0328367	0.72567	sp|Q9HV46|GREA_PSEAE	10	10	1755.89	1.13518	NP22 H435	LES B65 H72	3.39318e+07	3.54947e+07	3.3708e+07	4.14807e+07	3.5564e+07	3.23396e+07	3.12623e+07	3.28528e+07	2.94891e+07	3.27793e+07	3.84508e+07	1.86515e+07	1.73274e+07	4.14807e+07	2.14573e+07	1.83511e+07	2.47493e+07	2.78073e+07	3.36377e+07	2.90946e+07
Q9HUH3	Q9HUH3_PSEAE	Uncharacterized protein	PA4992		0.0193293	0.0328667	0.725093	tr|Q9HUH3|Q9HUH3_PSEAE	2	2	206.23	1.35618	NP22 H435	LES B65 H72	595595	754726	654222	584272	717658	694452	440292	410277	414166	478895	674916	396588	336298	584272	432994	394068	348565	347267	472431	425062
P42810	Y4667_PSEAE	TPR repeat-containing protein PA4667	PA4667		0.0193675	0.0328667	0.72472	sp|P42810|Y4667_PSEAE	14	14	1765.27	1.36135	NP22 H435	LES B65 H72	7.96821e+06	5.18392e+06	6.04941e+06	8.61315e+06	6.68976e+06	4.63003e+06	5.58587e+06	5.46188e+06	5.1479e+06	4.52004e+06	9.02941e+06	2.724e+06	3.10966e+06	8.61315e+06	4.03622e+06	2.62732e+06	4.42215e+06	4.62305e+06	5.8721e+06	4.01195e+06
Q9HY39	Q9HY39_PSEAE	Transcriptional regulator MetR	metR PA3587	metR	0.0195521	0.0331117	0.722931	tr|Q9HY39|Q9HY39_PSEAE	4	4	271.12	1.52607	NP22 H435	LES B65 H72	1.11195e+06	1.11584e+06	1.12667e+06	772548	737905	954776	580847	569728	490396	592121	1.26003e+06	586342	579155	772548	445210	541789	459837	482229	559385	525561
Q9HY42	Y3578_PSEAE	Uncharacterized isomerase PA3578 (EC 5.1.-.-)	PA3578		0.0196781	0.0332565	0.721717	sp|Q9HY42|Y3578_PSEAE	1	1	99.08	1.54811	NP22 H435	LES B65 H72	1.11554e+06	1.32872e+06	1.42431e+06	982704	1.51552e+06	1.25055e+06	873859	783873	560602	643732	1.26411e+06	698204	732155	982704	914379	709629	691805	663487	639468	571370
O69753	PHZB1_PSEAE	Phenazine biosynthesis protein PhzB1	phzB1 PA4211	phzB1	0.0198477	0.0334319	0.72009	sp|O69753|PHZB1_PSEAE	11	11	1913.72	1.73558	NP22 H435	LES B65 H72	1.32755e+08	2.61131e+08	2.79367e+08	1.4387e+08	2.02876e+08	1.54146e+08	1.39041e+08	9.16867e+07	1.00426e+08	1.02399e+08	1.50436e+08	1.37217e+08	1.43607e+08	1.4387e+08	1.22404e+08	8.74703e+07	1.10074e+08	7.76056e+07	1.14554e+08	9.08881e+07
Q9I0D7	Q9I0D7_PSEAE	Uncharacterized protein	PA2705		0.0198631	0.0334319	0.719943	tr|Q9I0D7|Q9I0D7_PSEAE	3	3	172.7	2.47749	LES B65 H72	NP22 H435	175993	79655.8	65205	286237	62969.3	160347	301517	501566	388766	307874	199432	41856.9	33518.2	286237	37992.1	90989.3	238701	424536	443458	273266
Q9HWC5	RL11_PSEAE	50S ribosomal protein L11	rplK PA4274	rplK	0.0199694	0.0335422	0.71893	sp|Q9HWC5|RL11_PSEAE	8	8	927.96	1.5038	NP22 H435	LES B65 H72	4.62635e+07	6.11333e+07	7.71327e+07	4.93581e+07	8.03281e+07	5.50927e+07	4.1399e+07	4.01326e+07	3.71892e+07	3.51349e+07	5.24249e+07	3.21239e+07	3.96496e+07	4.93581e+07	4.84654e+07	3.12624e+07	3.27742e+07	3.39691e+07	4.2421e+07	3.11854e+07
Q9HZJ6	Q9HZJ6_PSEAE	Uncharacterized protein	PA3010		0.0200308	0.0335466	0.718346	tr|Q9HZJ6|Q9HZJ6_PSEAE	2	2	327.77	1.25709	NP22 H435	LES B65 H72	2.68763e+06	2.84102e+06	3.43185e+06	2.76998e+06	3.33416e+06	3.03978e+06	2.28702e+06	2.2766e+06	2.21965e+06	2.16066e+06	3.04557e+06	1.49288e+06	1.76412e+06	2.76998e+06	2.01164e+06	1.72493e+06	1.81056e+06	1.92696e+06	2.53191e+06	1.91778e+06
Q9I038	Q9I038_PSEAE	Uncharacterized protein	PA2805		0.0200535	0.0335466	0.71813	tr|Q9I038|Q9I038_PSEAE	6	6	750.48	1.51997	NP22 H435	LES B65 H72	2.3174e+07	2.11507e+07	2.06417e+07	1.97387e+07	2.18984e+07	1.62158e+07	1.80966e+07	1.48684e+07	1.35621e+07	7.39248e+06	2.62603e+07	1.11141e+07	1.06107e+07	1.97387e+07	1.32123e+07	9.20169e+06	1.43265e+07	1.25849e+07	1.547e+07	6.5615e+06
P72174	UVRB_PSEAE	UvrABC system protein B (Protein UvrB) (Excinuclease ABC subunit B)	uvrB PA3138	uvrB	0.0201021	0.0335597	0.717669	sp|P72174|UVRB_PSEAE	14	14	1071.9	1.39883	LES B65 H72	NP22 H435	6.18626e+06	3.65547e+06	3.43739e+06	4.5229e+06	4.65472e+06	6.3268e+06	5.70568e+06	5.57104e+06	5.94599e+06	7.86369e+06	7.01015e+06	1.92085e+06	1.76697e+06	4.5229e+06	2.80839e+06	3.59015e+06	4.517e+06	4.71545e+06	6.78247e+06	6.97974e+06
Q9I1L9	DLDH1_PSEAE	Dihydrolipoyl dehydrogenase (EC 1.8.1.4) (Dihydrolipoamide dehydrogenase) (E3 component of branched-chain alpha-keto acid dehydrogenase complex) (LPD-Val)	lpdV PA2250	lpdV	0.0204658	0.0340977	0.714245	sp|Q9I1L9|DLDH1_PSEAE	19	19	2064.32	1.43934	NP22 H435	LES B65 H72	1.74775e+07	2.30919e+07	2.4204e+07	2.40385e+07	2.21984e+07	9.54597e+06	1.86229e+07	1.71677e+07	1.66719e+07	1.51173e+07	1.98051e+07	1.21341e+07	1.24419e+07	2.40385e+07	1.33933e+07	5.41688e+06	1.47431e+07	1.45311e+07	1.90173e+07	1.3418e+07
Q9I0A0	IF3_PSEAE	Translation initiation factor IF-3	infC PA2743	infC	0.0206378	0.0343148	0.712641	sp|Q9I0A0|IF3_PSEAE	10	10	1322.47	1.2177	NP22 H435	LES B65 H72	3.36662e+07	2.72125e+07	2.59433e+07	3.53941e+07	3.0168e+07	2.31523e+07	2.7368e+07	2.58209e+07	2.5087e+07	2.37125e+07	3.81499e+07	1.42994e+07	1.3336e+07	3.53941e+07	1.82017e+07	1.31378e+07	2.16663e+07	2.18553e+07	2.86162e+07	2.1047e+07
Q9I4I2	Q9I4I2_PSEAE	Ribonucleoside-diphosphate reductase subunit beta (EC 1.17.4.1)	nrdB PA1155	nrdB	0.0206906	0.0343332	0.71215	tr|Q9I4I2|Q9I4I2_PSEAE	8	8	1135.58	1.34971	NP22 H435	LES B65 H72	7.85952e+06	6.12211e+06	5.6533e+06	7.53081e+06	4.86958e+06	4.67796e+06	5.04153e+06	5.42411e+06	4.28971e+06	4.3017e+06	8.90626e+06	3.217e+06	2.90604e+06	7.53081e+06	2.93803e+06	2.65452e+06	3.99121e+06	4.59108e+06	4.89319e+06	3.81815e+06
Q9HX25	LIPA_PSEAE	Lipoyl synthase (EC 2.8.1.8) (Lip-syn) (LS) (Lipoate synthase) (Lipoic acid synthase) (Sulfur insertion protein LipA)	lipA PA3996	lipA	0.0209302	0.0346609	0.709936	sp|Q9HX25|LIPA_PSEAE	3	3	68.37	1.36946	NP22 H435	LES B65 H72	333577	331426	320549	266128	321609	316391	236344	226939	208538	160631	378003	174155	164776	266128	194041	179536	187106	192086	237875	142575
Q9HVP4	Q9HVP4_PSEAE	Uncharacterized protein	PA4533		0.021022	0.0347431	0.709091	tr|Q9HVP4|Q9HVP4_PSEAE	3	3	191.57	1.52537	NP22 H435	LES B65 H72	2.45846e+06	2.93457e+06	2.77428e+06	2.41564e+06	2.73056e+06	3.1161e+06	1.53833e+06	1.28966e+06	1.47412e+06	1.30986e+06	2.78588e+06	1.54204e+06	1.4261e+06	2.41564e+06	1.64746e+06	1.76824e+06	1.21784e+06	1.09159e+06	1.68149e+06	1.16262e+06
Q9I0K0	NUOB_PSEAE	NADH-quinone oxidoreductase subunit B (EC 1.6.5.11) (NADH dehydrogenase I subunit B) (NDH-1 subunit B)	nuoB PA2638	nuoB	0.0210861	0.0347791	0.708504	sp|Q9I0K0|NUOB_PSEAE	7	7	739.93	1.23658	NP22 H435	LES B65 H72	7.96127e+06	6.69756e+06	7.91632e+06	6.10863e+06	8.58218e+06	6.38722e+06	6.19332e+06	6.09741e+06	6.24062e+06	5.21785e+06	9.02155e+06	3.51938e+06	4.06934e+06	6.10863e+06	5.178e+06	3.62444e+06	4.90304e+06	5.16097e+06	7.11855e+06	4.63131e+06
Q9HV06	Q9HV06_PSEAE	Uncharacterized protein	PA4803		0.0212161	0.0349236	0.707316	tr|Q9HV06|Q9HV06_PSEAE	2	2	136.24	2.09698	LES B65 H72	NP22 H435	456340	341819	519890	239733	260400	1.2653e+06	690683	435020	497389	924298	517115	179617	267246	239733	157111	717997	546790	368210	567362	820398
Q9I1V2	Q9I1V2_PSEAE	4-alpha-glucanotransferase (EC 2.4.1.25) (Amylomaltase) (Disproportionating enzyme)	PA2163		0.0212643	0.034933	0.706877	tr|Q9I1V2|Q9I1V2_PSEAE	3	3	313.23	1.36973	LES B65 H72	NP22 H435	366006	285674	476478	380484	348426	626658	458199	576779	449432	432616	414750	150114	244930	380484	210220	355598	362740	488198	512658	383986
Q9I2S7	Q9I2S7_PSEAE	Lysine-specific pyridoxal 5'-phosphate-dependent carboxylase, LdcA	ldcA PA1818	ldcA	0.021338	0.0349843	0.706207	tr|Q9I2S7|Q9I2S7_PSEAE	2	2	131.18	1.39302	LES B65 H72	NP22 H435	633039	884502	827928	665570	926596	1.42548e+06	855946	973137	1.15611e+06	1.07452e+06	717347	464782	425591	665570	559055	808892	677624	823683	1.31875e+06	953735
Q9I4J5	Q9I4J5_PSEAE	Uncharacterized protein	PA1140		0.0214553	0.0351067	0.705144	tr|Q9I4J5|Q9I4J5_PSEAE	4	4	494.49	3.03957	LES B65 H72	NP22 H435	1.42902e+06	413199	256475	1.2269e+06	273282	718494	2.69987e+06	2.61158e+06	2.70442e+06	2.20465e+06	1.61934e+06	217125	131839	1.2269e+06	164883	407710	2.13739e+06	2.21049e+06	3.08488e+06	1.95683e+06
Q9I2J9	PHZA2_PSEAE	Phenazine biosynthesis protein PhzA2	phzA2 PA1899	phzA2	0.0216449	0.0353466	0.703435	sp|Q9I2J9|PHZA2_PSEAE	3	3	285.4	1.5199	NP22 H435	LES B65 H72	1.24518e+06	1.65577e+06	1.55028e+06	1.20594e+06	1.21727e+06	1.36214e+06	1.0578e+06	632594	798932	671473	1.41102e+06	870059	796911	1.20594e+06	734431	772950	837427	535441	911325	595993
Q9I3J6	Q9I3J6_PSEAE	Uncharacterized protein	PA1517		0.0218785	0.0356574	0.701344	tr|Q9I3J6|Q9I3J6_PSEAE	8	8	974.46	1.41336	LES B65 H72	NP22 H435	4.10147e+06	3.41791e+06	3.6863e+06	3.56548e+06	2.99983e+06	3.42255e+06	5.90511e+06	5.64981e+06	5.72844e+06	4.41092e+06	4.64771e+06	1.79601e+06	1.89492e+06	3.56548e+06	1.80993e+06	1.94213e+06	4.67488e+06	4.78212e+06	6.53431e+06	3.91509e+06
Q9HVA2	ILVC_PSEAE	Ketol-acid reductoisomerase (NADP(+)) (KARI) (EC 1.1.1.86) (Acetohydroxy-acid isomeroreductase) (AHIR) (Alpha-keto-beta-hydroxylacyl reductoisomerase) (Ketol-acid reductoisomerase type 1) (Ketol-acid reductoisomerase type I)	ilvC PA4694	ilvC	0.0219669	0.0357009	0.700558	sp|Q9HVA2|ILVC_PSEAE	18	18	2429.14	1.33965	LES B65 H72	NP22 H435	5.12925e+07	6.21744e+07	5.4735e+07	4.55989e+07	5.56289e+07	9.54608e+07	7.71992e+07	6.51084e+07	6.41013e+07	5.90708e+07	5.81237e+07	3.26709e+07	2.81362e+07	4.55989e+07	3.35633e+07	5.41694e+07	6.1116e+07	5.51091e+07	7.31191e+07	5.24307e+07
Q9HUG0	Q9HUG0_PSEAE	Probable carbamoyl transferase	PA5005		0.021992	0.0357009	0.700335	tr|Q9HUG0|Q9HUG0_PSEAE	11	11	1134.13	1.46385	LES B65 H72	NP22 H435	5.73698e+06	3.13871e+06	2.56078e+06	4.93807e+06	3.44867e+06	5.52231e+06	6.07664e+06	5.57981e+06	6.08042e+06	5.75896e+06	6.50103e+06	1.64931e+06	1.31635e+06	4.93807e+06	2.08073e+06	3.13365e+06	4.81067e+06	4.72287e+06	6.93582e+06	5.1116e+06
Q9HY73	Q9HY73_PSEAE	Probable ATP-binding component of ABC transporter	PA3538		0.0220975	0.0357516	0.699399	tr|Q9HY73|Q9HY73_PSEAE	1	1	107.78	1.82336	LES B65 H72	NP22 H435	191288	238432	175575	151883	296024	639284	277850	384706	248454	370077	216763	125289	90253.4	151883	178604	362763	219964	325623	283407	328477
Q9HY84	ASSY_PSEAE	Argininosuccinate synthase (EC 6.3.4.5) (Citrulline--aspartate ligase)	argG PA3525	argG	0.0221366	0.0357516	0.699053	sp|Q9HY84|ASSY_PSEAE	19	18	1906.14	1.26305	LES B65 H72	NP22 H435	2.68242e+07	2.18235e+07	1.80024e+07	2.2853e+07	1.78855e+07	2.39131e+07	2.92639e+07	2.91644e+07	2.58504e+07	2.74456e+07	3.03966e+07	1.14676e+07	9.254e+06	2.2853e+07	1.07911e+07	1.35695e+07	2.31673e+07	2.46853e+07	2.94871e+07	2.43605e+07
Q9I246	Q9I246_PSEAE	Probable carbamoyl transferase	PA2069		0.0221535	0.0357516	0.698904	tr|Q9I246|Q9I246_PSEAE	20	20	2423.68	1.8	LES B65 H72	NP22 H435	1.52067e+07	7.53101e+06	6.08254e+06	1.47522e+07	1.05203e+07	1.34341e+07	2.52088e+07	2.29814e+07	2.09317e+07	1.48112e+07	1.7232e+07	3.95734e+06	3.12669e+06	1.47522e+07	6.34736e+06	7.62321e+06	1.9957e+07	1.94519e+07	2.38764e+07	1.31463e+07
Q00513	GSPF_PSEAE	Type II secretion system protein F (T2SS protein F) (General secretion pathway protein F)	xcpS PA3102	xcpS	0.0222859	0.0358949	0.697737	sp|Q00513|GSPF_PSEAE	2	1	76.39	1.78095	LES B65 H72	NP22 H435	56088.6	26172	31097.4	70263.4	75966.6	88563.9	68686.9	92583.9	103646	108833	63558.5	13752.7	15985.4	70263.4	45833.9	50255.8	54377.1	78364.9	118227	96599.4
Q9HX64	Q9HX64_PSEAE	Uncharacterized protein	PA3952		0.0223929	0.0359486	0.696797	tr|Q9HX64|Q9HX64_PSEAE	4	4	492.87	1.25607	NP22 H435	LES B65 H72	7.26476e+06	8.6994e+06	9.77354e+06	8.86409e+06	7.92052e+06	8.38582e+06	6.59916e+06	7.01645e+06	5.98609e+06	5.86588e+06	8.23228e+06	4.5713e+06	5.02403e+06	8.86409e+06	4.77879e+06	4.75855e+06	5.22433e+06	5.93887e+06	6.82822e+06	5.2065e+06
P29365	DHOM_PSEAE	Homoserine dehydrogenase (HDH) (EC 1.1.1.3)	hom PA3736	hom	0.0224066	0.0359486	0.696677	sp|P29365|DHOM_PSEAE	15	15	1678.98	1.38066	LES B65 H72	NP22 H435	1.72881e+07	1.15362e+07	1.17177e+07	1.6683e+07	1.1815e+07	1.46125e+07	2.09865e+07	2.20972e+07	1.95229e+07	1.81018e+07	1.95906e+07	6.06197e+06	6.02339e+06	1.6683e+07	7.12852e+06	8.29189e+06	1.66143e+07	1.87035e+07	2.22693e+07	1.6067e+07
Q51487	OPRM_PSEAE	Outer membrane protein OprM	oprM oprK PA0427	oprM	0.0227569	0.0364395	0.693626	sp|Q51487|OPRM_PSEAE	23	22	2711.53	1.7852	LES B65 H72	NP22 H435	2.37422e+07	1.12413e+07	1.22474e+07	2.75896e+07	1.24682e+07	1.8955e+07	3.48171e+07	3.37785e+07	3.2197e+07	3.60805e+07	2.69042e+07	5.90699e+06	6.2957e+06	2.75896e+07	7.52263e+06	1.07561e+07	2.75635e+07	2.85908e+07	3.67265e+07	3.20247e+07
Q9HXS0	Q9HXS0_PSEAE	NalC	nalC PA3721	nalC	0.0228241	0.0364763	0.693045	tr|Q9HXS0|Q9HXS0_PSEAE	2	2	301.14	2.7256	LES B65 H72	NP22 H435	786958	88724.9	103889	841774	170089	659075	1.25308e+06	1.28373e+06	1.30529e+06	926676	891765	46622.5	53403.5	841774	102622	373993	992021	1.08658e+06	1.48891e+06	822509
Q9I3A4	Y1618_PSEAE	Putative esterase PA1618 (EC 3.1.2.-)	PA1618		0.0229885	0.0366677	0.691628	sp|Q9I3A4|Y1618_PSEAE	1	1	155.65	1.59931	LES B65 H72	NP22 H435	447779	267719	271593	469142	248329	771954	476441	582081	455512	440135	507414	140679	139611	469142	149828	438046	377183	492686	519593	390660
Q9I659	Q9I659_PSEAE	Probable ClpA/B protease ATP binding subunit	PA0459		0.0232285	0.0369788	0.689573	tr|Q9I659|Q9I659_PSEAE	62	58	6790.07	1.81606	LES B65 H72	NP22 H435	1.00249e+08	4.79779e+07	4.58551e+07	1.00142e+08	5.69198e+07	7.13306e+07	1.51309e+08	1.4535e+08	1.41452e+08	1.28259e+08	1.136e+08	2.52111e+07	2.35715e+07	1.00142e+08	3.43422e+07	4.04767e+07	1.19786e+08	1.23027e+08	1.61351e+08	1.13841e+08
Q9HU76	Q9HU76_PSEAE	Outer membrane lipoprotein Blc	blc PA5107	blc	0.0234396	0.0371723	0.687778	tr|Q9HU76|Q9HU76_PSEAE	6	6	519.09	1.41369	LES B65 H72	NP22 H435	1.10794e+06	775499	763873	1.26986e+06	832890	1.03656e+06	1.62548e+06	1.43964e+06	1.37357e+06	1.23988e+06	1.25549e+06	407503	392664	1.26986e+06	502518	588199	1.28683e+06	1.21854e+06	1.5668e+06	1.1005e+06
Q9I073	Y2770_PSEAE	Uncharacterized isomerase PA2770 (EC 5.1.-.-)	PA2770		0.0234403	0.0371723	0.687773	sp|Q9I073|Y2770_PSEAE	5	5	499.01	1.6943	NP22 H435	LES B65 H72	3.30348e+06	4.04327e+06	5.60059e+06	2.81181e+06	4.01646e+06	3.70641e+06	2.5108e+06	1.77665e+06	2.24077e+06	1.43725e+06	3.74343e+06	2.12463e+06	2.87895e+06	2.81181e+06	2.42331e+06	2.10321e+06	1.98771e+06	1.50379e+06	2.55601e+06	1.27569e+06
Q9I672	Q9I672_PSEAE	Uncharacterized protein	PA0446		0.0235498	0.0372741	0.686847	tr|Q9I672|Q9I672_PSEAE	18	18	2754.88	1.71376	NP22 H435	LES B65 H72	6.1542e+07	2.72802e+07	3.3056e+07	5.63454e+07	3.04839e+07	2.10977e+07	2.26747e+07	2.60428e+07	2.80225e+07	2.39457e+07	6.97382e+07	1.4335e+07	1.69922e+07	5.63454e+07	1.83923e+07	1.1972e+07	1.79508e+07	2.20432e+07	3.19647e+07	2.1254e+07
Q9I3K3	Q9I3K3_PSEAE	Uncharacterized protein	PA1509		0.0236082	0.0372949	0.686354	tr|Q9I3K3|Q9I3K3_PSEAE	3	3	214.07	1.84432	NP22 H435	LES B65 H72	152299	254375	483351	239121	260955	185506	135268	138266	168973	125707	172583	133667	248464	239121	157445	105266	107087	117031	192744	111576
Q9HTJ2	BETA_PSEAE	Oxygen-dependent choline dehydrogenase (CDH) (CHD) (EC 1.1.99.1) (Betaine aldehyde dehydrogenase) (BADH) (EC 1.2.1.8)	betA PA5372	betA	0.023723	0.0374044	0.685389	sp|Q9HTJ2|BETA_PSEAE	20	20	2540.61	1.22718	NP22 H435	LES B65 H72	1.71508e+07	1.37828e+07	1.61715e+07	1.31064e+07	1.22547e+07	1.30602e+07	1.23378e+07	1.09434e+07	1.13015e+07	1.14081e+07	1.9435e+07	7.24247e+06	8.31287e+06	1.31064e+07	7.39377e+06	7.41102e+06	9.7674e+06	9.26272e+06	1.28914e+07	1.01257e+07
P20574	TRPD_PSEAE	Anthranilate phosphoribosyltransferase (EC 2.4.2.18)	trpD PA0650	trpD	0.0237816	0.0374251	0.684897	sp|P20574|TRPD_PSEAE	2	2	186.82	1.70749	LES B65 H72	NP22 H435	244062	363986	356630	171749	265294	664050	502175	495326	441944	289926	276567	191265	183323	171749	160063	376816	397555	419255	504117	257336
Q9HT29	Q9HT29_PSEAE	Uncharacterized protein	PA5545		0.0240384	0.0377299	0.682755	tr|Q9HT29|Q9HT29_PSEAE	1	1	49.23	3.77221	NP22 H435	LES B65 H72	205355	58258	101201	192363	59528.9	4496.72	37725.5	51207.9	41313.8	28742.7	232704	30613	52021.5	192363	35916.4	2551.67	29866	43343.4	47125.8	25511.7
Q9HTN2	ARGB_PSEAE	Acetylglutamate kinase (EC 2.7.2.8) (N-acetyl-L-glutamate 5-phosphotransferase) (NAG kinase) (NAGK)	argB PA5323	argB	0.024067	0.0377299	0.682517	sp|Q9HTN2|ARGB_PSEAE	13	13	1626.84	1.67052	LES B65 H72	NP22 H435	1.89227e+07	6.5247e+06	1.00592e+07	1.94193e+07	1.02791e+07	1.8196e+07	2.25755e+07	2.42431e+07	2.23761e+07	2.15352e+07	2.14428e+07	3.42855e+06	5.17087e+06	1.94193e+07	6.20182e+06	1.03254e+07	1.78722e+07	2.05199e+07	2.5524e+07	1.91145e+07
P23620	PHOB_PSEAE	Phosphate regulon transcriptional regulatory protein PhoB	phoB PA5360	phoB	0.024204	0.0378725	0.681382	sp|P23620|PHOB_PSEAE	2	2	180.73	1.83817	NP22 H435	LES B65 H72	1.01444e+06	1.91943e+06	1.95184e+06	973437	1.45119e+06	1.08403e+06	459100	601614	774987	1.05723e+06	1.14954e+06	1.00861e+06	1.00333e+06	973437	875568	615137	363454	509218	884012	938385
Q9HW53	Q9HW53_PSEAE	Uncharacterized protein	PA4348		0.0244845	0.0382388	0.679072	tr|Q9HW53|Q9HW53_PSEAE	6	6	537.26	2.54405	LES B65 H72	NP22 H435	3.08205e+06	1.23885e+06	949611	3.27507e+06	957976	6.0932e+06	4.82112e+06	1.77345e+06	5.3701e+06	6.11964e+06	3.49252e+06	650981	488141	3.27507e+06	577988	3.45759e+06	3.81672e+06	1.50108e+06	6.12557e+06	5.43173e+06
Q9HT70	METN2_PSEAE	Methionine import ATP-binding protein MetN 2 (EC 3.6.3.-)	metN2 PA5503	metN2	0.0245916	0.0383333	0.678196	sp|Q9HT70|METN2_PSEAE	4	4	261.05	1.43309	LES B65 H72	NP22 H435	1.09762e+06	1.20015e+06	656339	717957	853176	1.12865e+06	1.40291e+06	1.47257e+06	1.43916e+06	1.04178e+06	1.2438e+06	630647	337387	717957	514758	640457	1.11063e+06	1.24641e+06	1.64162e+06	924672
Q9HU42	HIS51_PSEAE	Imidazole glycerol phosphate synthase subunit HisH 1 (EC 2.4.2.-) (IGP synthase glutamine amidotransferase subunit 1) (IGP synthase subunit HisH 1) (ImGP synthase subunit HisH 1) (IGPS subunit HisH 1)	hisH1 PA5142	hisH1	0.0247689	0.0384774	0.676752	sp|Q9HU42|HIS51_PSEAE	7	6	646.09	1.19868	NP22 H435	LES B65 H72	2.74709e+06	2.6169e+06	2.67277e+06	2.84425e+06	2.56901e+06	2.83861e+06	1.91089e+06	2.20892e+06	2.19677e+06	2.06549e+06	3.11295e+06	1.37511e+06	1.37392e+06	2.84425e+06	1.55e+06	1.61077e+06	1.51279e+06	1.86968e+06	2.50582e+06	1.83331e+06
Q9I7B8	SYGB_PSEAE	Glycine--tRNA ligase beta subunit (EC 6.1.1.14) (Glycyl-tRNA synthetase beta subunit) (GlyRS)	glyS PA0008	glyS	0.0247776	0.0384774	0.676681	sp|Q9I7B8|SYGB_PSEAE	21	20	2592.55	1.56085	LES B65 H72	NP22 H435	1.55823e+07	9.7545e+06	7.66093e+06	1.47039e+07	8.03674e+06	1.2171e+07	1.8457e+07	1.97434e+07	1.85674e+07	1.80605e+07	1.76576e+07	5.12572e+06	3.93805e+06	1.47039e+07	4.84891e+06	6.90643e+06	1.46118e+07	1.67112e+07	2.11794e+07	1.60303e+07
Q9I602	Q9I602_PSEAE	Uncharacterized protein	PA0534		0.0249327	0.0386309	0.675424	tr|Q9I602|Q9I602_PSEAE	3	3	286.89	1.90805	NP22 H435	LES B65 H72	832238	1.10046e+06	1.069e+06	883635	1.48181e+06	1.32787e+06	401396	465454	340486	277689	943076	578261	549514	883635	894038	753502	317771	393970	388386	246475
Q9HTX2	Q9HTX2_PSEAE	Probable transcriptional regulator	PA5218		0.0249963	0.0386309	0.67491	tr|Q9HTX2|Q9HTX2_PSEAE	1	1	46.71	4.51823	LES B65 H72	NP22 H435	26706.3	16597.2	934.275	44981.7	8018.93	30282.2	127974	110525	95342.7	75221.7	30263	8721.39	480.258	44981.7	4838.17	17183.7	101312	93550.9	108756	66766.1
Q9HUW8	Q9HUW8_PSEAE	Uncharacterized protein	PA4842		0.0250172	0.0386309	0.674742	tr|Q9HUW8|Q9HUW8_PSEAE	9	8	1136.99	1.73522	LES B65 H72	NP22 H435	9.36747e+06	5.55549e+06	4.44672e+06	8.74989e+06	5.58601e+06	6.57427e+06	1.49119e+07	1.342e+07	1.21039e+07	1.14767e+07	1.0615e+07	2.91926e+06	2.28581e+06	8.74989e+06	3.37028e+06	3.73058e+06	1.18053e+07	1.13589e+07	1.38067e+07	1.01866e+07
Q9I0V6	Q9I0V6_PSEAE	Probable Resistance-Nodulation-Cell Division (RND) efflux transporter	PA2527		0.0259818	0.0400452	0.667079	tr|Q9I0V6|Q9I0V6_PSEAE	1	1	23.6	2.13892	LES B65 H72	NP22 H435	100600	17867	107430	71995.6	63741.2	153721	120379	148795	155775	194835	113998	9388.63	55223.9	71995.6	38457.8	87229.2	95300.3	125943	177689	172934
Q9I300	Q9I300_PSEAE	Probable 3-hydroxyacyl-CoA dehydrogenase	PA1737		0.0260847	0.0401288	0.666274	tr|Q9I300|Q9I300_PSEAE	1	1	76.38	1.71925	LES B65 H72	NP22 H435	215084	114720	129270	295672	310827	270602	356343	361846	380578	462624	243729	60282.4	66450.4	295672	187536	153554	282105	306274	434118	410621
Q9I2S4	Q9I2S4_PSEAE	Probable enoyl-CoA hydratase/isomerase	PA1821		0.026373	0.0404966	0.664034	tr|Q9I2S4|Q9I2S4_PSEAE	10	9	1129.33	1.26719	LES B65 H72	NP22 H435	6.79172e+06	5.52015e+06	5.274e+06	6.02021e+06	4.53835e+06	7.14928e+06	8.16863e+06	7.69921e+06	6.78327e+06	5.8638e+06	7.69625e+06	2.90068e+06	2.71106e+06	6.02021e+06	2.73818e+06	4.05687e+06	6.46683e+06	6.51677e+06	7.73755e+06	5.20465e+06
Q9HU78	HUTC_PSEAE	Histidine utilization repressor	hutC PA5105	hutC	0.0264716	0.0405179	0.663272	sp|Q9HU78|HUTC_PSEAE	6	5	392.65	1.19621	NP22 H435	LES B65 H72	1.62856e+06	1.62052e+06	1.67369e+06	1.62793e+06	1.55822e+06	1.72247e+06	1.13177e+06	1.30584e+06	1.333e+06	1.28576e+06	1.84545e+06	851541	860351	1.62793e+06	940140	977419	895986	1.10529e+06	1.52053e+06	1.14123e+06
Q9HYI9	Q9HYI9_PSEAE	Probable pyruvate dehydrogenase E1 component, beta chain	PA3416		0.0265377	0.0405179	0.662763	tr|Q9HYI9|Q9HYI9_PSEAE	8	8	850.45	1.25029	NP22 H435	LES B65 H72	3.98887e+06	2.71644e+06	2.87007e+06	3.66772e+06	3.03409e+06	2.40969e+06	2.78876e+06	2.74315e+06	2.60021e+06	2.47695e+06	4.52011e+06	1.42741e+06	1.47534e+06	3.66772e+06	1.8306e+06	1.36738e+06	2.20777e+06	2.32186e+06	2.96601e+06	2.19852e+06
Q9HZ27	Q9HZ27_PSEAE	Uncharacterized protein	PA3213		0.0265619	0.0405179	0.662576	tr|Q9HZ27|Q9HZ27_PSEAE	4	4	502.55	2.0039	LES B65 H72	NP22 H435	1.11439e+06	287699	608675	812880	562457	2.0738e+06	1.16347e+06	1.20411e+06	1.52594e+06	818111	1.26281e+06	151178	312885	812880	339354	1.17678e+06	921080	1.01918e+06	1.74061e+06	726148
Q9I385	Q9I385_PSEAE	Uncharacterized protein	PA1640		0.0265838	0.0405179	0.662408	tr|Q9I385|Q9I385_PSEAE	4	4	288.49	1.64533	LES B65 H72	NP22 H435	1.08887e+06	681551	717105	1.04859e+06	729218	760442	1.54741e+06	1.62465e+06	1.65017e+06	1.43522e+06	1.23388e+06	358136	368623	1.04859e+06	439969	431514	1.22504e+06	1.37513e+06	1.88232e+06	1.27389e+06
Q9I1I5	Q9I1I5_PSEAE	Glucose dehydrogenase	gcd PA2290	gcd	0.026645	0.0405361	0.661938	tr|Q9I1I5|Q9I1I5_PSEAE	4	4	327.77	1.40356	LES B65 H72	NP22 H435	694033	488755	388713	632174	456544	644791	838495	919543	692640	638314	786465	256828	199815	632174	275453	365888	663808	778320	790081	566561
Q9HWU9	Q9HWU9_PSEAE	Probable dehydrogenase	PA4079		0.0267261	0.0405845	0.661316	tr|Q9HWU9|Q9HWU9_PSEAE	7	7	829.85	2.15082	LES B65 H72	NP22 H435	2.99333e+06	474649	730340	2.437e+06	899208	2.23734e+06	3.14669e+06	3.43888e+06	3.78094e+06	3.60157e+06	3.39199e+06	249415	375427	2.437e+06	542531	1.26958e+06	2.49113e+06	2.91074e+06	4.31284e+06	3.19672e+06
Q9HYU2	Q9HYU2_PSEAE	Uncharacterized protein	PA3301		0.0268532	0.0407023	0.660344	tr|Q9HYU2|Q9HYU2_PSEAE	2	2	100.83	3.42279	NP22 H435	LES B65 H72	425999	612472	649591	259665	2.16786e+06	199165	270262	232747	248735	251497	482734	321837	333918	259665	1.30796e+06	113017	213958	197002	283728	223226
Q9I553	SYA_PSEAE	Alanine--tRNA ligase (EC 6.1.1.7) (Alanyl-tRNA synthetase) (AlaRS)	alaS PA0903	alaS	0.0269257	0.0407172	0.659792	sp|Q9I553|SYA_PSEAE	27	25	2922.96	1.56131	LES B65 H72	NP22 H435	2.07635e+07	1.09254e+07	1.12257e+07	1.85316e+07	1.11173e+07	1.49634e+07	2.57146e+07	2.52625e+07	2.35226e+07	2.38308e+07	2.35288e+07	5.74101e+06	5.77052e+06	1.85316e+07	6.70755e+06	8.49103e+06	2.03574e+07	2.13827e+07	2.68317e+07	2.1152e+07
Q9HXH1	Q9HXH1_PSEAE	Uncharacterized protein	PA3833		0.0269619	0.0407172	0.659516	tr|Q9HXH1|Q9HXH1_PSEAE	2	2	182.16	1.41897	NP22 H435	LES B65 H72	802594	1.23908e+06	1.37654e+06	1.06514e+06	1.43593e+06	776680	696475	859166	794234	1.04498e+06	909484	651100	707603	1.06514e+06	866357	440729	551376	727216	905967	927515
Q9HWE0	RL22_PSEAE	50S ribosomal protein L22	rplV PA4258	rplV	0.0273921	0.041291	0.656266	sp|Q9HWE0|RL22_PSEAE	8	8	1474.43	1.24229	NP22 H435	LES B65 H72	5.57379e+07	4.72607e+07	4.69805e+07	5.7943e+07	4.23579e+07	3.3397e+07	4.00509e+07	4.28128e+07	3.87e+07	4.65063e+07	6.3161e+07	2.48342e+07	2.415e+07	5.7943e+07	2.55564e+07	1.89512e+07	3.1707e+07	3.62376e+07	4.41443e+07	4.12786e+07
Q9I370	Q9I370_PSEAE	Probable glutathione S-transferase	PA1655		0.0274955	0.041342	0.65549	tr|Q9I370|Q9I370_PSEAE	3	3	201.64	2.32665	LES B65 H72	NP22 H435	1.15198e+06	283633	369091	1.08359e+06	420927	664555	1.85297e+06	1.47297e+06	1.97256e+06	1.73636e+06	1.30541e+06	149041	189729	1.08359e+06	253964	377103	1.46693e+06	1.24675e+06	2.25006e+06	1.54118e+06
Q9HTC6	Q9HTC6_PSEAE	Probable peptidase	PA5440		0.0275264	0.041342	0.655259	tr|Q9HTC6|Q9HTC6_PSEAE	2	2	118.91	2.81125	LES B65 H72	NP22 H435	164496	15341.6	19742.4	116798	23026	298861	130680	114589	140282	269736	186403	8061.59	10148.5	116798	13892.6	169589	103455	96990.7	160016	239415
Q9I104	DSBD2_PSEAE	Thiol:disulfide interchange protein DsbD 2 (EC 1.8.1.8) (Protein-disulfide reductase 2) (Disulfide reductase 2)	dsbD2 PA2478	dsbD2	0.0278108	0.0416319	0.65314	sp|Q9I104|DSBD2_PSEAE	6	6	632.85	1.12189	NP22 H435	LES B65 H72	7.05742e+06	7.59364e+06	7.92818e+06	6.69206e+06	8.00378e+06	6.55455e+06	6.89423e+06	6.15737e+06	6.51331e+06	7.10568e+06	7.99732e+06	3.99025e+06	4.07543e+06	6.69206e+06	4.82903e+06	3.71939e+06	5.45793e+06	5.21172e+06	7.4296e+06	6.30693e+06
Q9I5I5	Q9I5I5_PSEAE	Probable enoyl-CoA hydratase/isomerase	PA0744		0.0278206	0.0416319	0.653068	tr|Q9I5I5|Q9I5I5_PSEAE	15	15	1894.08	1.30226	LES B65 H72	NP22 H435	1.38057e+07	8.10349e+06	1.1541e+07	1.25442e+07	9.28296e+06	1.28312e+07	1.47924e+07	1.38411e+07	1.59332e+07	1.45877e+07	1.56443e+07	4.25816e+06	5.93257e+06	1.25442e+07	5.60081e+06	7.2811e+06	1.17107e+07	1.17154e+07	1.81747e+07	1.29479e+07
Q06553	PRTR_PSEAE	HTH-type transcriptional regulator PrtR (Pyocin repressor protein)	prtR PA0611	prtR	0.0278742	0.0416364	0.652671	sp|Q06553|PRTR_PSEAE	3	3	233.22	1.39823	NP22 H435	LES B65 H72	2.88699e+06	3.259e+06	4.64064e+06	2.56358e+06	3.47852e+06	2.37813e+06	2.95019e+06	1.9297e+06	2.36486e+06	2.41287e+06	3.27148e+06	1.71252e+06	2.38549e+06	2.56358e+06	2.09874e+06	1.34948e+06	2.33557e+06	1.63334e+06	2.69755e+06	2.14164e+06
Q9HXZ4	PYRG_PSEAE	CTP synthase (EC 6.3.4.2) (Cytidine 5'-triphosphate synthase) (Cytidine triphosphate synthetase) (CTP synthetase) (CTPS) (UTP--ammonia ligase)	pyrG PA3637	pyrG	0.0280599	0.0418379	0.651299	sp|Q9HXZ4|PYRG_PSEAE	28	28	4116.96	1.16542	LES B65 H72	NP22 H435	6.32158e+07	4.80201e+07	5.13139e+07	5.13898e+07	5.53975e+07	6.74098e+07	6.84882e+07	5.78584e+07	6.02785e+07	5.98561e+07	7.16348e+07	2.52332e+07	2.63776e+07	5.13898e+07	3.34237e+07	3.82518e+07	5.42198e+07	4.89725e+07	6.87585e+07	5.31277e+07
Q9I1X1	Q9I1X1_PSEAE	Alpha-1,4 glucan phosphorylase (EC 2.4.1.1)	glgP PA2144	glgP	0.0284534	0.042348	0.648416	tr|Q9I1X1|Q9I1X1_PSEAE	14	14	1335.6	1.39849	LES B65 H72	NP22 H435	3.92273e+06	2.03081e+06	2.41334e+06	2.7934e+06	3.7104e+06	3.94328e+06	4.38575e+06	4.62108e+06	4.38283e+06	3.46362e+06	4.44516e+06	1.06714e+06	1.24056e+06	2.7934e+06	2.23864e+06	2.23762e+06	3.47205e+06	3.91138e+06	4.99941e+06	3.07427e+06
Q9LCT6	DDLB_PSEAE	D-alanine--D-alanine ligase B (EC 6.3.2.4) (D-Ala-D-Ala ligase B) (D-alanylalanine synthetase B)	ddlB PA4410	ddlB	0.0285737	0.0424502	0.647541	sp|Q9LCT6|DDLB_PSEAE	14	13	1674.03	1.40418	LES B65 H72	NP22 H435	1.34772e+07	6.76411e+06	8.02251e+06	1.31488e+07	9.11714e+06	1.29167e+07	1.52241e+07	1.35337e+07	1.38696e+07	1.54088e+07	1.52721e+07	3.55435e+06	4.12392e+06	1.31488e+07	5.50077e+06	7.32962e+06	1.20524e+07	1.14552e+07	1.58207e+07	1.36767e+07
Q9HUM5	HISZ_PSEAE	ATP phosphoribosyltransferase regulatory subunit	hisZ PA4939	hisZ	0.0286598	0.0424576	0.646917	sp|Q9HUM5|HISZ_PSEAE	9	9	862.68	1.59361	LES B65 H72	NP22 H435	3.02903e+06	1.36013e+06	1.24476e+06	2.64709e+06	1.8066e+06	2.36719e+06	3.27726e+06	3.67701e+06	3.65556e+06	3.09871e+06	3.43244e+06	714709	639861	2.64709e+06	1.09e+06	1.34326e+06	2.5945e+06	3.1123e+06	4.16983e+06	2.75039e+06
Q9I048	DUSA_PSEAE	tRNA-dihydrouridine(20/20a) synthase (EC 1.3.1.-) (EC 1.3.1.91) (U20-specific dihydrouridine synthase) (U20-specific Dus) (tRNA-dihydrouridine synthase A)	dusA PA2795	dusA	0.0286819	0.0424576	0.646757	sp|Q9I048|DUSA_PSEAE	3	2	119.46	1.42391	LES B65 H72	NP22 H435	341775	226458	297921	248191	247894	560459	377878	302728	340755	357893	387293	118998	153144	248191	149565	318033	299153	256235	388692	317662
Q9I2U9	Q9I2U9_PSEAE	Peptidyl-prolyl cis-trans isomerase (PPIase) (EC 5.2.1.8)	ppiB PA1793	ppiB	0.0289337	0.04267	0.644941	tr|Q9I2U9|Q9I2U9_PSEAE	8	8	1241.83	1.20902	NP22 H435	LES B65 H72	1.47196e+07	1.28474e+07	1.32202e+07	1.74571e+07	1.41237e+07	1.05978e+07	1.17265e+07	1.20687e+07	1.1452e+07	1.40117e+07	1.66799e+07	6.75095e+06	6.79574e+06	1.74571e+07	8.52146e+06	6.01372e+06	9.28348e+06	1.02152e+07	1.30631e+07	1.24366e+07
Q9I2X2	Q9I2X2_PSEAE	Uncharacterized protein	PA1767		0.0289865	0.04267	0.644561	tr|Q9I2X2|Q9I2X2_PSEAE	8	6	505.92	1.84803	LES B65 H72	NP22 H435	1.9225e+06	893975	957112	1.80157e+06	1.01327e+06	1.19984e+06	2.85346e+06	2.53729e+06	2.82342e+06	2.76159e+06	2.17854e+06	469759	491997	1.80157e+06	611348	680849	2.25899e+06	2.14761e+06	3.22062e+06	2.45116e+06
Q9I3G1	Q9I3G1_PSEAE	Cytochrome c oxidase, cbb3-type, CcoO subunit	ccoO2 PA1556	ccoO2	0.0290212	0.04267	0.644312	tr|Q9I3G1|Q9I3G1_PSEAE	13	9	1508.87	1.50247	LES B65 H72	NP22 H435	4.57372e+07	2.01038e+07	2.58167e+07	5.18203e+07	3.19452e+07	5.39133e+07	5.06047e+07	5.30583e+07	5.34034e+07	5.25892e+07	5.18285e+07	1.0564e+07	1.32709e+07	5.18203e+07	1.92739e+07	3.05932e+07	4.0062e+07	4.49096e+07	6.09162e+07	4.66777e+07
Q9I689	Q9I689_PSEAE	ATP-dependent RNA helicase RhlE (EC 3.6.4.13)	rhlE PA0428	rhlE	0.0290751	0.04267	0.643926	tr|Q9I689|Q9I689_PSEAE	13	13	1168.99	1.19436	LES B65 H72	NP22 H435	3.94949e+06	3.94718e+06	3.53801e+06	4.073e+06	4.87639e+06	5.61328e+06	4.9735e+06	4.86008e+06	4.38803e+06	4.51092e+06	4.47548e+06	2.07413e+06	1.81869e+06	4.073e+06	2.94214e+06	3.18527e+06	3.93735e+06	4.11367e+06	5.00534e+06	4.00385e+06
Q9I5H1	Q9I5H1_PSEAE	Uncharacterized protein	PA0758		0.0290846	0.04267	0.643859	tr|Q9I5H1|Q9I5H1_PSEAE	6	6	551.8	1.37574	NP22 H435	LES B65 H72	6.51273e+06	4.55606e+06	4.0647e+06	6.36831e+06	4.53913e+06	4.81496e+06	3.5943e+06	3.38881e+06	3.39953e+06	3.73108e+06	7.38009e+06	2.39408e+06	2.08943e+06	6.36831e+06	2.73865e+06	2.73226e+06	2.84549e+06	2.86836e+06	3.87778e+06	3.31167e+06
Q9HXE7	Q9HXE7_PSEAE	Carboxylesterase	PA3859		0.029205	0.0427353	0.642998	tr|Q9HXE7|Q9HXE7_PSEAE	5	5	1142.72	1.19827	NP22 H435	LES B65 H72	1.87407e+07	1.55072e+07	1.57926e+07	1.92916e+07	1.85142e+07	1.57766e+07	1.65905e+07	1.48851e+07	1.34988e+07	1.25601e+07	2.12366e+07	8.14859e+06	8.1181e+06	1.92916e+07	1.11704e+07	8.95245e+06	1.31341e+07	1.25991e+07	1.53978e+07	1.11482e+07
Q9I6G0	Q9I6G0_PSEAE	L-threonine dehydratase (EC 4.3.1.19) (Threonine deaminase)	ilvA1 ilvA PA0331	ilvA1	0.0292329	0.0427353	0.642799	tr|Q9I6G0|Q9I6G0_PSEAE;tr|Q9I418|Q9I418_PSEAE	13	13	991.33	1.19258	LES B65 H72	NP22 H435	4.22845e+06	3.55337e+06	3.50407e+06	3.87082e+06	3.12201e+06	3.92679e+06	4.83775e+06	4.52117e+06	4.60416e+06	3.90892e+06	4.79159e+06	1.8672e+06	1.80124e+06	3.87082e+06	1.88364e+06	2.22826e+06	3.82988e+06	3.82681e+06	5.25188e+06	3.46952e+06
Q9HWW7	Q9HWW7_PSEAE	Probable thioredoxin	PA4061		0.029322	0.0427896	0.642165	tr|Q9HWW7|Q9HWW7_PSEAE	14	14	2274.92	1.57082	NP22 H435	LES B65 H72	3.9036e+07	6.93381e+07	7.90987e+07	4.01931e+07	6.10987e+07	4.47481e+07	3.68969e+07	3.63235e+07	3.6707e+07	2.91547e+07	4.42348e+07	3.64353e+07	4.06601e+07	4.01931e+07	3.68635e+07	2.53924e+07	2.92101e+07	3.07449e+07	4.1871e+07	2.58775e+07
Q9HYY4	Q9HYY4_PSEAE	Probable oxidoreductase	PA3256		0.029391	0.042806	0.641675	tr|Q9HYY4|Q9HYY4_PSEAE	13	13	1278.01	1.11066	NP22 H435	LES B65 H72	1.00713e+07	9.24373e+06	1.04627e+07	9.51646e+06	1.01659e+07	9.81299e+06	9.27715e+06	8.26553e+06	8.89142e+06	8.285e+06	1.14126e+07	4.85733e+06	5.37827e+06	9.51646e+06	6.13353e+06	5.56839e+06	7.34441e+06	6.99612e+06	1.01423e+07	7.35369e+06
Q9I6B3	TRMB_PSEAE	tRNA (guanine-N(7)-)-methyltransferase (EC 2.1.1.33) (tRNA (guanine(46)-N(7))-methyltransferase) (tRNA(m7G46)-methyltransferase)	trmB PA0382	trmB	0.0294373	0.042806	0.641347	sp|Q9I6B3|TRMB_PSEAE	2	2	175.22	1.39162	NP22 H435	LES B65 H72	1.08946e+06	1.8803e+06	1.62955e+06	1.50573e+06	1.76455e+06	1.45534e+06	949715	1.14188e+06	956848	1.15119e+06	1.23456e+06	988044	837658	1.50573e+06	1.06463e+06	825833	751858	966515	1.09146e+06	1.02178e+06
Q9I671	Q9I671_PSEAE	Glutaryl-CoA dehydrogenase	gcdH PA0447	gcdH	0.0295425	0.0428832	0.640602	tr|Q9I671|Q9I671_PSEAE	27	26	3979.73	1.45557	NP22 H435	LES B65 H72	1.84039e+08	9.73742e+07	9.63147e+07	1.41852e+08	1.04815e+08	7.98206e+07	9.22194e+07	8.79201e+07	8.86421e+07	8.03683e+07	2.08549e+08	5.11675e+07	4.95099e+07	1.41852e+08	6.32397e+07	4.52943e+07	7.3007e+07	7.44174e+07	1.01112e+08	7.13342e+07
Q9HWH3	Q9HWH3_PSEAE	Probable outer membrane protein	opmD PA4208	opmD	0.0296564	0.0429728	0.639799	tr|Q9HWH3|Q9HWH3_PSEAE	5	5	658.42	1.62004	LES B65 H72	NP22 H435	2.15682e+06	1.19259e+06	797227	1.25658e+06	1.29277e+06	2.58344e+06	2.09715e+06	2.67105e+06	1.43463e+06	2.06151e+06	2.44407e+06	626673	409809	1.25658e+06	779982	1.46598e+06	1.66024e+06	2.26083e+06	1.63645e+06	1.82978e+06
Q9I5X8	Q9I5X8_PSEAE	Uncharacterized protein	PA0558		0.0298814	0.0431842	0.638218	tr|Q9I5X8|Q9I5X8_PSEAE	5	5	360.58	1.26005	NP22 H435	LES B65 H72	1.6282e+06	1.92015e+06	2.22767e+06	1.43212e+06	1.74084e+06	1.45151e+06	1.31218e+06	1.30582e+06	1.40946e+06	1.62312e+06	1.84505e+06	1.00899e+06	1.14512e+06	1.43212e+06	1.05032e+06	823664	1.03881e+06	1.10527e+06	1.60775e+06	1.44067e+06
Q9HUM0	HFQ_PSEAE	RNA-binding protein Hfq	hfq PA4944	hfq	0.0299233	0.0431842	0.637925	sp|Q9HUM0|HFQ_PSEAE	1	1	21.5	2.01972	NP22 H435	LES B65 H72	2.03624e+06	3.49019e+06	3.98839e+06	1.78214e+06	4.42066e+06	2.48059e+06	1.81487e+06	1.45841e+06	1.28149e+06	746705	2.30743e+06	1.834e+06	2.05021e+06	1.78214e+06	2.66718e+06	1.40761e+06	1.43677e+06	1.23443e+06	1.46177e+06	662768
Q9HZG8	Q9HZG8_PSEAE	Uncharacterized protein	PA3040		0.0299597	0.0431842	0.637671	tr|Q9HZG8|Q9HZG8_PSEAE	5	5	1409.19	1.35419	NP22 H435	LES B65 H72	8.35571e+07	6.07267e+07	9.04811e+07	9.3065e+07	1.12358e+08	6.05271e+07	6.92627e+07	7.05742e+07	6.78798e+07	5.68111e+07	9.46853e+07	3.19102e+07	4.65112e+07	9.3065e+07	6.77903e+07	3.43462e+07	5.4833e+07	5.97355e+07	7.74292e+07	5.0425e+07
Q59653	PYRB_PSEAE	Aspartate carbamoyltransferase (EC 2.1.3.2) (Aspartate transcarbamylase) (ATCase)	pyrB PA0402	pyrB	0.0305934	0.0438865	0.633283	sp|Q59653|PYRB_PSEAE	7	6	898.22	1.15553	LES B65 H72	NP22 H435	5.77749e+06	5.24446e+06	7.26076e+06	6.45222e+06	6.57131e+06	7.54273e+06	7.32334e+06	7.14948e+06	7.02935e+06	7.13047e+06	6.54694e+06	2.75582e+06	3.73234e+06	6.45222e+06	3.96476e+06	4.28014e+06	5.79764e+06	6.05147e+06	8.01823e+06	6.32894e+06
Q9HXK1	Q9HXK1_PSEAE	Uncharacterized protein	PA3796		0.0306456	0.0438865	0.632924	tr|Q9HXK1|Q9HXK1_PSEAE	4	4	755.44	1.29249	NP22 H435	LES B65 H72	1.30494e+07	1.53144e+07	1.74174e+07	1.51689e+07	2.11108e+07	1.4876e+07	1.22497e+07	1.25984e+07	1.2879e+07	1.08872e+07	1.47873e+07	8.0473e+06	8.95328e+06	1.51689e+07	1.2737e+07	8.44139e+06	9.6977e+06	1.06635e+07	1.46908e+07	9.6634e+06
Q51481	NIRQ_PSEAE	Denitrification regulatory protein NirQ	nirQ PA0520	nirQ	0.0307216	0.0438865	0.632403	sp|Q51481|NIRQ_PSEAE	6	5	611.02	1.5091	LES B65 H72	NP22 H435	2.86098e+06	1.14973e+06	2.36738e+06	2.79493e+06	2.58499e+06	3.9314e+06	3.19454e+06	3.64924e+06	3.24191e+06	3.72693e+06	3.242e+06	604153	1.21694e+06	2.79493e+06	1.55964e+06	2.23088e+06	2.52901e+06	3.08879e+06	3.69798e+06	3.30799e+06
Q9HWS4	Q9HWS4_PSEAE	Uncharacterized protein	PA4104		0.0307627	0.0438865	0.632122	tr|Q9HWS4|Q9HWS4_PSEAE	1	1	16.38	1.68553	LES B65 H72	NP22 H435	155804	219974	338291	143099	292799	602680	357110	347256	330790	300471	176553	115590	173896	143099	176658	341992	282712	293925	377326	266695
Q9HW06	Q9HW06_PSEAE	Probable pyrophosphohydrolase	PA4400		0.0307647	0.0438865	0.632109	tr|Q9HW06|Q9HW06_PSEAE	7	6	573.13	1.31826	NP22 H435	LES B65 H72	5.1639e+06	6.31223e+06	6.56328e+06	5.5264e+06	5.49724e+06	6.15529e+06	3.45185e+06	3.69342e+06	4.04554e+06	4.70035e+06	5.85163e+06	3.31691e+06	3.37381e+06	5.5264e+06	3.31672e+06	3.49283e+06	2.73271e+06	3.12619e+06	4.61467e+06	4.17199e+06
Q9HTS6	Q9HTS6_PSEAE	Nucleoside diphosphate kinase regulator	rnk PA5274	rnk	0.0307669	0.0438865	0.632094	tr|Q9HTS6|Q9HTS6_PSEAE	6	6	1044	1.21655	NP22 H435	LES B65 H72	5.61786e+07	5.08159e+07	5.82085e+07	6.34129e+07	5.6004e+07	4.63744e+07	5.01919e+07	5.18879e+07	4.98977e+07	3.56052e+07	6.36605e+07	2.67024e+07	2.99217e+07	6.34129e+07	3.37896e+07	2.63152e+07	3.97352e+07	4.39189e+07	5.69173e+07	3.16028e+07
P05384	DBHB_PSEAE	DNA-binding protein HU-beta	hupB PA1804	hupB	0.0309943	0.0441343	0.630545	sp|P05384|DBHB_PSEAE	7	7	1196.93	1.46921	NP22 H435	LES B65 H72	4.28547e+08	6.90151e+08	6.43685e+08	4.29041e+08	5.31677e+08	4.50009e+08	4.046e+08	4.22515e+08	3.31262e+08	2.4506e+08	4.8562e+08	3.62655e+08	3.30882e+08	4.29041e+08	3.20784e+08	2.55358e+08	3.20308e+08	3.57625e+08	3.77864e+08	2.17512e+08
Q9HWF9	BFR_PSEAE	Bacterioferritin (BFR) (EC 1.16.3.1)	bfr bfrA PA4235	bfr	0.0311117	0.044225	0.629748	sp|Q9HWF9|BFR_PSEAE	12	12	1424.34	2.02522	LES B65 H72	NP22 H435	1.49585e+07	7.85741e+06	6.77872e+06	2.4501e+07	6.727e+06	1.24252e+07	2.46493e+07	2.45894e+07	3.03755e+07	3.11399e+07	1.69507e+07	4.12885e+06	3.48456e+06	2.4501e+07	4.05869e+06	7.05069e+06	1.9514e+07	2.0813e+07	3.46487e+07	2.76395e+07
Q9HU59	Q9HU59_PSEAE	DNA-binding transcriptional regulator NtrC (Nitrogen regulation protein NR(I))	ntrC PA5125	ntrC	0.0312961	0.0444105	0.628503	tr|Q9HU59|Q9HU59_PSEAE	3	3	161.38	1.63368	LES B65 H72	NP22 H435	270403	154498	287716	298318	240751	616220	472671	345931	298250	311786	306415	81184.7	147898	298318	145256	349675	374198	292803	340208	276738
Q9HZH4	Q9HZH4_PSEAE	Probable transcriptional regulator	PA3034		0.0316498	0.0448351	0.62613	tr|Q9HZH4|Q9HZH4_PSEAE	3	3	163.17	2.11685	LES B65 H72	NP22 H435	246345	83743.7	69883.7	155679	63871.7	220030	156438	222274	240918	471775	279153	44005	35923.2	155679	38536.5	124856	123847	188137	274810	418743
P43335	PHS_PSEAE	Pterin-4-alpha-carbinolamine dehydratase (PHS) (EC 4.2.1.96) (4-alpha-hydroxy-tetrahydropterin dehydratase) (Pterin carbinolamine dehydratase) (PCD)	phhB PA0871	phhB	0.0318817	0.045086	0.624587	sp|P43335|PHS_PSEAE	9	9	861.96	1.21843	NP22 H435	LES B65 H72	3.11311e+07	2.30297e+07	2.52054e+07	3.24264e+07	2.84646e+07	2.32051e+07	2.53853e+07	2.06284e+07	2.42021e+07	2.1692e+07	3.52771e+07	1.21015e+07	1.29567e+07	3.24264e+07	1.71739e+07	1.31678e+07	2.00967e+07	1.74603e+07	2.76068e+07	1.92537e+07
Q9I541	RIMO_PSEAE	Ribosomal protein S12 methylthiotransferase RimO (S12 MTTase) (S12 methylthiotransferase) (EC 2.8.4.4) (Ribosomal protein S12 (aspartate-C(3))-methylthiotransferase) (Ribosome maturation factor RimO)	rimO PA0916	rimO	0.0320395	0.0452314	0.623542	sp|Q9I541|RIMO_PSEAE	8	8	756.95	1.39095	NP22 H435	LES B65 H72	5.74204e+06	4.31419e+06	3.99814e+06	4.50122e+06	4.95311e+06	3.79696e+06	3.82484e+06	3.83857e+06	3.36819e+06	2.07269e+06	6.50677e+06	2.26699e+06	2.05522e+06	4.50122e+06	2.98843e+06	2.15459e+06	3.02799e+06	3.24905e+06	3.84202e+06	1.8397e+06
Q9HXQ1	TRMD_PSEAE	tRNA (guanine-N(1)-)-methyltransferase (EC 2.1.1.228) (M1G-methyltransferase) (tRNA [GM37] methyltransferase)	trmD PA3743	trmD	0.0324002	0.0455735	0.62117	sp|Q9HXQ1|TRMD_PSEAE	2	1	178.26	8.0827	NP22 H435	LES B65 H72	61413.6	6782.95	16931	70100.4	9403.14	1542.16	12653.6	166.878	26.3082	5979.32	69592.6	3564.25	8703.27	70100.4	5673.32	875.104	10017.5	141.249	30.0092	5307.19
Q9HW79	Q9HW79_PSEAE	Uncharacterized protein	PA4322		0.032417	0.0455735	0.62106	tr|Q9HW79|Q9HW79_PSEAE	5	5	669.78	1.22269	LES B65 H72	NP22 H435	3.0441e+06	2.5165e+06	2.40278e+06	2.30829e+06	2.0393e+06	3.40358e+06	2.59197e+06	3.02683e+06	2.88219e+06	3.148e+06	3.44952e+06	1.32235e+06	1.23514e+06	2.30829e+06	1.2304e+06	1.93137e+06	2.05198e+06	2.56197e+06	3.28765e+06	2.79413e+06
Q9I693	Q9I693_PSEAE	Adenosylmethionine-8-amino-7-oxononanoate aminotransferase (EC 2.6.1.62) (7,8-diamino-pelargonic acid aminotransferase) (DAPA AT) (DAPA aminotransferase) (7,8-diaminononanoate synthase) (DANS) (Diaminopelargonic acid synthase)	bioA PA0420	bioA	0.0324521	0.0455735	0.62083	tr|Q9I693|Q9I693_PSEAE;tr|Q9HT42|Q9HT42_PSEAE	18	18	1742.24	1.19737	LES B65 H72	NP22 H435	1.23012e+07	1.14011e+07	1.25863e+07	1.01312e+07	1.06545e+07	1.66647e+07	1.33709e+07	1.20328e+07	1.28259e+07	1.34446e+07	1.39394e+07	5.99094e+06	6.4699e+06	1.01312e+07	6.42833e+06	9.45639e+06	1.05853e+07	1.01848e+07	1.46302e+07	1.19333e+07
Q9HT84	Q9HT84_PSEAE	Uncharacterized protein	PA5487		0.0325033	0.0455735	0.620496	tr|Q9HT84|Q9HT84_PSEAE	1	1	155.65	1.62593	NP22 H435	LES B65 H72	218751	225966	445310	281756	402063	268608	137381	190204	185308	186463	247885	118739	228909	281756	242582	152422	108760	160993	211377	165503
Q9I0D9	Q9I0D9_PSEAE	Uncharacterized protein	PA2703		0.0325811	0.0456049	0.619989	tr|Q9I0D9|Q9I0D9_PSEAE	1	1	155.65	2.87613	NP22 H435	LES B65 H72	991096	1.95396e+06	2.25189e+06	934084	1.32059e+06	1.18307e+06	591964	373866	383285	58669	1.12309e+06	1.02675e+06	1.15757e+06	934084	796767	671332	468638	316448	437205	52074
Q05097	PA1L_PSEAE	PA-I galactophilic lectin (PA-IL) (Galactose-binding lectin)	lecA pa1L PA2570	lecA	0.032798	0.0458302	0.61858	sp|Q05097|PA1L_PSEAE	6	6	1023.43	1.56003	LES B65 H72	NP22 H435	5.48322e+07	2.23719e+07	2.94722e+07	6.54865e+07	4.049e+07	6.03029e+07	7.60664e+07	6.32883e+07	6.57965e+07	6.62911e+07	6.21348e+07	1.17558e+07	1.515e+07	6.54865e+07	2.44293e+07	3.4219e+07	6.02192e+07	5.35685e+07	7.50528e+07	5.88393e+07
Q9HZ16	Q9HZ16_PSEAE	Uncharacterized protein	PA3224		0.0328534	0.0458302	0.618221	tr|Q9HZ16|Q9HZ16_PSEAE	1	1	311.3	2.47719	NP22 H435	LES B65 H72	927182	676683	256315	1.08195e+06	468943	113380	256009	269710	334277	403614	1.05066e+06	355578	131757	1.08195e+06	282934	64337.8	202673	228288	381304	358244
P72151	FLICB_PSEAE	B-type flagellin	fliC PA1092	fliC	0.0329988	0.0458946	0.617282	sp|P72151|FLICB_PSEAE	1	1	155.65	1.61539	NP22 H435	LES B65 H72	667242	977703	812957	489319	920353	674856	354032	631215	355233	378875	756105	513756	417895	489319	555289	382948	280275	534273	405207	336286
Q9HXZ1	DPO3A_PSEAE	DNA polymerase III subunit alpha (EC 2.7.7.7)	dnaE PA3640	dnaE	0.0330259	0.0458946	0.617107	sp|Q9HXZ1|DPO3A_PSEAE	2	2	188.47	1.65447	LES B65 H72	NP22 H435	534525	289667	207270	473055	268651	795991	525933	642129	566219	403376	605713	152212	106546	473055	162089	451687	416363	543511	645874	358033
Q9I2U6	FOLD_PSEAE	Bifunctional protein FolD [Includes: Methylenetetrahydrofolate dehydrogenase (EC 1.5.1.5); Methenyltetrahydrofolate cyclohydrolase (EC 3.5.4.9)]	folD PA1796	folD	0.0330774	0.0458946	0.616776	sp|Q9I2U6|FOLD_PSEAE	10	10	1342.15	1.40371	NP22 H435	LES B65 H72	1.29594e+07	1.57197e+07	1.92766e+07	1.42227e+07	1.95835e+07	1.62096e+07	1.14207e+07	1.07304e+07	1.16793e+07	8.20713e+06	1.46854e+07	8.26026e+06	9.909e+06	1.42227e+07	1.18155e+07	9.19815e+06	9.04137e+06	9.08247e+06	1.33223e+07	7.28457e+06
Q9HU75	Q9HU75_PSEAE	Uncharacterized protein	PA5108		0.0331741	0.0458946	0.616155	tr|Q9HU75|Q9HU75_PSEAE	3	3	257.87	1.45586	LES B65 H72	NP22 H435	6.32e+06	5.39852e+06	4.07819e+06	6.07156e+06	3.77984e+06	1.00009e+07	7.87605e+06	7.13957e+06	7.03162e+06	5.29207e+06	7.1617e+06	2.83678e+06	2.09637e+06	6.07156e+06	2.28054e+06	5.67502e+06	6.2352e+06	6.04308e+06	8.02083e+06	4.69719e+06
Q9HTR2	Q9HTR2_PSEAE	Phosphorylcholine phosphatase	pchP PA5292	pchP	0.0331784	0.0458946	0.616127	tr|Q9HTR2|Q9HTR2_PSEAE	1	1	38.27	5.12098	NP22 H435	LES B65 H72	104953	12553.1	29097.6	125240	67961.5	11103.1	17880.7	23641.5	1645.68	12084.4	118930	6596.28	14957.4	125240	41004.1	6300.47	14155.5	20010.7	1877.19	10726
P20580	TRPE_PSEAE	Anthranilate synthase component 1 (AS) (ASI) (EC 4.1.3.27)	trpE PA0609	trpE	0.0333032	0.04599	0.615327	sp|P20580|TRPE_PSEAE	10	10	899.19	1.34358	LES B65 H72	NP22 H435	3.6177e+06	2.28044e+06	4.0986e+06	3.88464e+06	2.89238e+06	4.56329e+06	3.63668e+06	4.60483e+06	4.72708e+06	5.00506e+06	4.09951e+06	1.19831e+06	2.10686e+06	3.88464e+06	1.7451e+06	2.58945e+06	2.87904e+06	3.89762e+06	5.39209e+06	4.44244e+06
Q9HUX1	SPEA_PSEAE	Biosynthetic arginine decarboxylase (ADC) (EC 4.1.1.19)	speA PA4839	speA	0.0338569	0.0466762	0.611811	sp|Q9HUX1|SPEA_PSEAE	9	9	760.81	1.19501	LES B65 H72	NP22 H435	3.64599e+06	2.72531e+06	2.57112e+06	3.21773e+06	2.76636e+06	3.75648e+06	3.65499e+06	3.72508e+06	3.57264e+06	3.12822e+06	4.13156e+06	1.43207e+06	1.32167e+06	3.21773e+06	1.66907e+06	2.13162e+06	2.89353e+06	3.15299e+06	4.07524e+06	2.77657e+06
Q9HXR4	Q9HXR4_PSEAE	Uncharacterized protein	PA3728		0.0339962	0.0467899	0.610934	tr|Q9HXR4|Q9HXR4_PSEAE	5	4	298.98	1.79795	LES B65 H72	NP22 H435	351915	272121	173326	510774	152803	321817	645630	616700	574833	467715	398783	142992	89097.3	510774	92192.5	182615	511124	521987	655700	415140
Q9HXJ7	BAMB_PSEAE	Outer membrane protein assembly factor BamB	bamB PA3800	bamB	0.0341897	0.0469776	0.609721	sp|Q9HXJ7|BAMB_PSEAE	13	13	1720.83	1.12426	NP22 H435	LES B65 H72	3.30956e+07	3.54125e+07	3.73843e+07	3.58202e+07	3.85496e+07	3.57357e+07	3.22546e+07	3.33257e+07	3.05934e+07	2.84294e+07	3.75033e+07	1.86083e+07	1.92171e+07	3.58202e+07	2.32586e+07	2.02783e+07	2.55349e+07	2.82075e+07	3.48973e+07	2.52336e+07
Q9HVC3	PTH_PSEAE	Peptidyl-tRNA hydrolase (PTH) (EC 3.1.1.29)	pth PA4672	pth	0.0343601	0.0471331	0.608658	sp|Q9HVC3|PTH_PSEAE	2	2	188.22	1.5927	NP22 H435	LES B65 H72	412823	345944	369484	383633	233905	406499	160316	201256	156236	171812	467803	181784	189931	383633	141125	230668	126916	170347	178215	152499
P50598	TOLQ_PSEAE	Tol-Pal system protein TolQ	tolQ PA0969	tolQ	0.0346304	0.0474249	0.60698	sp|P50598|TOLQ_PSEAE	7	7	700.45	1.85482	LES B65 H72	NP22 H435	4.66263e+06	3.03652e+06	3.26283e+06	4.02205e+06	2.6411e+06	2.82244e+06	8.52117e+06	7.94903e+06	7.22628e+06	6.17258e+06	5.2836e+06	1.59561e+06	1.67724e+06	4.02205e+06	1.59349e+06	1.6016e+06	6.74592e+06	6.72822e+06	8.24287e+06	5.47873e+06
P80358	ASTG_PSEAE	Arginine N-succinyltransferase subunit beta (EC 2.3.1.109) (AOST) (AST) (ARUAII)	aruG PA0897	aruG	0.0351869	0.048045	0.603562	sp|P80358|ASTG_PSEAE	9	9	967.87	1.39829	LES B65 H72	NP22 H435	3.6288e+06	2.17189e+06	2.34971e+06	2.635e+06	2.64101e+06	5.40804e+06	3.22644e+06	3.34047e+06	3.3266e+06	3.47242e+06	4.11209e+06	1.14127e+06	1.20786e+06	2.635e+06	1.59344e+06	3.0688e+06	2.55426e+06	2.82744e+06	3.79459e+06	3.08209e+06
Q9I275	Q9I275_PSEAE	Probable glutamine synthetase	PA2040		0.0352	0.048045	0.603482	tr|Q9I275|Q9I275_PSEAE	10	3	1148.59	1.53132	NP22 H435	LES B65 H72	3.19324e+06	5.24768e+06	3.88272e+06	2.6848e+06	3.0818e+06	3.6323e+06	1.86485e+06	2.00793e+06	2.41975e+06	1.88869e+06	3.61852e+06	2.75751e+06	1.99589e+06	2.6848e+06	1.85938e+06	2.06115e+06	1.47634e+06	1.69955e+06	2.76016e+06	1.67639e+06
Q9HXI2	SECF_PSEAE	Protein translocase subunit SecF	secF PA3820	secF	0.0353964	0.0482331	0.602287	sp|Q9HXI2|SECF_PSEAE	3	3	498.65	1.33829	LES B65 H72	NP22 H435	1.66105e+06	2.61065e+06	1.57087e+06	1.76186e+06	2.05335e+06	2.98227e+06	2.85827e+06	2.75358e+06	2.33502e+06	1.99573e+06	1.88227e+06	1.37182e+06	807497	1.76186e+06	1.23887e+06	1.69229e+06	2.2628e+06	2.33069e+06	2.66351e+06	1.77139e+06
Q9HT77	Q9HT77_PSEAE	NrdJb	nrdJb PA5496	nrdJb	0.0356733	0.0485301	0.600612	tr|Q9HT77|Q9HT77_PSEAE	6	6	897.27	1.27734	NP22 H435	LES B65 H72	6.96427e+06	6.78801e+06	5.46284e+06	7.31791e+06	7.43174e+06	7.27866e+06	4.76871e+06	4.77811e+06	4.62423e+06	5.14062e+06	7.89177e+06	3.56691e+06	2.80814e+06	7.31791e+06	4.48389e+06	4.13029e+06	3.77523e+06	4.04429e+06	5.27476e+06	4.56276e+06
Q9HX41	Q9HX41_PSEAE	Phosphomethylpyrimidine kinase	thiD PA3975	thiD	0.0357503	0.0485545	0.600148	tr|Q9HX41|Q9HX41_PSEAE	7	7	1059.7	1.22277	NP22 H435	LES B65 H72	5.69093e+06	5.63542e+06	5.42604e+06	7.03036e+06	4.39778e+06	4.57215e+06	4.69536e+06	4.76722e+06	4.52521e+06	4.48649e+06	6.44885e+06	2.96126e+06	2.78922e+06	7.03036e+06	2.65337e+06	2.59448e+06	3.71716e+06	4.03507e+06	5.16182e+06	3.98217e+06
Q9HV66	ACSA2_PSEAE	Acetyl-coenzyme A synthetase 2 (AcCoA synthetase 2) (Acs 2) (EC 6.2.1.1) (Acetate--CoA ligase 2) (Acyl-activating enzyme 2)	acsA2 acsB PA4733	acsA2	0.0358544	0.0485859	0.599522	sp|Q9HV66|ACSA2_PSEAE	9	7	711.53	1.1537	NP22 H435	LES B65 H72	2.08968e+06	1.72779e+06	1.78215e+06	2.09498e+06	1.71703e+06	1.67777e+06	1.7791e+06	1.64175e+06	1.60308e+06	1.45606e+06	2.36799e+06	907907	916103	2.09498e+06	1.03596e+06	952056	1.40845e+06	1.38961e+06	1.8286e+06	1.29238e+06
Q9I4R3	Q9I4R3_PSEAE	Uncharacterized protein	PA1061		0.0358914	0.0485859	0.5993	tr|Q9I4R3|Q9I4R3_PSEAE	3	3	171.87	1.73905	LES B65 H72	NP22 H435	889517	352164	369141	903956	497590	618444	1.25805e+06	1.11562e+06	1.17054e+06	1.07598e+06	1.00798e+06	185053	189754	903956	300217	350937	995959	944281	1.33522e+06	955033
Q9HYQ8	HLDD_PSEAE	ADP-L-glycero-D-manno-heptose-6-epimerase (EC 5.1.3.20) (ADP-L-glycero-beta-D-manno-heptose-6-epimerase) (ADP-glyceromanno-heptose 6-epimerase) (ADP-hep 6-epimerase) (AGME)	hldD rfaD PA3337	hldD	0.0360977	0.048785	0.598066	sp|Q9HYQ8|HLDD_PSEAE	8	7	1581.86	1.48334	NP22 H435	LES B65 H72	5.99505e+06	3.14313e+06	3.35164e+06	5.76034e+06	4.5363e+06	2.42866e+06	3.26101e+06	3.28498e+06	3.21603e+06	3.17087e+06	6.79347e+06	1.65163e+06	1.72289e+06	5.76034e+06	2.73694e+06	1.37814e+06	2.58163e+06	2.78047e+06	3.66846e+06	2.81443e+06
Q51564	DAPF_PSEAE	Diaminopimelate epimerase (DAP epimerase) (EC 5.1.1.7) (PLP-independent amino acid racemase)	dapF PA5278	dapF	0.0367672	0.0496083	0.594103	sp|Q51564|DAPF_PSEAE	4	4	647.56	1.28067	NP22 H435	LES B65 H72	2.08809e+06	1.78628e+06	2.26101e+06	1.93893e+06	2.49695e+06	2.17993e+06	1.52158e+06	1.74902e+06	1.41286e+06	1.39107e+06	2.36618e+06	938643	1.16226e+06	1.93893e+06	1.50652e+06	1.237e+06	1.20459e+06	1.4804e+06	1.61162e+06	1.2347e+06
P34003	AROK_PSEAE	Shikimate kinase (SK) (EC 2.7.1.71)	aroK PA5039	aroK	0.036844	0.0496305	0.593652	sp|P34003|AROK_PSEAE	1	1	36.04	2.61855	NP22 H435	LES B65 H72	187926	304481	246426	146128	223238	9554.48	87236.7	70585.2	83140.5	172694	212954	159996	126674	146128	134689	5421.71	69062.3	59744.8	94836.7	153282
Q9HVB6	Q9HVB6_PSEAE	Uncharacterized protein	PA4679		0.0369571	0.0496616	0.59299	tr|Q9HVB6|Q9HVB6_PSEAE	3	3	144.96	1.37548	NP22 H435	LES B65 H72	382818	416829	440829	366781	435919	415045	315171	323818	244906	186487	433802	219032	226606	366781	263009	235518	249510	274087	279359	165524
Q9HZA4	LEUD_PSEAE	3-isopropylmalate dehydratase small subunit (EC 4.2.1.33) (Alpha-IPM isomerase) (IPMI) (Isopropylmalate isomerase)	leuD PA3120	leuD	0.0369877	0.0496616	0.592811	sp|Q9HZA4|LEUD_PSEAE	14	14	1411.79	3.19441	NP22 H435	LES B65 H72	1.37257e+07	5.25301e+07	3.68873e+07	1.24761e+07	7.32881e+07	2.38653e+07	1.08463e+07	8.72245e+06	8.14978e+06	7.553e+06	1.55537e+07	2.76031e+07	1.89617e+07	1.24761e+07	4.42179e+07	1.35424e+07	8.58667e+06	7.38286e+06	9.29629e+06	6.70397e+06
Q06062	ALGF_PSEAE	Alginate biosynthesis protein AlgF	algF PA3550	algF	0.0376762	0.0504484	0.588822	sp|Q06062|ALGF_PSEAE	1	1	26.46	9.92867	NP22 H435	LES B65 H72	79258.7	1.44729e+06	1.87696e+06	108569	869673	70310.9	150519	54226.6	74625.6	91640.3	89814.4	760510	964837	108569	524711	39898.1	119161	45898.5	85123.9	81339.1
G3XD11	G3XD11_PSEAE	PhoP/Q and low Mg2+ inducible outer membrane protein H1	oprH PA1178	oprH	0.0376963	0.0504484	0.588706	tr|G3XD11|G3XD11_PSEAE	7	7	1062.59	1.78759	LES B65 H72	NP22 H435	1.40729e+07	1.77817e+07	7.00675e+06	1.31492e+07	7.65417e+06	1.19803e+07	2.73759e+07	2.4635e+07	1.67871e+07	2.58779e+07	1.59472e+07	9.34382e+06	3.60178e+06	1.31492e+07	4.61809e+06	6.79824e+06	2.16726e+07	2.08516e+07	1.91487e+07	2.2969e+07
Q9I752	Q9I752_PSEAE	Uncharacterized protein	PA0080		0.0378624	0.0505883	0.587754	tr|Q9I752|Q9I752_PSEAE	3	3	332.92	1.98455	NP22 H435	LES B65 H72	1.96305e+06	4.08557e+06	3.86938e+06	2.07343e+06	4.44633e+06	3.50026e+06	1.65804e+06	869986	1.34973e+06	904843	2.22449e+06	2.14685e+06	1.98903e+06	2.07343e+06	2.68266e+06	1.98623e+06	1.31262e+06	736374	1.53961e+06	803130
Q9I5W0	DNAG_PSEAE	DNA primase (EC 2.7.7.-)	dnaG PA0577	dnaG	0.0382894	0.051076	0.585322	sp|Q9I5W0|DNAG_PSEAE	1	1	26.02	2.03008	LES B65 H72	NP22 H435	99640.5	37376.3	29574.9	109307	17229.9	85694.9	133782	95425.5	124318	155853	112911	19640.2	15202.8	109307	10395.5	48627.7	105911	80770.1	141808	138334
Q51547	PHOU_PSEAE	Phosphate-specific transport system accessory protein PhoU homolog (Pst system accessory protein PhoU homolog)	phoU PA5365	phoU	0.0387384	0.0515252	0.582791	sp|Q51547|PHOU_PSEAE	4	4	339.38	1.28499	NP22 H435	LES B65 H72	1.15827e+06	980706	1.31105e+06	1.0443e+06	1.24721e+06	623734	1.0562e+06	963257	888883	936103	1.31253e+06	515334	673937	1.0443e+06	752496	353939	836157	815321	1.01393e+06	830876
Q9HTJ6	Q9HTJ6_PSEAE	Probable two-component response regulator	PA5364		0.0387514	0.0515252	0.582718	tr|Q9HTJ6|Q9HTJ6_PSEAE	2	2	368.08	2.15708	NP22 H435	LES B65 H72	591446	1.30153e+06	1.18319e+06	361957	1.23466e+06	628401	382847	397159	429261	328590	670215	683920	608210	361957	744926	356587	303087	336164	489650	291653
Q9HX96	Q9HX96_PSEAE	Molybdopterin synthase sulfur carrier subunit	moaD PA3917	moaD	0.0388466	0.0515685	0.582185	tr|Q9HX96|Q9HX96_PSEAE	3	3	418.37	1.73678	NP22 H435	LES B65 H72	1.47632e+06	3.27832e+06	3.23717e+06	1.88839e+06	3.38809e+06	2.43472e+06	1.52818e+06	1.2749e+06	1.19876e+06	1.20306e+06	1.67294e+06	1.72267e+06	1.66404e+06	1.88839e+06	2.04418e+06	1.38158e+06	1.20981e+06	1.0791e+06	1.3674e+06	1.06782e+06
Q9HVX7	Q9HVX7_PSEAE	Cell division protein ZapE (Z ring-associated protein ZapE)	zapE PA4438	zapE	0.0395115	0.0523667	0.578493	tr|Q9HVX7|Q9HVX7_PSEAE	5	4	281.62	1.52197	NP22 H435	LES B65 H72	914806	471213	452963	746315	560130	377634	421188	329465	376901	561491	1.03664e+06	247609	232843	746315	337951	214289	333440	278866	429924	498374
Q9HW28	Q9HW28_PSEAE	Probable Resistance-Nodulation-Cell Division (RND) efflux membrane fusion protein	PA4374		0.03962	0.0523863	0.577896	tr|Q9HW28|Q9HW28_PSEAE	5	5	546.27	1.47271	LES B65 H72	NP22 H435	608312	1.22479e+06	1.18525e+06	637977	1.1821e+06	1.84162e+06	1.31036e+06	1.31538e+06	1.32805e+06	1.33021e+06	689327	643591	609271	637977	713214	1.04503e+06	1.03737e+06	1.11337e+06	1.51488e+06	1.18068e+06
Q9HV70	PANB2_PSEAE	3-methyl-2-oxobutanoate hydroxymethyltransferase 2 (EC 2.1.2.11) (Ketopantoate hydroxymethyltransferase 2) (KPHMT 2)	panB2 PA4729	panB2	0.0396536	0.0523863	0.577712	sp|Q9HV70|PANB2_PSEAE	10	9	1304.15	1.77792	LES B65 H72	NP22 H435	1.3287e+07	3.09178e+06	3.68538e+06	1.18263e+07	4.39735e+06	1.11623e+07	1.2821e+07	1.36699e+07	1.47066e+07	1.21571e+07	1.50565e+07	1.62464e+06	1.89444e+06	1.18263e+07	2.65311e+06	6.33405e+06	1.015e+07	1.15705e+07	1.67755e+07	1.07905e+07
Q9I1A1	Q9I1A1_PSEAE	Probable aldehyde dehydrogenase	PA2378		0.0397405	0.0524169	0.577235	tr|Q9I1A1|Q9I1A1_PSEAE	6	6	575.19	1.80077	NP22 H435	LES B65 H72	2.03412e+06	1.07784e+06	882753	2.05685e+06	928499	487324	930097	849660	791827	817244	2.30503e+06	566376	453773	2.05685e+06	560203	276533	736326	719170	903221	725378
Q9I0J4	NUOI_PSEAE	NADH-quinone oxidoreductase subunit I (EC 1.6.5.11) (NADH dehydrogenase I subunit I) (NDH-1 subunit I)	nuoI PA2644	nuoI	0.0399509	0.0525947	0.576084	sp|Q9I0J4|NUOI_PSEAE	7	7	516.27	1.77793	LES B65 H72	NP22 H435	1.30703e+06	466649	542418	1.05616e+06	590463	806117	1.74247e+06	1.80634e+06	1.53664e+06	1.15387e+06	1.4811e+06	245211	278826	1.05616e+06	356252	457432	1.37946e+06	1.52892e+06	1.75282e+06	1.02417e+06
O52760	RPOA_PSEAE	DNA-directed RNA polymerase subunit alpha (RNAP subunit alpha) (EC 2.7.7.6) (RNA polymerase subunit alpha) (Transcriptase subunit alpha)	rpoA PA4238	rpoA	0.0400031	0.0525947	0.5758	sp|O52760|RPOA_PSEAE	26	25	2573.34	1.15324	LES B65 H72	NP22 H435	8.91881e+07	7.11528e+07	7.20485e+07	7.24489e+07	8.08725e+07	9.94289e+07	9.41112e+07	7.96994e+07	8.62652e+07	8.53135e+07	1.01066e+08	3.73888e+07	3.70361e+07	7.24489e+07	4.87939e+07	5.64211e+07	7.45047e+07	6.74592e+07	9.8401e+07	7.57234e+07
Q9HY05	SURE_PSEAE	5'-nucleotidase SurE (EC 3.1.3.5) (Nucleoside 5'-monophosphate phosphohydrolase)	surE PA3625	surE	0.0404928	0.0531536	0.573146	sp|Q9HY05|SURE_PSEAE	5	5	486.46	1.25508	NP22 H435	LES B65 H72	6.55886e+06	5.0991e+06	7.29433e+06	7.6317e+06	7.20604e+06	6.44799e+06	5.58762e+06	4.93589e+06	5.31158e+06	4.63948e+06	7.43237e+06	2.67944e+06	3.7496e+06	7.6317e+06	4.34771e+06	3.65892e+06	4.42353e+06	4.17784e+06	6.05881e+06	4.11796e+06
Q9I2K7	Q9I2K7_PSEAE	Probable glutathione S-transferase	PA1890		0.0408575	0.0534714	0.571188	tr|Q9I2K7|Q9I2K7_PSEAE	6	6	457.33	1.16434	NP22 H435	LES B65 H72	2.02579e+06	2.62478e+06	2.16105e+06	1.97637e+06	2.21834e+06	1.86712e+06	2.14827e+06	1.88083e+06	1.8303e+06	1.72637e+06	2.29559e+06	1.37925e+06	1.11088e+06	1.97637e+06	1.33842e+06	1.0595e+06	1.70071e+06	1.59197e+06	2.08778e+06	1.53231e+06
P45683	PIMT_PSEAE	Protein-L-isoaspartate O-methyltransferase (EC 2.1.1.77) (L-isoaspartyl protein carboxyl methyltransferase) (Protein L-isoaspartyl methyltransferase) (Protein-beta-aspartate methyltransferase) (PIMT)	pcm PA3624	pcm	0.0408648	0.0534714	0.571149	sp|P45683|PIMT_PSEAE	4	4	525.06	2.04773	LES B65 H72	NP22 H435	2.57888e+06	750192	588304	2.35299e+06	744757	4.99444e+06	2.38743e+06	2.0392e+06	2.22434e+06	2.71968e+06	2.92234e+06	394205	302414	2.35299e+06	449344	2.8341e+06	1.89005e+06	1.72602e+06	2.53726e+06	2.41397e+06
Q9I4W4	Q9I4W4_PSEAE	Uncharacterized protein	PA1009		0.0412187	0.053849	0.569264	tr|Q9I4W4|Q9I4W4_PSEAE	2	2	272.32	1.54585	LES B65 H72	NP22 H435	1.36394e+06	867002	1.22967e+06	907787	1.6928e+06	2.83665e+06	1.74644e+06	1.29038e+06	1.72769e+06	1.76853e+06	1.54558e+06	455586	632106	907787	1.02134e+06	1.60966e+06	1.3826e+06	1.0922e+06	1.97074e+06	1.56973e+06
Q9HTZ7	PCKA_PSEAE	Phosphoenolpyruvate carboxykinase (ATP) (PCK) (PEP carboxykinase) (PEPCK) (EC 4.1.1.49)	pckA PA5192	pckA	0.0415892	0.0542468	0.567307	sp|Q9HTZ7|PCKA_PSEAE	29	29	3343.52	1.14156	NP22 H435	LES B65 H72	1.2712e+08	1.07923e+08	1.00564e+08	1.08195e+08	9.83682e+07	9.7937e+07	1.04382e+08	8.86787e+07	9.33937e+07	9.05487e+07	1.4405e+08	5.67106e+07	5.1694e+07	1.08195e+08	5.93498e+07	5.55745e+07	8.26356e+07	7.50595e+07	1.06532e+08	8.03701e+07
Q9I705	Q9I705_PSEAE	Uncharacterized protein	PA0127		0.0418005	0.0544361	0.566198	tr|Q9I705|Q9I705_PSEAE	1	1	121.9	1.82468	LES B65 H72	NP22 H435	310874	126744	92432.5	422395	151140	339420	488989	327178	318941	539161	352276	66600.7	47514.3	422395	91189.5	192605	387116	276930	363809	478554
Q9HXU8	Q9HXU8_PSEAE	Lipotoxon F, LptF	lptF PA3692	lptF	0.0418724	0.0544436	0.565822	tr|Q9HXU8|Q9HXU8_PSEAE	22	21	3644.05	1.91718	LES B65 H72	NP22 H435	3.30877e+08	7.99736e+07	9.43207e+07	3.48942e+08	1.33291e+08	2.23529e+08	4.32024e+08	4.40273e+08	4.21742e+08	3.75468e+08	3.74944e+08	4.20239e+07	4.8485e+07	3.48942e+08	8.04205e+07	1.26842e+08	3.42019e+08	3.72656e+08	4.81072e+08	3.33262e+08
Q9I2R6	Q9I2R6_PSEAE	Uncharacterized protein	PA1829		0.0421718	0.0547464	0.564261	tr|Q9I2R6|Q9I2R6_PSEAE	1	1	101.63	1.71259	NP22 H435	LES B65 H72	536134	972017	1.11542e+06	508622	824863	785153	415975	451456	358240	299746	607536	510768	573372	508622	497675	445537	329314	382122	408637	266052
Q9HZL4	Q9HZL4_PSEAE	Probable phosphodiesterase	PA2990		0.042423	0.0548993	0.56296	tr|Q9HZL4|Q9HZL4_PSEAE	4	4	408.98	1.36335	LES B65 H72	NP22 H435	2.4575e+06	1.29715e+06	1.34547e+06	2.13069e+06	1.84425e+06	2.23596e+06	2.6652e+06	2.91057e+06	2.46061e+06	2.1001e+06	2.78479e+06	681616	691629	2.13069e+06	1.11271e+06	1.2688e+06	2.10995e+06	2.46357e+06	2.80677e+06	1.86403e+06
Q9I610	Q9I610_PSEAE	Probable acyl-CoA dehydrogenase	PA0508		0.0426101	0.055055	0.561995	tr|Q9I610|Q9I610_PSEAE	8	2	360.03	2.67078	LES B65 H72	NP22 H435	232364	23612.9	53150.1	285405	95399.8	129297	473219	411325	453495	375318	263310	12407.9	27321.5	285405	57558.8	73369.7	374632	348154	517292	333129
Q9HTZ9	Q9HTZ9_PSEAE	Probable nitroreductase	PA5190		0.0429425	0.0553856	0.56029	tr|Q9HTZ9|Q9HTZ9_PSEAE	2	2	292.2	1.90147	LES B65 H72	NP22 H435	517447	151343	141034	543234	101470	422288	630517	459698	591249	661987	586360	79526.6	72497.7	543234	61221.4	239628	499159	389098	674426	587573
P50599	TOLR_PSEAE	Tol-Pal system protein TolR	tolR PA0970	tolR	0.0430006	0.0553856	0.559993	sp|P50599|TOLR_PSEAE	4	4	389.26	1.48848	LES B65 H72	NP22 H435	7.12145e+06	4.23037e+06	3.37751e+06	9.29532e+06	4.02532e+06	7.12776e+06	8.63291e+06	8.89467e+06	8.18547e+06	8.91087e+06	8.06988e+06	2.22295e+06	1.73618e+06	9.29532e+06	2.42865e+06	4.04466e+06	6.83439e+06	7.52863e+06	9.337e+06	7.90921e+06
Q9HZX4	Q9HZX4_PSEAE	Uncharacterized protein	PA2872		0.0431831	0.0555338	0.559063	tr|Q9HZX4|Q9HZX4_PSEAE	1	1	23.9	3.6926	NP22 H435	LES B65 H72	53296.4	84114.4	64889.1	43636.1	148512	39705	29276.1	24277.4	12700.6	861.956	60394.4	44199.8	33355.8	43636.1	89603.6	22530.7	23176.9	20548.9	14487.3	765.064
Q9HT79	Q9HT79_PSEAE	Uncharacterized protein	PA5494		0.0433913	0.0557144	0.558008	tr|Q9HT79|Q9HT79_PSEAE	4	4	240.41	1.69495	NP22 H435	LES B65 H72	1.69029e+06	1.40368e+06	1.32764e+06	2.69954e+06	1.32932e+06	556361	806755	870270	875044	1.87726e+06	1.91541e+06	737594	682464	2.69954e+06	802034	315708	638681	736614	998145	1.66624e+06
Q9I5C9	Q9I5C9_PSEAE	Probable haloacid dehalogenase	PA0810		0.0440197	0.0563518	0.554848	tr|Q9I5C9|Q9I5C9_PSEAE	2	1	109.04	1.50733	LES B65 H72	NP22 H435	241159	106189	174468	262018	180468	298071	199453	329326	290895	335777	273276	55799.3	89684.1	262018	108884	169141	157900	278749	331818	298032
Q9HUL2	Q9HUL2_PSEAE	Chemotaxis protein MotB	motB PA4953	motB	0.0441382	0.0563518	0.554257	tr|Q9HUL2|Q9HUL2_PSEAE	3	3	280.73	1.35136	NP22 H435	LES B65 H72	1.30643e+06	1.75612e+06	1.70134e+06	1.27679e+06	1.95847e+06	1.66794e+06	1.13366e+06	1.14843e+06	991864	977431	1.48042e+06	922795	874561	1.27679e+06	1.18163e+06	946474	897483	972059	1.1314e+06	867558
Q9HU72	LGUL_PSEAE	Lactoylglutathione lyase (EC 4.4.1.5) (Aldoketomutase) (Glyoxalase I) (Glx I) (Ketone-aldehyde mutase) (Methylglyoxalase) (S-D-lactoylglutathione methylglyoxal lyase)	gloA PA5111	gloA	0.0442017	0.0563518	0.553941	sp|Q9HU72|LGUL_PSEAE	7	7	637.91	1.69699	LES B65 H72	NP22 H435	4.18116e+06	1.36761e+06	1.10325e+06	3.81954e+06	1.64377e+06	3.87391e+06	4.68636e+06	3.27409e+06	4.63414e+06	4.09104e+06	4.738e+06	718641	567116	3.81954e+06	991759	2.19826e+06	3.71003e+06	2.77126e+06	5.28607e+06	3.63117e+06
Q9I3K8	Q9I3K8_PSEAE	Probable transcriptional regulator	PA1504		0.0442158	0.0563518	0.553871	tr|Q9I3K8|Q9I3K8_PSEAE	3	3	254.16	1.33625	NP22 H435	LES B65 H72	544657	664342	638548	632912	621438	452533	599940	490664	500078	278123	617195	349093	328242	632912	374940	256791	474953	415308	570429	246859
P33642	GLYOX_PSEAE	Glycine oxidase (GO) (EC 1.4.3.19)	thiO PA4548	thiO	0.04423	0.0563518	0.5538	sp|P33642|Y4548_PSEAE	2	2	120.25	1.2697	NP22 H435	LES B65 H72	1.71671e+06	1.45043e+06	1.14133e+06	1.44931e+06	1.03992e+06	1.16628e+06	1.07984e+06	1.00284e+06	1.04364e+06	1.06118e+06	1.94534e+06	762162	586691	1.44931e+06	627427	661807	854874	848826	1.19046e+06	941892
Q9HTS9	Q9HTS9_PSEAE	Uncharacterized protein	PA5271		0.044309	0.0563652	0.553407	tr|Q9HTS9|Q9HTS9_PSEAE	2	2	491.76	1.37152	NP22 H435	LES B65 H72	1.98195e+07	2.16074e+07	2.897e+07	2.43551e+07	3.19638e+07	2.68294e+07	1.73966e+07	1.67229e+07	1.65418e+07	1.49002e+07	2.2459e+07	1.13541e+07	1.48918e+07	2.43551e+07	1.92852e+07	1.52244e+07	1.37723e+07	1.41546e+07	1.88689e+07	1.32253e+07
Q9HXZ2	ACCA_PSEAE	Acetyl-coenzyme A carboxylase carboxyl transferase subunit alpha (ACCase subunit alpha) (Acetyl-CoA carboxylase carboxyltransferase subunit alpha) (EC 2.1.3.15)	accA PA3639	accA	0.0445116	0.0565356	0.552403	sp|Q9HXZ2|ACCA_PSEAE	16	15	2387.71	1.89142	LES B65 H72	NP22 H435	4.02121e+07	1.2927e+07	1.03606e+07	3.61155e+07	1.17933e+07	2.36144e+07	5.13476e+07	4.77931e+07	4.84236e+07	3.95414e+07	4.55676e+07	6.79281e+06	5.3258e+06	3.61155e+07	7.11539e+06	1.34e+07	4.06502e+07	4.0453e+07	5.52358e+07	3.50966e+07
Q9HVV5	Q9HVV5_PSEAE	Uncharacterized protein	PA4463		0.0445838	0.05654	0.552047	tr|Q9HVV5|Q9HVV5_PSEAE	14	14	1880.96	1.51869	LES B65 H72	NP22 H435	8.48794e+07	3.07284e+07	3.65747e+07	8.27807e+07	4.26083e+07	8.35275e+07	8.64639e+07	7.67549e+07	8.86821e+07	8.61167e+07	9.61837e+07	1.61469e+07	1.8801e+07	8.27807e+07	2.57074e+07	4.73978e+07	6.84506e+07	6.49669e+07	1.01158e+08	7.64364e+07
Q9HVY4	Q9HVY4_PSEAE	Ubiquinol-cytochrome c reductase iron-sulfur subunit (EC 1.10.2.2)	PA4431		0.0447655	0.0566831	0.551152	tr|Q9HVY4|Q9HVY4_PSEAE	15	15	2122.15	1.14444	NP22 H435	LES B65 H72	8.72618e+07	7.14637e+07	8.9685e+07	9.72832e+07	8.8571e+07	8.07239e+07	7.32113e+07	7.42965e+07	7.83778e+07	7.28476e+07	9.88833e+07	3.75522e+07	4.6102e+07	9.72832e+07	5.34387e+07	4.58069e+07	5.7959e+07	6.28861e+07	8.9404e+07	6.46589e+07
Q9I3N2	CCMF_PSEAE	Cytochrome c-type biogenesis protein CcmF	ccmF PA1480	ccmF	0.044954	0.0568343	0.550227	sp|Q9I3N2|CCMF_PSEAE	1	1	79.7	4.11624	LES B65 H72	NP22 H435	392.543	236.157	317.629	15313.8	67.4727	758.708	5142.07	12627.8	9047.57	39632.2	444.822	124.094	163.275	15313.8	40.7092	430.53	4070.8	10688.4	10320.4	35177.2
Q9HX74	Q9HX74_PSEAE	Acyl-CoA thioesterase II	tesB PA3942	tesB	0.0451224	0.0569597	0.549403	tr|Q9HX74|Q9HX74_PSEAE	4	4	277.86	1.63093	LES B65 H72	NP22 H435	232270	294595	618890	293913	415280	904813	538607	393664	569914	618300	263204	154802	318137	293913	250556	513438	426397	333206	650090	548797
Q9HVJ1	Q9HVJ1_PSEAE	Probable ATP-binding component of ABC transporter	PA4595		0.0453101	0.057109	0.548489	tr|Q9HVJ1|Q9HVJ1_PSEAE	22	22	2517.09	1.35567	LES B65 H72	NP22 H435	1.70898e+07	1.39027e+07	1.06734e+07	1.39804e+07	1.66309e+07	2.47515e+07	1.70974e+07	1.77196e+07	1.5115e+07	2.33003e+07	1.93658e+07	7.30549e+06	5.4866e+06	1.39804e+07	1.00342e+07	1.40453e+07	1.35354e+07	1.49982e+07	1.72414e+07	2.06811e+07
Q9I0M4	LOLA_PSEAE	Outer-membrane lipoprotein carrier protein	lolA PA2614	lolA	0.0454595	0.057166	0.547763	sp|Q9I0M4|LOLA_PSEAE	9	9	630.17	1.92437	NP22 H435	LES B65 H72	1.24514e+07	5.87419e+06	6.82519e+06	1.43227e+07	5.79287e+06	2.13001e+06	5.14473e+06	6.00062e+06	5.20622e+06	5.04106e+06	1.41097e+07	3.08672e+06	3.50844e+06	1.43227e+07	3.49509e+06	1.20868e+06	4.07291e+06	5.07905e+06	5.93863e+06	4.4744e+06
Q9HU15	FABY_PSEAE	Beta-ketoacyl-[acyl-carrier-protein] synthase FabY (Beta-ketoacyl-ACP synthase) (KAS) (EC 2.3.1.180) (Beta-ketoacyl synthase KAS I/II domain-containing enzyme)	fabY PA5174	fabY	0.0454942	0.057166	0.547595	sp|Q9HU15|FABY_PSEAE	27	27	3869.39	1.56149	LES B65 H72	NP22 H435	7.39667e+07	2.83103e+07	3.0028e+07	6.28453e+07	3.00497e+07	5.16299e+07	7.81433e+07	7.81703e+07	7.17573e+07	7.19471e+07	8.38176e+07	1.48763e+07	1.54357e+07	6.28453e+07	1.81303e+07	2.92974e+07	6.18634e+07	6.6165e+07	8.18521e+07	6.38595e+07
Q9HXM5	Q9HXM5_PSEAE	Inosine-5'-monophosphate dehydrogenase (IMP dehydrogenase) (IMPD) (IMPDH) (EC 1.1.1.205)	guaB PA3770	guaB	0.045658	0.0572844	0.546803	tr|Q9HXM5|Q9HXM5_PSEAE	25	25	3753.67	1.47946	LES B65 H72	NP22 H435	8.49855e+07	4.19391e+07	4.01408e+07	9.17684e+07	5.73154e+07	7.00722e+07	1.01955e+08	1.01043e+08	1.01228e+08	9.34302e+07	9.63039e+07	2.20379e+07	2.06341e+07	9.17684e+07	3.45809e+07	3.97626e+07	8.07143e+07	8.55252e+07	1.15469e+08	8.29278e+07
Q9I4E5	Q9I4E5_PSEAE	Uncharacterized protein	PA1193		0.0468596	0.0587025	0.541071	tr|Q9I4E5|Q9I4E5_PSEAE	1	1	15.76	3.97263	LES B65 H72	NP22 H435	26297.8	23811.2	27627	19731.9	51182	255913	108791	16426.4	89388.4	120012	29800.2	12512.1	14201.5	19731.9	30880.3	145218	86125.9	13903.7	101964	106521
Q9I601	Q9I601_PSEAE	Probable transcriptional regulator	PA0535		0.0470048	0.0587949	0.540387	tr|Q9I601|Q9I601_PSEAE	1	1	56.61	2.86924	NP22 H435	LES B65 H72	5941.83	32910.3	28009.3	18871.7	41699.9	27626.8	2157.67	2566.46	7137.83	4924.86	6733.16	17293.5	14398	18871.7	25159.4	15676.9	1708.15	2172.31	8141.98	4371.26
Q9I6J5	Q9I6J5_PSEAE	Probable glutamine synthetase	spuI PA0296	spuI	0.0472347	0.0589927	0.53931	tr|Q9I6J5|Q9I6J5_PSEAE	16	9	1585.19	1.12217	NP22 H435	LES B65 H72	1.2878e+07	1.17408e+07	1.12358e+07	1.3218e+07	1.17817e+07	1.20599e+07	1.11679e+07	1.06737e+07	1.08557e+07	9.47174e+06	1.45931e+07	6.16947e+06	5.77569e+06	1.3218e+07	7.10839e+06	6.84343e+06	8.84125e+06	9.03442e+06	1.23829e+07	8.40702e+06
Q9HXW4	Q9HXW4_PSEAE	Probable Resistance-Nodulation-Cell Division (RND) efflux transporter	PA3676		0.0473177	0.0590069	0.538922	tr|Q9HXW4|Q9HXW4_PSEAE	2	1	124.89	2.63658	LES B65 H72	NP22 H435	54039.3	72801.8	68027	29778.3	113607	336218	204779	147000	153529	50304.3	61236.2	38255.3	34968.8	29778.3	68543.8	190787	162116	124424	175127	44649.6
Q9I696	Q9I696_PSEAE	Component of chemotactic signal transduction system	chpA PA0413	chpA	0.0474356	0.0590645	0.538372	tr|Q9I696|Q9I696_PSEAE	9	7	654.14	1.24072	LES B65 H72	NP22 H435	1.97753e+06	2.01886e+06	1.87413e+06	1.91017e+06	2.15583e+06	3.24974e+06	2.03034e+06	2.21319e+06	2.2282e+06	2.60701e+06	2.2409e+06	1.06085e+06	963386	1.91017e+06	1.30071e+06	1.84407e+06	1.60735e+06	1.87329e+06	2.54166e+06	2.31396e+06
Q9HUA6	OPGH_PSEAE	Glucans biosynthesis glucosyltransferase H (EC 2.4.1.-)	opgH mdoH PA5077	opgH	0.0476442	0.0592346	0.537402	sp|Q9HUA6|OPGH_PSEAE	3	3	364.56	2.42655	LES B65 H72	NP22 H435	296820	60020.2	34200.3	416264	42893.8	154488	461607	488353	514542	444061	336351	31539	17580.4	416264	25879.7	87664.7	365439	413352	586928	394145
Q9HY79	Q9HY79_PSEAE	Bacterioferritin (EC 1.16.3.1)	bfrB PA3531	bfrB	0.0478129	0.0592526	0.536621	tr|Q9HY79|Q9HY79_PSEAE	12	12	1392.08	2.21534	LES B65 H72	NP22 H435	2.2242e+07	1.52791e+07	2.15332e+07	1.15812e+08	2.46828e+07	3.0566e+07	7.95699e+07	1.06747e+08	1.11781e+08	1.13405e+08	2.52041e+07	8.02872e+06	1.1069e+07	1.15812e+08	1.48922e+07	1.73447e+07	6.29928e+07	9.03531e+07	1.27507e+08	1.00657e+08
Q9HZG5	DGTL2_PSEAE	Deoxyguanosinetriphosphate triphosphohydrolase-like protein	dgt2 PA3043	dgt2	0.047927	0.0592526	0.536094	sp|Q9HZG5|DGTL2_PSEAE	2	2	239.97	5.48703	LES B65 H72	NP22 H435	82428	3299.42	4733.62	97340.8	2308.84	11459.5	199630	226389	270569	335094	93405.7	1733.76	2433.29	97340.8	1393.02	6502.69	158040	191620	308633	297426
Q9I465	COBT_PSEAE	Nicotinate-nucleotide--dimethylbenzimidazole phosphoribosyltransferase (NN:DBI PRT) (EC 2.4.2.21) (N(1)-alpha-phosphoribosyltransferase)	cobT cobU PA1279	cobT	0.0479658	0.0592526	0.535915	sp|Q9I465|COBT_PSEAE	1	1	220.49	1.54823	NP22 H435	LES B65 H72	330617	635201	775552	552518	664034	508992	410131	402681	291621	297087	374649	333781	398667	552518	400640	288829	324687	340838	332646	263692
Q9HTP0	Q9HTP0_PSEAE	Uncharacterized protein	PA5314		0.0481208	0.0592526	0.535201	tr|Q9HTP0|Q9HTP0_PSEAE	2	2	138.78	2.48363	NP22 H435	LES B65 H72	190474	734783	771312	234359	506682	440124	167899	151891	132423	89135.7	215841	386108	396488	234359	305703	249749	132920	128563	151053	79116
G3XCX1	G3XCX1_PSEAE	Respiratory nitrate reductase alpha chain	narG PA3875	narG	0.0481361	0.0592526	0.535131	tr|G3XCX1|G3XCX1_PSEAE	14	14	1163.79	1.43077	LES B65 H72	NP22 H435	2.54312e+06	1.36309e+06	1.68006e+06	2.49516e+06	1.90044e+06	1.91527e+06	3.21451e+06	3.43181e+06	3.01745e+06	2.70269e+06	2.88181e+06	716266	863626	2.49516e+06	1.14662e+06	1.08682e+06	2.54482e+06	2.90476e+06	3.44195e+06	2.39888e+06
Q9HWI0	DDLA_PSEAE	D-alanine--D-alanine ligase A (EC 6.3.2.4) (D-Ala-D-Ala ligase A) (D-alanylalanine synthetase A)	ddlA PA4201	ddlA	0.0481369	0.0592526	0.535127	sp|Q9HWI0|DDLA_PSEAE	9	7	1020.24	1.14281	NP22 H435	LES B65 H72	9.70099e+06	9.80936e+06	1.10537e+07	1.1394e+07	1.14609e+07	1.02883e+07	9.77654e+06	9.45566e+06	9.33389e+06	7.88911e+06	1.0993e+07	5.15455e+06	5.6821e+06	1.1394e+07	6.91483e+06	5.83813e+06	7.73976e+06	8.00346e+06	1.0647e+07	7.0023e+06
Q9HYF4	MQO1_PSEAE	Probable malate:quinone oxidoreductase 1 (EC 1.1.5.4) (MQO 1) (Malate dehydrogenase [quinone] 1)	mqo1 mqoA PA3452	mqo1	0.0481626	0.0592526	0.535009	sp|Q9HYF4|MQO1_PSEAE	7	7	536.76	1.35584	LES B65 H72	NP22 H435	2.59272e+06	1.4509e+06	1.79013e+06	1.73205e+06	1.31878e+06	2.40022e+06	2.71112e+06	2.60344e+06	2.5472e+06	1.78412e+06	2.93802e+06	762408	920206	1.73205e+06	795676	1.36201e+06	2.1463e+06	2.2036e+06	2.90554e+06	1.58357e+06
Q9I6D8	Q9I6D8_PSEAE	Protease PfpI	pfpI PA0355	pfpI	0.0484948	0.0595722	0.533489	tr|Q9I6D8|Q9I6D8_PSEAE	10	9	1083.1	1.29755	NP22 H435	LES B65 H72	1.7722e+07	2.23173e+07	2.4929e+07	1.8862e+07	2.54044e+07	2.29827e+07	1.62643e+07	1.64961e+07	1.477e+07	1.3672e+07	2.00822e+07	1.17271e+07	1.28146e+07	1.8862e+07	1.53276e+07	1.30415e+07	1.28759e+07	1.39626e+07	1.68479e+07	1.21351e+07
Q9I405	Q9I405_PSEAE	Amino acid ABC transporter ATP binding protein	PA1339		0.0487828	0.0598206	0.532179	tr|Q9I405|Q9I405_PSEAE;tr|Q9HWI9|Q9HWI9_PSEAE	5	4	463.55	1.38503	NP22 H435	LES B65 H72	5.52435e+06	7.00421e+06	7.05904e+06	4.22344e+06	5.97444e+06	5.82953e+06	4.45211e+06	4.42077e+06	3.76726e+06	3.03563e+06	6.26009e+06	3.68052e+06	3.62865e+06	4.22344e+06	3.60464e+06	3.30798e+06	3.52458e+06	3.74183e+06	4.29724e+06	2.6944e+06
Q9HZU5	Q9HZU5_PSEAE	Uncharacterized protein	PA2902		0.0489246	0.0598206	0.531536	tr|Q9HZU5|Q9HZU5_PSEAE	3	2	277.67	2.06254	NP22 H435	LES B65 H72	939915	357403	315758	892342	550245	141381	391238	403665	323653	221564	1.06509e+06	187806	162314	892342	331986	80226.9	309730	341670	369185	196658
Q9I4G3	NAPA_PSEAE	Periplasmic nitrate reductase (EC 1.9.6.1)	napA PA1174	napA	0.0489736	0.0598206	0.531315	sp|Q9I4G3|NAPA_PSEAE	35	35	3185.35	1.42847	NP22 H435	LES B65 H72	2.79997e+07	1.6619e+07	1.66264e+07	3.13345e+07	1.81069e+07	1.49088e+07	1.59198e+07	1.50939e+07	1.61501e+07	1.54134e+07	3.17287e+07	8.73284e+06	8.54667e+06	3.13345e+07	1.09247e+07	8.46001e+06	1.26032e+07	1.27758e+07	1.84221e+07	1.36808e+07
Q9I2U0	CLPX_PSEAE	ATP-dependent Clp protease ATP-binding subunit ClpX	clpX PA1802	clpX	0.0489878	0.0598206	0.53125	sp|Q9I2U0|CLPX_PSEAE	23	22	2562.14	1.27399	LES B65 H72	NP22 H435	7.03044e+07	4.77409e+07	4.67452e+07	6.95499e+07	4.73248e+07	8.54036e+07	6.19945e+07	6.90393e+07	6.78282e+07	7.45722e+07	7.96675e+07	2.50865e+07	2.40291e+07	6.95499e+07	2.85531e+07	4.84624e+07	4.90789e+07	5.84363e+07	7.73703e+07	6.61896e+07
Q9HVM2	Q9HVM2_PSEAE	Probable lipid II flippase MurJ	murJ PA4562	murJ	0.049083	0.0598394	0.53082	tr|Q9HVM2|Q9HVM2_PSEAE	1	1	15.76	Infinity	NP22 H435	LES B65 H72	0	1526.42	122970	0	1621.4	0	0	0	0	0	0	802.089	63212.1	0	978.258	0	0	0	0	0
Q9I669	Q9I669_PSEAE	Uncharacterized protein	PA0449		0.0491486	0.0598394	0.530525	tr|Q9I669|Q9I669_PSEAE	2	2	54.43	1.88659	NP22 H435	LES B65 H72	431238	415890	415799	303608	585189	315709	241703	234070	290189	58867.9	488670	218539	213739	303608	353070	179150	191348	198122	331013	52250.6
Q9HV42	GRPE_PSEAE	Protein GrpE (HSP-70 cofactor)	grpE PA4762	grpE	0.0492993	0.0599343	0.529847	sp|Q9HV42|GRPE_PSEAE	12	12	1428.86	1.21031	NP22 H435	LES B65 H72	5.15687e+07	4.033e+07	4.21321e+07	5.62043e+07	4.16223e+07	3.37167e+07	4.32413e+07	4.13113e+07	3.71195e+07	3.61802e+07	5.84367e+07	2.11923e+07	2.16577e+07	5.62043e+07	2.51125e+07	1.91326e+07	3.42327e+07	3.49668e+07	4.23415e+07	3.21132e+07
Q9I6X3	Q9I6X3_PSEAE	Probable transcriptional regulator	PA0159		0.0494291	0.0600035	0.529264	tr|Q9I6X3|Q9I6X3_PSEAE	1	1	30.62	1.46266	LES B65 H72	NP22 H435	222316	112532	108699	228407	271949	274461	298066	280319	264494	263266	251924	59132.6	55875.8	228407	164079	155744	235969	237268	301703	233672
Q9HV61	Y4738_PSEAE	UPF0337 protein PA4738	PA4738		0.0495103	0.0600134	0.528901	sp|Q9HV61|Y4738_PSEAE	3	3	586.09	1.40419	NP22 H435	LES B65 H72	1.06976e+08	1.53077e+08	1.72951e+08	1.20438e+08	1.41258e+08	1.46917e+08	8.34583e+07	1.02719e+08	9.50381e+07	6.66004e+07	1.21223e+08	8.04376e+07	8.89041e+07	1.20438e+08	8.5227e+07	8.33684e+07	6.60711e+07	8.69439e+07	1.08408e+08	5.91138e+07
Q9HV83	Q9HV83_PSEAE	Probable aminotransferase	PA4715		0.0496378	0.0600505	0.528331	tr|Q9HV83|Q9HV83_PSEAE	7	7	700.32	1.08395	NP22 H435	LES B65 H72	4.42752e+06	4.12228e+06	4.52084e+06	4.03848e+06	4.10423e+06	3.97351e+06	4.02909e+06	4.11497e+06	3.92498e+06	3.52779e+06	5.01717e+06	2.16615e+06	2.32391e+06	4.03848e+06	2.47626e+06	2.25478e+06	3.18969e+06	3.483e+06	4.47715e+06	3.13123e+06
Q9I6C0	Q9I6C0_PSEAE	Cell division protein FtsE	ftsE PA0374	ftsE	0.0496867	0.0600505	0.528113	tr|Q9I6C0|Q9I6C0_PSEAE	4	4	398.24	2.09239	LES B65 H72	NP22 H435	1.27545e+06	261197	191035	989141	416358	630664	1.73239e+06	1.50507e+06	1.44288e+06	1.24485e+06	1.44532e+06	137252	98200.3	989141	251207	357871	1.37148e+06	1.27392e+06	1.64587e+06	1.10491e+06
Q9HYT1	Q9HYT1_PSEAE	Uncharacterized protein	PA3313		0.0497624	0.0600538	0.527776	tr|Q9HYT1|Q9HYT1_PSEAE	15	13	1723.2	2.97589	NP22 H435	LES B65 H72	1.26252e+07	2.92072e+06	3.4025e+06	1.41583e+07	3.04252e+06	1.9294e+06	2.68224e+06	2.57757e+06	2.45463e+06	2.50353e+06	1.43066e+07	1.53476e+06	1.74903e+06	1.41583e+07	1.83568e+06	1.09484e+06	2.12344e+06	2.18171e+06	2.79995e+06	2.22211e+06
Q9HU46	Q9HU46_PSEAE	Uncharacterized protein	PA5138		0.0500046	0.0602577	0.5267	tr|Q9HU46|Q9HU46_PSEAE	2	2	149.91	12.062	NP22 H435	LES B65 H72	80946.9	113844	77421.5	136328	134942	28471.1	2548.84	0	7542.73	6494.96	91727.4	59821.9	39798	136328	81416.6	16156	2017.83	0	8603.84	5764.87
Q9I3E6	Q9I3E6_PSEAE	Uncharacterized protein	PA1571		0.0505149	0.0606949	0.52445	tr|Q9I3E6|Q9I3E6_PSEAE	1	1	134.4	1.9795	NP22 H435	LES B65 H72	708809	305882	231055	803559	400580	189920	293130	287299	258556	208725	803208	160732	118772	803559	241687	107770	232061	243176	294930	185262
Q9HXG6	Q9HXG6_PSEAE	Probable ATP-binding component of ABC transporter	PA3838		0.0508907	0.0610573	0.522806	tr|Q9HXG6|Q9HXG6_PSEAE	2	1	83.04	2.56411	LES B65 H72	NP22 H435	58827.6	8105.64	18336.2	65247.5	21592.1	26019.7	101218	112647	109901	91521.6	66662.3	4259.29	9425.62	65247.5	13027.4	14764.9	80130.9	95346.5	125362	81233.7
Q9I5I4	Q9I5I4_PSEAE	Probable enoyl-CoA hydratase/isomerase	PA0745		0.0519358	0.062215	0.518297	tr|Q9I5I4|Q9I5I4_PSEAE	15	15	1407.33	1.17409	LES B65 H72	NP22 H435	1.51079e+07	1.47031e+07	1.35646e+07	1.61414e+07	1.23896e+07	1.37757e+07	1.87068e+07	1.79427e+07	1.68838e+07	1.71162e+07	1.712e+07	7.72608e+06	6.9728e+06	1.61414e+07	7.47518e+06	7.81706e+06	1.48096e+07	1.51871e+07	1.9259e+07	1.51922e+07
O82850	RS2_PSEAE	30S ribosomal protein S2	rpsB PA3656	rpsB	0.0520068	0.062215	0.517994	sp|O82850|RS2_PSEAE	21	21	3279.4	1.38947	LES B65 H72	NP22 H435	9.73789e+07	5.05004e+07	4.34087e+07	8.85999e+07	6.38605e+07	7.98058e+07	1.06079e+08	1.01107e+08	9.35477e+07	9.7087e+07	1.10348e+08	2.65366e+07	2.23139e+07	8.85999e+07	3.85298e+07	4.52859e+07	8.39795e+07	8.55791e+07	1.06708e+08	8.61735e+07
Q9HVH1	Q9HVH1_PSEAE	Uncharacterized protein	PA4620		0.0526912	0.0629422	0.515092	tr|Q9HVH1|Q9HVH1_PSEAE	4	4	398.78	1.53625	LES B65 H72	NP22 H435	818210	336413	271998	485973	404949	526272	923189	824766	671298	614807	927180	176776	139819	485973	244323	298634	730858	698099	765736	545697
Q9I0U0	Q9I0U0_PSEAE	Uncharacterized protein	PA2544		0.0529281	0.0631336	0.514096	tr|Q9I0U0|Q9I0U0_PSEAE	2	1	139.94	1.61502	NP22 H435	LES B65 H72	173965	129963	86591.5	164607	185510	142180	118083	66809.9	74568.5	56951.6	197134	68292	44511.8	164607	111926	80680	93482.5	56549.3	85058.8	50549.7
Q9I3F5	ACNA_PSEAE	Aconitate hydratase A (ACN) (Aconitase) (EC 4.2.1.3) ((2R,3S)-2-methylisocitrate dehydratase) ((2S,3R)-3-hydroxybutane-1,2,3-tricarboxylate dehydratase) (Iron-responsive protein-like) (IRP-like) (Probable 2-methyl-cis-aconitate hydratase) (EC 4.2.1.99) (RNA-binding protein)	acnA PA1562	acnA	0.0533172	0.0634296	0.512469	sp|Q9I3F5|ACNA_PSEAE	47	45	6343.93	1.45215	LES B65 H72	NP22 H435	2.49401e+08	9.63845e+07	1.05602e+08	2.10501e+08	1.137e+08	1.98072e+08	2.40093e+08	2.23932e+08	2.41941e+08	2.22233e+08	2.82617e+08	5.06474e+07	5.42843e+07	2.10501e+08	6.85998e+07	1.12396e+08	1.90074e+08	1.89541e+08	2.75977e+08	1.97252e+08
Q9I0S5	Q9I0S5_PSEAE	Uncharacterized protein	PA2559		0.0534213	0.0634296	0.512036	tr|Q9I0S5|Q9I0S5_PSEAE	3	3	268.86	1.13575	LES B65 H72	NP22 H435	859136	973254	1.00752e+06	1.06422e+06	919476	1.21983e+06	1.04089e+06	1.19055e+06	1.04449e+06	982633	973556	511418	517910	1.06422e+06	554760	692194	824040	1.00771e+06	1.19143e+06	872176
P72170	PYRC_PSEAE	Dihydroorotase (DHOase) (EC 3.5.2.3)	pyrC PA3527	pyrC	0.053455	0.0634296	0.511896	sp|P72170|PYRC_PSEAE	8	8	1241.57	1.18247	LES B65 H72	NP22 H435	4.45467e+06	3.59949e+06	4.06946e+06	4.82942e+06	3.83668e+06	5.5105e+06	4.81675e+06	4.07441e+06	4.85646e+06	5.32512e+06	5.04795e+06	1.89143e+06	2.09188e+06	4.82942e+06	2.31483e+06	3.12694e+06	3.81326e+06	3.44867e+06	5.53967e+06	4.72653e+06
Q9HWW1	Q9HWW1_PSEAE	Outer membrane protein OprG	oprG PA4067	oprG	0.0534846	0.0634296	0.511773	tr|Q9HWW1|Q9HWW1_PSEAE	13	13	1785.44	1.19976	NP22 H435	LES B65 H72	1.87663e+08	2.28695e+08	2.2445e+08	2.05181e+08	1.99898e+08	2.06954e+08	2.05889e+08	1.63332e+08	1.49253e+08	1.4632e+08	2.12657e+08	1.20173e+08	1.15377e+08	2.05181e+08	1.20607e+08	1.17436e+08	1.62995e+08	1.38248e+08	1.7025e+08	1.29873e+08
Q9HW65	Q9HW65_PSEAE	Uncharacterized protein	PA4336		0.054045	0.064002	0.509457	tr|Q9HW65|Q9HW65_PSEAE	5	5	752.63	1.38008	LES B65 H72	NP22 H435	1.15419e+07	1.32223e+07	1.49895e+07	1.22939e+07	1.29985e+07	2.75046e+07	1.56422e+07	1.32591e+07	1.61393e+07	1.72238e+07	1.30791e+07	6.94797e+06	7.70525e+06	1.22939e+07	7.84253e+06	1.56075e+07	1.23834e+07	1.12228e+07	1.84098e+07	1.52877e+07
P21630	BRAG_PSEAE	High-affinity branched-chain amino acid transport ATP-binding protein BraG	braG PA1070	braG	0.0543004	0.0642121	0.50841	sp|P21630|BRAG_PSEAE	1	1	155.65	2.03643	LES B65 H72	NP22 H435	143914	0	0	119253	0	10832.1	133155	161834	101999	128099	163080	0	0	119253	0	6146.69	105414	136979	116349	113700
Q9HTG1	Q9HTG1_PSEAE	Probable transcriptional regulator	PA5403		0.0546096	0.0644584	0.507148	tr|Q9HTG1|Q9HTG1_PSEAE	1	1	19.91	1.82975	NP22 H435	LES B65 H72	132149	93086.3	124983	107229	147588	123762	55478.2	60927.1	74234.9	16262.5	149748	48914.3	64246.6	107229	89046.5	70229.2	43920.2	51569.9	84678.2	14434.4
E1JGJ6	E1JGJ6_PSEAE	Cytochrome c oxidase, cbb3-type, CcoQ subunit	ccoQ1 PA1552.1	ccoQ1	0.0546987	0.0644584	0.506786	tr|E1JGJ6|E1JGJ6_PSEAE	1	1	97.14	1.60474	NP22 H435	LES B65 H72	2.45404e+06	1.262e+06	1.12642e+06	2.63626e+06	1.7332e+06	1.41684e+06	1.3647e+06	985720	1.0502e+06	922977	2.78087e+06	663147	579029	2.63626e+06	1.04571e+06	803989	1.08038e+06	834334	1.19794e+06	819226
Q9HW05	Q9HW05_PSEAE	Probable glutathione S-transferase	PA4401		0.0547436	0.0644584	0.506603	tr|Q9HW05|Q9HW05_PSEAE	3	3	332.52	1.31012	LES B65 H72	NP22 H435	790129	462111	821858	775011	577766	973630	979163	789916	998569	748353	895359	242826	422471	775011	348591	552488	775170	668601	1.13905e+06	664231
Q9I0U9	Q9I0U9_PSEAE	Probable oxidoreductase	PA2535		0.054842	0.064482	0.506204	tr|Q9I0U9|Q9I0U9_PSEAE	1	1	72.92	1.55716	NP22 H435	LES B65 H72	84063.1	152217	130417	154700	194031	128846	88902	109058	57306.8	75329.9	95258.6	79985.9	67039.9	154700	117067	73113.9	70380.7	92309.1	65368.7	66862.1
Q9HVY0	Q9HVY0_PSEAE	Probable acyl-CoA dehydrogenase	PA4435		0.0549761	0.0645475	0.505661	tr|Q9HVY0|Q9HVY0_PSEAE	2	2	95.37	1.45393	LES B65 H72	NP22 H435	679089	349132	327472	503768	261662	449848	687993	705204	639849	601059	769531	183459	168335	503768	157872	255267	544661	596900	729863	533494
G3XD98	G3XD98_PSEAE	Histidine kinase (EC 2.7.13.3)	gacS PA0928	gacS	0.0552007	0.0647189	0.504755	tr|G3XD98|G3XD98_PSEAE	3	2	216.02	2.02158	LES B65 H72	NP22 H435	92668.6	67631.4	25211.1	32154.2	78231.1	170914	138003	115568	124238	49455.7	105010	35538.4	12959.6	32154.2	47200.2	96985.3	109252	97818.8	141716	43896.4
P32265	NFXB_PSEAE	HTH-type transcriptional regulator nfxB	nfxB PA4600	nfxB	0.0556307	0.0651302	0.50303	sp|P32265|NFXB_PSEAE	3	3	372.04	2.07012	LES B65 H72	NP22 H435	836791	38968.1	68843.7	867949	60828.2	683962	708599	610057	815579	1.05992e+06	948235	20476.7	35388.7	867949	36700.3	388115	560974	516365	930315	940779
Q9HZH8	Q9HZH8_PSEAE	Molybdenum cofactor biosynthesis protein A2	moeA2 PA3028	moeA2	0.0562701	0.0657789	0.500489	tr|Q9HZH8|Q9HZH8_PSEAE	7	7	718.68	1.14205	NP22 H435	LES B65 H72	3.89837e+06	3.30604e+06	3.62314e+06	3.48825e+06	3.6294e+06	3.8102e+06	3.11064e+06	3.15554e+06	2.76137e+06	2.87539e+06	4.41756e+06	1.73723e+06	1.86245e+06	3.48825e+06	2.18977e+06	2.16211e+06	2.46259e+06	2.67091e+06	3.14984e+06	2.55217e+06
Q9I6A1	Q9I6A1_PSEAE	Cystathionine beta-synthase	PA0399		0.0563446	0.0657789	0.500195	tr|Q9I6A1|Q9I6A1_PSEAE	17	17	2683.47	1.29918	LES B65 H72	NP22 H435	2.78825e+07	1.50729e+07	1.74662e+07	2.50692e+07	1.868e+07	2.18995e+07	2.85688e+07	2.86415e+07	2.94658e+07	2.67607e+07	3.15959e+07	7.92042e+06	8.97841e+06	2.50692e+07	1.12704e+07	1.24269e+07	2.2617e+07	2.42427e+07	3.3611e+07	2.37525e+07
Q9HU69	Q9HU69_PSEAE	Uncharacterized protein	PA5115		0.0569551	0.0663974	0.497799	tr|Q9HU69|Q9HU69_PSEAE	2	2	240.88	1.45725	LES B65 H72	NP22 H435	474971	267199	363301	364462	205333	422649	693272	403559	513190	408616	538228	140405	186753	364462	123886	239833	548840	341581	585385	362684
Q9HZJ2	FADB_PSEAE	Fatty acid oxidation complex subunit alpha [Includes: Enoyl-CoA hydratase/Delta(3)-cis-Delta(2)-trans-enoyl-CoA isomerase/3-hydroxybutyryl-CoA epimerase (EC 4.2.1.17) (EC 5.1.2.3) (EC 5.3.3.8); 3-hydroxyacyl-CoA dehydrogenase (EC 1.1.1.35)]	fadB PA3014	fadB	0.0572437	0.066492	0.496675	sp|Q9HZJ2|FADB_PSEAE	34	34	4605.48	1.24094	LES B65 H72	NP22 H435	6.00525e+07	3.89665e+07	4.10408e+07	5.49168e+07	3.65415e+07	5.31409e+07	6.41279e+07	5.90904e+07	5.79795e+07	5.29613e+07	6.80503e+07	2.04758e+07	2.10967e+07	5.49168e+07	2.2047e+07	3.01549e+07	5.07679e+07	5.00154e+07	6.61361e+07	4.7008e+07
Q9HZN0	Q9HZN0_PSEAE	Probable hydrolase	PA2974		0.057272	0.066492	0.496565	tr|Q9HZN0|Q9HZN0_PSEAE	1	1	34.45	1.61243	NP22 H435	LES B65 H72	131467	163004	161992	87850.8	153900	183291	46773.4	60705.1	65413.7	76835.9	148976	85654	83271	87850.8	92854.7	104009	37028.9	51382	74616.1	68198.8
Q9HTW7	Q9HTW7_PSEAE	UbiH protein	ubiH PA5223	ubiH	0.0573069	0.066492	0.496429	tr|Q9HTW7|Q9HTW7_PSEAE	4	4	439.7	1.59101	NP22 H435	LES B65 H72	1.18336e+06	1.6867e+06	2.57192e+06	1.11288e+06	1.82896e+06	1.76302e+06	896950	816720	903092	889723	1.34097e+06	886313	1.32208e+06	1.11288e+06	1.10349e+06	1.00043e+06	710085	691289	1.03014e+06	789710
Q9I697	GSHB_PSEAE	Glutathione synthetase (EC 6.3.2.3) (GSH synthetase) (GSH-S) (GSHase) (Glutathione synthase)	gshB PA0407	gshB	0.0573594	0.066492	0.496226	sp|Q9I697|GSHB_PSEAE	10	9	1175.94	3.66494	NP22 H435	LES B65 H72	8.0065e+06	5.015e+07	4.06586e+07	7.78737e+06	5.21391e+07	1.2694e+07	8.5728e+06	7.00504e+06	8.2944e+06	6.74734e+06	9.07281e+06	2.63524e+07	2.09003e+07	7.78737e+06	3.14578e+07	7.20322e+06	6.7868e+06	5.92921e+06	9.46125e+06	5.98888e+06
P24562	PLPHP_PSEAE	Pyridoxal phosphate homeostasis protein (PLP homeostasis protein)	PA0394		0.0579047	0.0670297	0.494121	sp|P24562|Y394_PSEAE	4	4	200.85	1.25935	NP22 H435	LES B65 H72	3.2769e+06	3.05505e+06	3.1065e+06	3.3709e+06	3.75773e+06	1.78352e+06	3.20724e+06	2.96156e+06	2.88767e+06	2.31523e+06	3.71332e+06	1.60534e+06	1.59688e+06	3.3709e+06	2.2672e+06	1.01206e+06	2.53906e+06	2.50673e+06	3.29391e+06	2.05498e+06
Q9HWH8	Q9HWH8_PSEAE	Probable transcriptional regulator	PA4203		0.0581832	0.0671819	0.493054	tr|Q9HWH8|Q9HWH8_PSEAE	6	6	623.16	1.63518	LES B65 H72	NP22 H435	1.75683e+06	389089	709915	1.4417e+06	552580	1.35601e+06	1.45881e+06	1.60113e+06	1.58329e+06	1.93159e+06	1.99081e+06	204456	364927	1.4417e+06	333395	769472	1.15489e+06	1.35523e+06	1.80603e+06	1.71446e+06
Q9I0I1	Q9I0I1_PSEAE	Probable two-component response regulator	PA2657		0.0581995	0.0671819	0.492992	tr|Q9I0I1|Q9I0I1_PSEAE	2	2	296.97	2.30803	LES B65 H72	NP22 H435	927047	91339.2	28408	657253	118721	406034	751823	933426	977546	1.13818e+06	1.05051e+06	47996.3	14603	657253	71629.5	230405	595193	790071	1.11507e+06	1.01023e+06
Q9HZN8	KTHY_PSEAE	Thymidylate kinase (EC 2.7.4.9) (dTMP kinase)	tmk PA2962	tmk	0.0583797	0.0672956	0.492304	sp|Q9HZN8|KTHY_PSEAE	3	3	309.96	1.75002	LES B65 H72	NP22 H435	774256	122210	279666	793789	312085	769723	854506	774802	873837	720694	877372	64217.7	143760	793789	188294	436780	676483	655808	996768	639681
Q9I6N0	Q9I6N0_PSEAE	Uncharacterized protein	PA0259		0.0589211	0.0678248	0.490251	tr|Q9I6N0|Q9I6N0_PSEAE	1	1	155.65	1.40244	NP22 H435	LES B65 H72	196173	123396	218965	190551	253841	169502	165265	137815	115269	113017	222299	64841.3	112558	190551	153153	96184.4	130834	116649	131485	100312
G3XD00	G3XD00_PSEAE	CmaX protein	cmaX PA1773	cmaX	0.0591014	0.0679373	0.489571	tr|G3XD00|G3XD00_PSEAE	2	2	240.81	1.60982	LES B65 H72	NP22 H435	130535	291740	227848	149405	297239	506923	363445	352748	337594	204888	147920	153301	117124	149405	179337	287654	287727	298573	385087	181857
Q9I680	Q9I680_PSEAE	Cytosine deaminase	codA PA0437	codA	0.0596558	0.0684789	0.487494	tr|Q9I680|Q9I680_PSEAE	1	1	155.65	2.12749	LES B65 H72	NP22 H435	206700	17554	51639.3	201339	169450	191440	321946	303874	257038	301515	234228	9224.15	26544.9	201339	102236	108633	254874	257205	293198	267622
Q9HZQ8	LAP_PSEAE	Aminopeptidase (EC 3.4.11.1) (Leucine aminopeptidase) (PaAP) [Cleaved into: Aminopeptidase AP58; Aminopeptidase AP56; Aminopeptidase AP28]	lap PA2939	lap	0.059807	0.0685108	0.486931	sp|Q9HZQ8|LAP_PSEAE	2	2	217.33	1.79227	LES B65 H72	NP22 H435	239920	668312	1.11252e+06	519031	455234	543372	1.34367e+06	1.27317e+06	1.18322e+06	1.02446e+06	271873	351180	571883	519031	274663	308337	1.06374e+06	1.07764e+06	1.34967e+06	909303
G3XD87	G3XD87_PSEAE	Respiratory nitrate reductase beta chain	narH PA3874	narH	0.05985	0.0685108	0.486771	tr|G3XD87|G3XD87_PSEAE	7	7	975.38	1.31848	LES B65 H72	NP22 H435	2.01355e+06	1.34349e+06	2.22782e+06	1.63131e+06	2.52447e+06	2.95259e+06	2.35017e+06	2.5756e+06	2.93621e+06	2.02825e+06	2.28171e+06	705965	1.1452e+06	1.63131e+06	1.52312e+06	1.67545e+06	1.86055e+06	2.18004e+06	3.34928e+06	1.80025e+06
Q51385	RLMN_PSEAE	Dual-specificity RNA methyltransferase RlmN (EC 2.1.1.192) (23S rRNA (adenine(2503)-C(2))-methyltransferase) (23S rRNA m2A2503 methyltransferase) (Ribosomal RNA large subunit methyltransferase N) (tRNA (adenine(37)-C(2))-methyltransferase) (tRNA m2A37 methyltransferase)	rlmN PA3806	rlmN	0.0600204	0.0686104	0.486139	sp|Q51385|RLMN_PSEAE	1	1	59.81	1.4248	NP22 H435	LES B65 H72	287986	181371	375409	333165	209660	179162	212083	228091	178047	176503	326340	95305.6	192977	333165	126497	101666	167899	193061	203094	156663
Q9I3P2	Q9I3P2_PSEAE	Probable short-chain dehydrogenase	PA1470		0.0603017	0.0688363	0.485099	tr|Q9I3P2|Q9I3P2_PSEAE	2	2	96.59	1.35337	LES B65 H72	NP22 H435	1.23334e+06	583007	1.22233e+06	1.07132e+06	1.27828e+06	1.72738e+06	1.4092e+06	1.39037e+06	1.42361e+06	1.34176e+06	1.3976e+06	306354	628328	1.07132e+06	771239	980206	1.11562e+06	1.17684e+06	1.62388e+06	1.19094e+06
G3XCZ3	G3XCZ3_PSEAE	Type 4 fimbrial biogenesis protein PilZ	pilZ PA2960	pilZ	0.0607494	0.0692099	0.483454	tr|G3XCZ3|G3XCZ3_PSEAE	2	2	129.26	1.7703	LES B65 H72	NP22 H435	451983	72070.1	127916	479749	236018	430871	479705	458590	562681	489454	512178	37870.8	65754.6	479749	142400	244498	379766	388160	641839	434435
Q9I0T3	Q9I0T3_PSEAE	Probable transcriptional regulator	PA2551		0.0607972	0.0692099	0.483279	tr|Q9I0T3|Q9I0T3_PSEAE	1	1	34.27	1.56745	LES B65 H72	NP22 H435	27915.7	16638.9	21328.5	28434	17753.4	31803.1	32987.7	22730.1	29034.8	59108.9	31633.5	8743.28	10963.8	28434	10711.4	18046.7	26115.2	19239.3	33119.4	52464.5
Q9HZV1	Q9HZV1_PSEAE	Probable sigma-70 factor, ECF subfamily	PA2896		0.0611833	0.0695533	0.481871	tr|Q9HZV1|Q9HZV1_PSEAE	1	1	99.18	1.7662	NP22 H435	LES B65 H72	576855	912751	1.08211e+06	350199	881614	647967	282598	453702	381894	387350	653681	479626	556249	350199	531916	367690	223723	384023	435618	343808
Q9HUM2	Q9HUM2_PSEAE	Protein HflK	hflK PA4942	hflK	0.0616934	0.0700364	0.480024	tr|Q9HUM2|Q9HUM2_PSEAE	17	15	2450.91	1.38613	LES B65 H72	NP22 H435	6.15799e+07	3.82044e+07	3.36666e+07	6.6124e+07	4.72312e+07	4.94631e+07	8.1991e+07	7.91995e+07	6.66022e+07	6.48483e+07	6.97811e+07	2.00754e+07	1.73061e+07	6.6124e+07	2.84966e+07	2.80679e+07	6.49095e+07	6.70361e+07	7.59718e+07	5.75587e+07
Q9I3Q5	Q9I3Q5_PSEAE	Flagellar protein FliL	PA1442		0.0619284	0.0701258	0.479179	tr|Q9I3Q5|Q9I3Q5_PSEAE	3	3	141.27	1.2367	LES B65 H72	NP22 H435	318696	257086	303490	241114	326412	415045	405650	372213	282198	314143	361140	135091	156007	241114	196939	235518	321140	315049	321898	278831
Q9HT19	ATPG_PSEAE	ATP synthase gamma chain (ATP synthase F1 sector gamma subunit) (F-ATPase gamma subunit)	atpG PA5555	atpG	0.0620137	0.0701258	0.478873	sp|Q9HT19|ATPG_PSEAE	12	12	1102.39	1.56215	LES B65 H72	NP22 H435	2.96343e+07	1.19134e+07	1.07638e+07	2.53612e+07	1.41365e+07	1.96026e+07	3.60442e+07	3.30852e+07	3.09231e+07	2.37646e+07	3.3581e+07	6.26015e+06	5.53304e+06	2.53612e+07	8.52914e+06	1.11235e+07	2.8535e+07	2.8004e+07	3.52733e+07	2.10932e+07
O50175	ASTB_PSEAE	N-succinylarginine dihydrolase (EC 3.5.3.23)	astB aruB PA0899	astB	0.0620278	0.0701258	0.478822	sp|O50175|ASTB_PSEAE	11	10	1402.85	1.89542	LES B65 H72	NP22 H435	7.80589e+06	1.08734e+06	1.81835e+06	7.74047e+06	2.13348e+06	4.43902e+06	8.4953e+06	8.65995e+06	8.90439e+06	8.51964e+06	8.84548e+06	571369	934712	7.74047e+06	1.28722e+06	2.51893e+06	6.72544e+06	7.32996e+06	1.01571e+07	7.56195e+06
Q9HXZ0	Q9HXZ0_PSEAE	Probable amino acid permease	PA3641		0.0625607	0.0706313	0.47692	tr|Q9HXZ0|Q9HXZ0_PSEAE	1	1	117.95	1.77377	NP22 H435	LES B65 H72	600680	1.15689e+06	1.05194e+06	433549	786809	732090	429206	500577	400029	210021	680678	607913	540745	433549	474716	415426	339788	423699	456306	186412
Q9HWV9	Q9HWV9_PSEAE	dTDP-4-dehydrorhamnose reductase (EC 1.1.1.133)	PA4069		0.0628255	0.0707384	0.47598	tr|Q9HWV9|Q9HWV9_PSEAE	3	2	107.65	1.92662	LES B65 H72	NP22 H435	128207	0	0	153978	0	4427.64	140332	151889	130043	116971	145282	0	0	153978	0	2512.47	111096	128562	148338	103822
Q9HVA1	Q9HVA1_PSEAE	Acetolactate synthase isozyme III small subunit	ilvH PA4695	ilvH	0.0628275	0.0707384	0.475974	tr|Q9HVA1|Q9HVA1_PSEAE	6	6	663.31	1.94643	LES B65 H72	NP22 H435	3.67058e+06	1.09234e+06	919535	3.38411e+06	1.26166e+06	1.70896e+06	4.9583e+06	5.04933e+06	4.59895e+06	3.78764e+06	4.15943e+06	573997	472681	3.38411e+06	761214	969751	3.92532e+06	4.27386e+06	5.24593e+06	3.36187e+06
Q9I4E6	TTCA_PSEAE	tRNA-cytidine(32) 2-sulfurtransferase (EC 2.8.1.-) (Two-thiocytidine biosynthesis protein A) (tRNA 2-thiocytidine biosynthesis protein TtcA)	ttcA PA1192	ttcA	0.0630372	0.0708776	0.475233	sp|Q9I4E6|TTCA_PSEAE	1	1	22.15	1.02519	LES B65 H72	NP22 H435	59639.4	0	0	20834.1	0	10551.6	16968.2	18246.1	16247.2	20487.8	67582.1	0	0	20834.1	0	5987.54	13433.2	15443.9	18532.8	18184.7
Q9HV27	CDPD2_PSEAE	Cyclic di-GMP phosphodiesterase PA4781 (EC 3.1.4.-)	PA4781		0.0634304	0.0711621	0.47385	tr|Q9HV27|Q9HV27_PSEAE	2	2	103.45	2.24824	LES B65 H72	NP22 H435	99249	20494.3	7873.19	94168	16081.8	41094.6	134437	144283	106736	108230	112467	10769.2	4047.16	94168	9702.84	23319.2	106429	122124	121752	96064
Q9I773	Q9I773_PSEAE	Osmotically inducible protein OsmC	osmC PA0059	osmC	0.0634631	0.0711621	0.473735	tr|Q9I773|Q9I773_PSEAE	6	6	798.41	1.28564	LES B65 H72	NP22 H435	9.60806e+06	6.22833e+06	7.12484e+06	1.14805e+07	7.43044e+06	8.49601e+06	1.10435e+07	1.18723e+07	1.10128e+07	1.14082e+07	1.08877e+07	3.27282e+06	3.66248e+06	1.14805e+07	4.4831e+06	4.82108e+06	8.74276e+06	1.0049e+07	1.2562e+07	1.01258e+07
Q9I297	Q9I297_PSEAE	Methylcrotonyl-CoA carboxylase, beta-subunit	liuB PA2014	liuB	0.0640592	0.0717328	0.471657	tr|Q9I297|Q9I297_PSEAE	12	12	1544.57	1.14387	LES B65 H72	NP22 H435	7.65055e+06	7.1439e+06	8.10127e+06	6.8804e+06	9.18884e+06	9.89672e+06	9.57009e+06	8.53054e+06	8.4354e+06	8.13826e+06	8.66945e+06	3.75392e+06	4.16441e+06	6.8804e+06	5.54402e+06	5.61591e+06	7.57632e+06	7.22042e+06	9.62209e+06	7.22345e+06
Q9HVI7	GLYA3_PSEAE	Serine hydroxymethyltransferase 3 (SHMT 3) (Serine methylase 3) (EC 2.1.2.1)	glyA2 PA4602	glyA2	0.0643762	0.0719898	0.47056	sp|Q9HVI7|GLYA3_PSEAE;sp|Q9HTE9|GLYA1_PSEAE	17	17	2538.26	1.40708	LES B65 H72	NP22 H435	2.79078e+07	1.12951e+07	1.20768e+07	2.14892e+07	1.122e+07	2.13284e+07	2.6481e+07	2.24012e+07	2.38162e+07	2.41525e+07	3.16246e+07	5.93528e+06	6.20801e+06	2.14892e+07	6.76949e+06	1.21028e+07	2.09641e+07	1.89608e+07	2.71667e+07	2.14375e+07
Q9HYI8	Q9HYI8_PSEAE	Probable pyruvate dehydrogenase E1 component, alpha subunit	PA3417		0.0645019	0.0720325	0.470126	tr|Q9HYI8|Q9HYI8_PSEAE	9	9	833.45	1.32627	NP22 H435	LES B65 H72	5.95918e+06	5.77159e+06	4.32609e+06	4.22485e+06	5.90482e+06	5.28883e+06	4.65032e+06	2.77749e+06	3.46642e+06	3.5614e+06	6.75282e+06	3.03281e+06	2.2238e+06	4.22485e+06	3.56263e+06	3.00115e+06	3.6815e+06	2.35093e+06	3.95407e+06	3.16106e+06
O86428	ILVE_PSEAE	Branched-chain-amino-acid aminotransferase (BCAT) (EC 2.6.1.42)	ilvE PA5013	ilvE	0.0647708	0.0722216	0.469202	sp|O86428|ILVE_PSEAE	15	15	2146.53	1.20316	LES B65 H72	NP22 H435	5.22039e+07	3.67728e+07	3.81924e+07	5.61381e+07	3.94873e+07	5.33154e+07	6.0349e+07	5.23224e+07	5.1374e+07	5.0696e+07	5.91564e+07	1.93231e+07	1.96325e+07	5.61381e+07	2.38244e+07	3.02539e+07	4.77763e+07	4.42868e+07	5.86013e+07	4.49973e+07
Q9HU21	RMLC_PSEAE	dTDP-4-dehydrorhamnose 3,5-epimerase (EC 5.1.3.13) (Thymidine diphospho-4-keto-rhamnose 3,5-epimerase) (dTDP-4-keto-6-deoxyglucose 3,5-epimerase) (dTDP-6-deoxy-D-xylo-4-hexulose 3,5-epimerase) (dTDP-L-rhamnose synthase)	rmlC PA5164	rmlC	0.0648468	0.0722216	0.468941	sp|Q9HU21|RMLC_PSEAE	9	8	1120.12	1.20232	NP22 H435	LES B65 H72	1.75875e+07	1.30545e+07	1.30373e+07	1.84262e+07	1.35016e+07	1.32555e+07	1.30324e+07	1.26242e+07	1.26023e+07	1.13698e+07	1.99298e+07	6.8598e+06	6.70176e+06	1.84262e+07	8.1461e+06	7.52187e+06	1.03173e+07	1.06854e+07	1.43752e+07	1.00917e+07
Q9I6C2	Q9I6C2_PSEAE	Probable zinc protease	PA0372		0.0650068	0.072266	0.468394	tr|Q9I6C2|Q9I6C2_PSEAE	17	17	2197.4	1.41898	NP22 H435	LES B65 H72	1.59615e+07	2.67902e+07	2.83662e+07	1.65093e+07	2.25501e+07	2.23404e+07	1.45488e+07	1.4815e+07	1.4666e+07	1.12754e+07	1.80873e+07	1.40775e+07	1.45815e+07	1.65093e+07	1.36054e+07	1.26771e+07	1.15178e+07	1.25397e+07	1.67292e+07	1.00079e+07
Q9I4W7	Q9I4W7_PSEAE	Uncharacterized protein	PA1006		0.0650813	0.072266	0.468139	tr|Q9I4W7|Q9I4W7_PSEAE	2	2	149.9	2.14212	NP22 H435	LES B65 H72	666295	967296	1.55385e+06	367267	1.41533e+06	1.01927e+06	464359	310751	271783	253984	755032	508287	798746	367267	853928	578388	367617	263026	310018	225433
Q9I5I2	Q9I5I2_PSEAE	Probable aldehyde dehydrogenase	PA0747		0.0651978	0.072266	0.467742	tr|Q9I5I2|Q9I5I2_PSEAE	6	4	523.58	1.30896	LES B65 H72	NP22 H435	1.74717e+06	1.01761e+06	1.00186e+06	1.33696e+06	1.14571e+06	1.88985e+06	1.46015e+06	1.93162e+06	1.63707e+06	1.26139e+06	1.97986e+06	534728	514999	1.33696e+06	691257	1.0724e+06	1.15595e+06	1.63496e+06	1.86737e+06	1.1196e+06
P26275	ALGR_PSEAE	Positive alginate biosynthesis regulatory protein	algR PA5261	algR	0.0652379	0.072266	0.467605	sp|P26275|ALGR_PSEAE	11	11	1207.03	1.23838	LES B65 H72	NP22 H435	1.67913e+07	1.29418e+07	1.64805e+07	1.72147e+07	1.66188e+07	2.61829e+07	1.70506e+07	1.82147e+07	1.70764e+07	2.06043e+07	1.90276e+07	6.80056e+06	8.47168e+06	1.72147e+07	1.00268e+07	1.48576e+07	1.34983e+07	1.54173e+07	1.94787e+07	1.82882e+07
Q9I0P5	Q9I0P5_PSEAE	Probable periplasmic spermidine/putrescine-binding protein	PA2592		0.0657148	0.0726965	0.465987	tr|Q9I0P5|Q9I0P5_PSEAE	9	9	956.61	1.63993	NP22 H435	LES B65 H72	9.74404e+06	4.45046e+06	4.37017e+06	1.12505e+07	7.57465e+06	4.4479e+06	4.13809e+06	4.75382e+06	4.50387e+06	4.95603e+06	1.10418e+07	2.3386e+06	2.24646e+06	1.12505e+07	4.57011e+06	2.52397e+06	3.27598e+06	4.02373e+06	5.13748e+06	4.39892e+06
Q9HZP4	Q9HZP4_PSEAE	Uncharacterized protein	PA2954		0.0659962	0.0729098	0.465038	tr|Q9HZP4|Q9HZP4_PSEAE	3	3	202.94	1.35096	NP22 H435	LES B65 H72	650108	869039	699328	640829	832788	838747	610719	483100	437423	362951	736689	456656	359485	640829	502457	475948	483486	408906	498960	322152
Q9HU54	Q9HU54_PSEAE	Uncharacterized protein	PA5130		0.0666389	0.0735211	0.462885	tr|Q9HU54|Q9HU54_PSEAE	5	5	405.24	1.22776	NP22 H435	LES B65 H72	2.83824e+06	2.68009e+06	3.4501e+06	3.08646e+06	2.36363e+06	1.77203e+06	2.68047e+06	2.52461e+06	2.23491e+06	2.53176e+06	3.21624e+06	1.40831e+06	1.7735e+06	3.08646e+06	1.42608e+06	1.00554e+06	2.12204e+06	2.13688e+06	2.54931e+06	2.24717e+06
Q9I582	Q9I582_PSEAE	Uncharacterized protein	PA0859		0.0672084	0.0740501	0.460996	tr|Q9I582|Q9I582_PSEAE	1	1	303.19	1.41012	NP22 H435	LES B65 H72	331995	412627	578073	458047	673097	425778	371084	376469	246262	320573	376210	216824	297155	458047	406108	241608	293775	318651	280906	284538
Q9HXI5	Q9HXI5_PSEAE	tRNA (cytidine/uridine-2'-O-)-methyltransferase TrmJ (EC 2.1.1.200) (tRNA (cytidine(32)/uridine(32)-2'-O)-methyltransferase) (tRNA Cm32/Um32 methyltransferase)	trmJ PA3817	trmJ	0.067378	0.0740721	0.460436	tr|Q9HXI5|Q9HXI5_PSEAE	4	4	295.96	1.77101	NP22 H435	LES B65 H72	1.07475e+06	1.89197e+06	478980	943698	1.20138e+06	555077	767525	602398	563884	667956	1.21789e+06	994177	246216	943698	724846	314980	607624	509882	643211	592872
Q9HTU2	Q9HTU2_PSEAE	Probable ATP-binding component of ABC transporter	PA5252		0.0674083	0.0740721	0.460336	tr|Q9HTU2|Q9HTU2_PSEAE	1	1	41.94	4.16627	LES B65 H72	NP22 H435	0	0	0	6127.25	0	0	6925.68	6331.04	3384.23	8886.86	0	0	0	6127.25	0	0	5482.82	5358.72	3860.32	7887.89
P29364	KHSE_PSEAE	Homoserine kinase (HK) (HSK) (EC 2.7.1.39)	thrB PA5495	thrB	0.0679005	0.0745135	0.458721	sp|P29364|KHSE_PSEAE	4	4	281.18	1.42972	NP22 H435	LES B65 H72	1.12679e+06	777433	548925	1.09243e+06	1.06771e+06	821806	558160	658815	660471	527447	1.27686e+06	408520	282171	1.09243e+06	644196	466335	441876	557635	753386	468157
Q9I5T9	Q9I5T9_PSEAE	Uncharacterized protein	PA0599		0.06888	0.0754877	0.455543	tr|Q9I5T9|Q9I5T9_PSEAE	2	2	67.6	2.04711	NP22 H435	LES B65 H72	626575	191548	234783	757159	330370	169937	178534	234684	234719	227719	710022	100653	120689	757159	199327	96430.8	141339	198641	267739	202121
Q9I1S2	HCNB_PSEAE	Hydrogen cyanide synthase subunit HcnB (HcnB) (EC 1.4.99.5) (Glycine dehydrogenase (cyanide-forming))	hcnB PA2194	hcnB	0.0692143	0.0757532	0.454469	sp|Q9I1S2|HCNB_PSEAE	7	7	399.93	1.43608	LES B65 H72	NP22 H435	1.54402e+06	1.1618e+06	1.5776e+06	1.56452e+06	1.07078e+06	1.75921e+06	1.58212e+06	1.80095e+06	1.55232e+06	3.24125e+06	1.74965e+06	610496	810955	1.56452e+06	646051	998265	1.25251e+06	1.52436e+06	1.7707e+06	2.87691e+06
Q9I2S8	Q9I2S8_PSEAE	Uncharacterized protein	PA1817		0.0693861	0.0758404	0.45392	tr|Q9I2S8|Q9I2S8_PSEAE	3	3	364.37	1.42237	LES B65 H72	NP22 H435	611719	385596	448974	584596	397325	1.07014e+06	633274	490556	641965	617868	693188	202620	230792	584596	239723	607254	501342	415216	732277	548414
Q9I4Q5	Q9I4Q5_PSEAE	Uncharacterized protein	PA1069		0.0696913	0.076073	0.452946	tr|Q9I4Q5|Q9I4Q5_PSEAE	23	23	2183.44	1.33162	NP22 H435	LES B65 H72	9.19328e+06	9.88783e+06	1.34587e+07	6.8056e+06	7.74279e+06	8.10913e+06	7.52653e+06	6.92073e+06	6.64171e+06	6.1634e+06	1.04176e+07	5.19578e+06	6.91835e+06	6.8056e+06	4.67156e+06	4.60154e+06	5.9585e+06	5.85785e+06	7.57606e+06	5.47057e+06
P13794	PORF_PSEAE	Outer membrane porin F	oprF PA1777	oprF	0.0699539	0.0762243	0.452112	sp|P13794|PORF_PSEAE	27	27	3640.85	1.15246	NP22 H435	LES B65 H72	1.67893e+09	1.45489e+09	1.39294e+09	1.80023e+09	1.52161e+09	1.24558e+09	1.56944e+09	1.47606e+09	1.29665e+09	1.22257e+09	1.90253e+09	7.64505e+08	7.16032e+08	1.80023e+09	9.18053e+08	7.06806e+08	1.24248e+09	1.24937e+09	1.47907e+09	1.08514e+09
Q59646	NORC_PSEAE	Nitric oxide reductase subunit C (NOR small subunit) (Nitric oxide reductase cytochrome c subunit)	norC PA0523	norC	0.0700152	0.0762243	0.451918	sp|Q59646|NORC_PSEAE	2	2	249.67	1.86202	LES B65 H72	NP22 H435	2.94751e+06	601343	615625	2.33737e+06	780257	1.27803e+06	3.28049e+06	3.04906e+06	2.73617e+06	3.21567e+06	3.34006e+06	315989	316458	2.33737e+06	470763	725219	2.59705e+06	2.58079e+06	3.1211e+06	2.85419e+06
Q9I7B0	Q9I7B0_PSEAE	Potassium uptake protein TrkA	trkA PA0016	trkA	0.0707961	0.0769727	0.44946	tr|Q9I7B0|Q9I7B0_PSEAE	4	4	242.54	1.31442	LES B65 H72	NP22 H435	836891	956964	920453	835182	1.32606e+06	1.79134e+06	1.2615e+06	1.13786e+06	1.21807e+06	999725	948348	502858	473153	835182	800066	1.0165e+06	998686	963111	1.38942e+06	887346
Q9I3C5	HTPG_PSEAE	Chaperone protein HtpG (Heat shock protein HtpG) (High temperature protein G)	htpG PA1596	htpG	0.0709566	0.0770454	0.448958	sp|Q9I3C5|HTPG_PSEAE	54	54	7005.56	1.14882	LES B65 H72	NP22 H435	2.49966e+08	1.96633e+08	1.93465e+08	2.04697e+08	1.78496e+08	2.46029e+08	2.54785e+08	2.36425e+08	2.35437e+08	2.02867e+08	2.83256e+08	1.03325e+08	9.94492e+07	2.04697e+08	1.07694e+08	1.3961e+08	2.01704e+08	2.00115e+08	2.68558e+08	1.80063e+08
Q9HVG5	Q9HVG5_PSEAE	Glycerate dehydrogenase	hprA PA4626	hprA	0.0716078	0.0776501	0.446934	tr|Q9HVG5|Q9HVG5_PSEAE	4	4	308.64	1.15974	LES B65 H72	NP22 H435	611428	495948	517760	513519	522133	747684	636566	585537	522552	593494	692858	260607	266151	513519	315026	424274	503948	495610	596064	526780
Q9HVT9	GATC_PSEAE	Glutamyl-tRNA(Gln) amidotransferase subunit C (Glu-ADT subunit C) (EC 6.3.5.-)	gatC PA4482	gatC	0.0725124	0.0785275	0.444155	sp|Q9HVT9|GATC_PSEAE	4	4	759.48	1.13858	NP22 H435	LES B65 H72	2.56458e+07	2.40115e+07	2.49167e+07	3.11383e+07	2.65195e+07	2.56224e+07	2.06993e+07	2.43193e+07	2.10038e+07	2.4493e+07	2.90613e+07	1.26174e+07	1.28083e+07	3.11383e+07	1.60004e+07	1.45395e+07	1.63869e+07	2.05844e+07	2.39587e+07	2.17398e+07
Q9HZP7	ETFA_PSEAE	Electron transfer flavoprotein subunit alpha (Alpha-ETF) (Electron transfer flavoprotein large subunit) (ETFLS)	etfA PA2951	etfA	0.0729564	0.0789045	0.442804	sp|Q9HZP7|ETFA_PSEAE	24	23	4709.15	1.16044	LES B65 H72	NP22 H435	4.02968e+08	2.97267e+08	3.16925e+08	4.28205e+08	3.23116e+08	3.81412e+08	4.34045e+08	4.3423e+08	4.10135e+08	3.92399e+08	4.56635e+08	1.56205e+08	1.62913e+08	4.28205e+08	1.9495e+08	2.16433e+08	3.43618e+08	3.67541e+08	4.67833e+08	3.4829e+08
P53593	SUCC_PSEAE	Succinate--CoA ligase [ADP-forming] subunit beta (EC 6.2.1.5) (Succinyl-CoA synthetase subunit beta) (SCS-beta)	sucC PA1588	sucC	0.073073	0.0789269	0.442451	sp|P53593|SUCC_PSEAE	24	23	2813.56	1.68454	LES B65 H72	NP22 H435	2.0178e+08	6.16468e+07	7.1612e+07	1.71177e+08	8.03334e+07	1.01355e+08	2.27164e+08	2.42795e+08	1.98631e+08	2.1812e+08	2.28653e+08	3.23937e+07	3.68117e+07	1.71177e+08	4.84686e+07	5.75141e+07	1.79838e+08	2.05507e+08	2.26575e+08	1.93601e+08
Q9I165	TREA_PSEAE	Periplasmic trehalase (EC 3.2.1.28) (Alpha,alpha-trehalase) (Alpha,alpha-trehalose glucohydrolase)	treA PA2416	treA	0.0732798	0.0790465	0.441826	sp|Q9I165|TREA_PSEAE	2	2	180.94	3.39391	LES B65 H72	NP22 H435	92706.8	5217.55	25252.4	169282	5494.11	22199.2	292886	230813	208676	256653	105053	2741.68	12980.8	169282	3314.83	12596.9	231868	195365	238032	227803
Q9I1E7	Q9I1E7_PSEAE	Alkyl hydroperoxide reductase AhpD (EC 1.11.1.15)	PA2331		0.0737185	0.0794157	0.440505	tr|Q9I1E7|Q9I1E7_PSEAE	2	2	252.79	1.18577	LES B65 H72	NP22 H435	248236	319662	411675	385974	330094	400548	411004	424760	390610	383724	281296	167973	211619	385974	199160	227291	325378	359525	445561	340590
Q9I0A3	SYFA_PSEAE	Phenylalanine--tRNA ligase alpha subunit (EC 6.1.1.20) (Phenylalanyl-tRNA synthetase alpha subunit) (PheRS)	pheS PA2740	pheS	0.0739437	0.0795541	0.439831	sp|Q9I0A3|SYFA_PSEAE	16	16	1205.76	1.46232	LES B65 H72	NP22 H435	4.04326e+06	1.55471e+06	1.57581e+06	3.38433e+06	1.7448e+06	2.56616e+06	4.04047e+06	3.6969e+06	3.74467e+06	3.94262e+06	4.58174e+06	816959	810033	3.38433e+06	1.05271e+06	1.45617e+06	3.1987e+06	3.12914e+06	4.27147e+06	3.49943e+06
Q9HT46	Q9HT46_PSEAE	Uncharacterized protein	PA5527		0.0743216	0.0795924	0.438704	tr|Q9HT46|Q9HT46_PSEAE	2	2	164.97	1.37251	NP22 H435	LES B65 H72	2.2519e+06	3.74379e+06	3.62122e+06	2.49214e+06	3.62533e+06	3.45794e+06	2.09432e+06	1.79806e+06	1.95771e+06	2.1559e+06	2.55181e+06	1.96726e+06	1.86147e+06	2.49214e+06	2.18732e+06	1.96221e+06	1.658e+06	1.52191e+06	2.23313e+06	1.91355e+06
Q9I685	SAHH_PSEAE	Adenosylhomocysteinase (EC 3.3.1.1) (S-adenosyl-L-homocysteine hydrolase) (AdoHcyase)	ahcY sahH PA0432	ahcY	0.0743513	0.0795924	0.438615	sp|Q9I685|SAHH_PSEAE	38	37	4705.17	1.33899	LES B65 H72	NP22 H435	1.8569e+08	8.98831e+07	8.88045e+07	1.55178e+08	8.48821e+07	1.48886e+08	1.65211e+08	1.78851e+08	1.68483e+08	1.47903e+08	2.1042e+08	4.72311e+07	4.56494e+07	1.55178e+08	5.1213e+07	8.44856e+07	1.30792e+08	1.51383e+08	1.92185e+08	1.31278e+08
Q9HVD6	Q9HVD6_PSEAE	Uncharacterized protein	PA4656		0.0743661	0.0795924	0.438572	tr|Q9HVD6|Q9HVD6_PSEAE	3	3	483	1.14375	LES B65 H72	NP22 H435	1.35824e+06	1.10904e+06	1.46491e+06	1.26559e+06	1.61764e+06	1.54188e+06	1.67627e+06	1.5323e+06	1.60288e+06	1.44181e+06	1.53913e+06	582769	753025	1.26559e+06	975994	874942	1.32705e+06	1.29697e+06	1.82838e+06	1.27973e+06
Q9HXY4	Q9HXY4_PSEAE	Outer membrane protein assembly factor BamA	opr86 bamA PA3648	opr86	0.0747749	0.0799261	0.43736	tr|Q9HXY4|Q9HXY4_PSEAE	26	26	2911.41	1.15765	LES B65 H72	NP22 H435	2.77587e+07	2.11525e+07	2.57778e+07	3.16792e+07	2.91133e+07	2.82473e+07	3.35422e+07	3.28401e+07	3.18767e+07	3.03333e+07	3.14557e+07	1.1115e+07	1.32509e+07	3.16792e+07	1.75653e+07	1.6029e+07	2.65542e+07	2.77966e+07	3.63611e+07	2.69235e+07
Q9HVT4	Q9HVT4_PSEAE	Uncharacterized protein	PA4487		0.0751521	0.0802251	0.436248	tr|Q9HVT4|Q9HVT4_PSEAE	3	3	257.32	1.81327	NP22 H435	LES B65 H72	703660	1.49089e+06	1.06218e+06	634818	1.06339e+06	1.01744e+06	578079	481573	504491	151023	797374	783424	546005	634818	641589	577346	457646	407613	575462	134047
Q9I4Q9	Q9I4Q9_PSEAE	Uncharacterized protein	PA1065		0.0755566	0.0803978	0.435063	tr|Q9I4Q9|Q9I4Q9_PSEAE	2	2	35.54	1.9021	NP22 H435	LES B65 H72	17803.2	48569.6	33957.7	40529.3	22744.2	4677.82	13310.8	11215.8	21038.2	35769.7	20174.3	25522	17455.7	40529.3	13722.5	2654.44	10537.7	9493.27	23997.9	31748.8
P21175	BRAC_PSEAE	Leucine-, isoleucine-, valine-, threonine-, and alanine-binding protein (LIVAT-BP) (Leu/Ile/Val/Thr/Ala-binding protein)	braC PA1074	braC	0.0755805	0.0803978	0.434993	sp|P21175|BRAC_PSEAE	20	19	3422.23	2.37485	NP22 H435	LES B65 H72	1.01228e+08	2.9493e+07	2.77025e+07	1.23778e+08	3.70455e+07	1.91605e+07	2.96651e+07	3.05663e+07	2.79213e+07	2.71148e+07	1.1471e+08	1.54978e+07	1.42403e+07	1.23778e+08	2.23512e+07	1.08726e+07	2.34849e+07	2.58719e+07	3.18493e+07	2.40668e+07
Q9HW47	Q9HW47_PSEAE	Uncharacterized protein	PA4354		0.075607	0.0803978	0.434915	tr|Q9HW47|Q9HW47_PSEAE	3	3	300.88	1.4023	NP22 H435	LES B65 H72	999976	711366	999948	1.24664e+06	810520	369636	724340	745282	730362	830827	1.13315e+06	373803	514017	1.24664e+06	489022	209751	573435	630822	833109	737434
G3XDA2	G3XDA2_PSEAE	3-oxoacyl-[acyl-carrier-protein] synthase 2 (EC 2.3.1.179)	fabF1 PA2965	fabF1	0.0760849	0.0806965	0.433524	tr|G3XDA2|G3XDA2_PSEAE	15	15	2162.95	1.26004	NP22 H435	LES B65 H72	2.55243e+07	1.59693e+07	1.81721e+07	2.12758e+07	1.51308e+07	1.28518e+07	1.68693e+07	1.60153e+07	1.55128e+07	1.49965e+07	2.89236e+07	8.39141e+06	9.34124e+06	2.12758e+07	9.12906e+06	7.29276e+06	1.33548e+07	1.35557e+07	1.76951e+07	1.33108e+07
Q9I020	Q9I020_PSEAE	Uncharacterized protein	PA2823		0.0761494	0.0806965	0.433337	tr|Q9I020|Q9I020_PSEAE	8	8	882.63	1.30676	LES B65 H72	NP22 H435	3.91343e+06	2.10512e+06	1.91306e+06	3.10653e+06	2.38406e+06	2.77959e+06	4.03916e+06	3.58726e+06	3.6777e+06	3.45595e+06	4.43463e+06	1.10618e+06	983398	3.10653e+06	1.43841e+06	1.57728e+06	3.19766e+06	3.03633e+06	4.19508e+06	3.06747e+06
Q9HX94	Q9HX94_PSEAE	Uncharacterized protein	PA3919		0.076182	0.0806965	0.433243	tr|Q9HX94|Q9HX94_PSEAE	8	8	1085.04	1.23665	LES B65 H72	NP22 H435	3.73325e+06	4.66793e+06	4.64366e+06	3.83549e+06	5.66008e+06	7.01349e+06	5.68303e+06	5.67295e+06	4.85309e+06	4.65194e+06	4.23044e+06	2.45287e+06	2.38704e+06	3.83549e+06	3.41497e+06	3.97982e+06	4.49907e+06	4.80171e+06	5.53582e+06	4.12902e+06
Q9HYC8	Q9HYC8_PSEAE	Iron-sulfur cluster carrier protein	PA3481		0.0763467	0.080767	0.432766	tr|Q9HYC8|Q9HYC8_PSEAE	12	12	1472.3	1.20644	LES B65 H72	NP22 H435	1.93453e+07	1.37683e+07	1.50835e+07	1.82557e+07	1.26884e+07	2.29044e+07	1.78372e+07	1.95462e+07	1.70269e+07	1.81647e+07	2.19217e+07	7.23485e+06	7.75359e+06	1.82557e+07	7.65547e+06	1.29972e+07	1.41211e+07	1.65443e+07	1.94222e+07	1.61228e+07
Q9I0K4	ACEA_PSEAE	Isocitrate lyase (ICL) (EC 4.1.3.1) (Isocitrase) (Isocitratase)	PA2634		0.0767107	0.0810479	0.431716	sp|Q9I0K4|ACEA_PSEAE	38	36	5343.49	1.59269	LES B65 H72	NP22 H435	3.20017e+08	9.62882e+07	9.04709e+07	2.45749e+08	1.07298e+08	1.69617e+08	3.30276e+08	2.95539e+08	2.86631e+08	2.87366e+08	3.62636e+08	5.05968e+07	4.6506e+07	2.45749e+08	6.47373e+07	9.62496e+07	2.61468e+08	2.50151e+08	3.26954e+08	2.55064e+08
Q9I4N8	Q9I4N8_PSEAE	Flagellar glycosyl transferase, FgtA	fgtA PA1091	fgtA	0.0777037	0.0819918	0.42888	tr|Q9I4N8|Q9I4N8_PSEAE	3	2	236.66	1.27724	LES B65 H72	NP22 H435	403054	403416	562143	558257	775626	811339	629836	617918	650303	742350	456733	211984	288966	558257	467969	460396	498620	523019	741788	658903
Q9I3T4	Q9I3T4_PSEAE	Probable periplasmic spermidine/putrescine-binding protein	PA1410		0.0782636	0.0824768	0.427298	tr|Q9I3T4|Q9I3T4_PSEAE	1	1	141.72	9.2896	NP22 H435	LES B65 H72	28898.4	1.71782e+06	1.63388e+06	54157.2	1.81478e+06	477630	22180.2	15850.3	33692.6	15743.9	32747.1	902667	839885	54157.2	1.09493e+06	271032	17559.3	13416	38432.5	13974.1
Q9HXX0	Q9HXX0_PSEAE	Uncharacterized protein	PA3670		0.078515	0.0826359	0.426591	tr|Q9HXX0|Q9HXX0_PSEAE	5	5	454.14	1.32047	LES B65 H72	NP22 H435	1.32718e+06	1.62529e+06	1.94935e+06	1.15638e+06	1.94839e+06	2.70856e+06	2.14059e+06	2.25942e+06	1.92695e+06	1.53699e+06	1.50394e+06	854044	1.00205e+06	1.15638e+06	1.17555e+06	1.53698e+06	1.69463e+06	1.91242e+06	2.19804e+06	1.36421e+06
Q9HZU6	Q9HZU6_PSEAE	Uncharacterized protein	PA2901		0.0788258	0.0828571	0.425721	tr|Q9HZU6|Q9HZU6_PSEAE	2	2	123.11	1.64501	NP22 H435	LES B65 H72	788540	2.05394e+06	1.83382e+06	819589	1.2299e+06	1.09444e+06	795277	770448	797921	630504	893558	1.07929e+06	942662	819589	742050	621042	629594	652123	910173	559629
Q9HV15	Q9HV15_PSEAE	Uncharacterized protein	PA4793		0.0790323	0.0829682	0.425145	tr|Q9HV15|Q9HV15_PSEAE	4	3	285.96	1.93921	LES B65 H72	NP22 H435	666318	145494	132597	920297	286893	368698	767291	1.00121e+06	839664	1.19554e+06	755059	76452.9	68160.4	920297	173095	209218	607438	847444	957789	1.06115e+06
Q9HX12	Q9HX12_PSEAE	Uncharacterized protein	PA4015		0.0792194	0.0830319	0.424624	tr|Q9HX12|Q9HX12_PSEAE	7	6	586.61	1.48149	NP22 H435	LES B65 H72	9.89648e+06	6.34142e+06	5.53604e+06	1.19079e+07	6.2111e+06	3.70183e+06	6.00416e+06	6.52309e+06	6.10175e+06	4.59679e+06	1.12145e+07	3.33224e+06	2.84577e+06	1.19079e+07	3.74742e+06	2.10061e+06	4.75329e+06	5.52128e+06	6.96015e+06	4.08007e+06
Q9HZI9	Q9HZI9_PSEAE	Universal stress protein	PA3017		0.0792948	0.0830319	0.424415	tr|Q9HZI9|Q9HZI9_PSEAE	7	7	768.72	1.29089	LES B65 H72	NP22 H435	4.76622e+06	3.8069e+06	4.07934e+06	4.04869e+06	4.95287e+06	4.49648e+06	5.07596e+06	4.3364e+06	6.63214e+06	7.41191e+06	5.40099e+06	2.00042e+06	2.09696e+06	4.04869e+06	2.98828e+06	2.55154e+06	4.01847e+06	3.67042e+06	7.56515e+06	6.57874e+06
Q9HTY9	Q9HTY9_PSEAE	AmgR	amgR PA5200	amgR	0.0800674	0.0837345	0.422281	tr|Q9HTY9|Q9HTY9_PSEAE	15	14	1304.89	1.47711	LES B65 H72	NP22 H435	2.01466e+07	6.55492e+06	7.25519e+06	1.89624e+07	9.93904e+06	1.40765e+07	2.06358e+07	1.89411e+07	1.98457e+07	1.93494e+07	2.28298e+07	3.44443e+06	3.72948e+06	1.89624e+07	5.99665e+06	7.98776e+06	1.63367e+07	1.60321e+07	2.26376e+07	1.71744e+07
Q9HUK5	Q9HUK5_PSEAE	Probable phosphoserine phosphatase	PA4960		0.0811459	0.0847546	0.41934	tr|Q9HUK5|Q9HUK5_PSEAE	4	4	394.55	1.87224	LES B65 H72	NP22 H435	1.36253e+06	167455	204561	1.03049e+06	321793	536330	1.21547e+06	1.49993e+06	1.27535e+06	1.25222e+06	1.54399e+06	87992.9	105153	1.03049e+06	194152	304341	962249	1.26957e+06	1.45477e+06	1.11145e+06
Q9HVC5	KPRS_PSEAE	Ribose-phosphate pyrophosphokinase (RPPK) (EC 2.7.6.1) (5-phospho-D-ribosyl alpha-1-diphosphate) (Phosphoribosyl diphosphate synthase) (Phosphoribosyl pyrophosphate synthase) (P-Rib-PP synthase) (PRPP synthase) (PRPPase)	prs PA4670	prs	0.0819564	0.0854927	0.417156	sp|Q9HVC5|KPRS_PSEAE	16	16	2589.63	1.17969	LES B65 H72	NP22 H435	4.1615e+07	2.91704e+07	2.82621e+07	3.74234e+07	2.63086e+07	3.90062e+07	4.12355e+07	3.75166e+07	3.76573e+07	3.66138e+07	4.71573e+07	1.53282e+07	1.4528e+07	3.74234e+07	1.58731e+07	2.21341e+07	3.26447e+07	3.17548e+07	4.2955e+07	3.2498e+07
Q9I5A7	Q9I5A7_PSEAE	Uncharacterized protein	PA0833		0.0821364	0.0855721	0.416675	tr|Q9I5A7|Q9I5A7_PSEAE	7	7	953.13	1.62554	LES B65 H72	NP22 H435	1.2167e+07	4.08008e+06	4.74176e+06	1.18074e+07	6.11312e+06	6.53319e+06	1.46985e+07	1.40179e+07	1.43487e+07	1.36502e+07	1.37874e+07	2.14397e+06	2.43747e+06	1.18074e+07	3.68831e+06	3.70727e+06	1.16363e+07	1.18651e+07	1.63673e+07	1.21158e+07
O05927	CYSH_PSEAE	Phosphoadenosine phosphosulfate reductase (EC 1.8.4.8) (3'-phosphoadenylylsulfate reductase) (PAPS reductase, thioredoxin dependent) (PAPS sulfotransferase) (PAdoPS reductase)	cysH PA1756	cysH	0.0827005	0.0859536	0.415173	sp|O05927|CYSH_PSEAE	2	1	174.08	1.70899	LES B65 H72	NP22 H435	391492	79740.1	62855.6	291110	142215	206037	430194	351576	372244	293247	443631	41901.2	32310.5	291110	85804.4	116916	340570	297582	424611	260283
Q9HWM3	Q9HWM3_PSEAE	Ferric enterobactin transport protein FepC	fepC PA4158	fepC	0.082726	0.0859536	0.415105	tr|Q9HWM3|Q9HWM3_PSEAE	1	1	17	3.32226	NP22 H435	LES B65 H72	53081	274081	505009	62526.6	172457	89176.3	44593	54464.3	59509.8	73470.5	60150.3	144022	259597	62526.6	104051	50603.2	35302.7	46099.7	67881.7	65211.7
Q9I781	Q9I781_PSEAE	Potential phenazine-modifying enzyme	phzH PA0051	phzH	0.082816	0.0859536	0.414867	tr|Q9I781|Q9I781_PSEAE	3	2	237.87	1.55282	LES B65 H72	NP22 H435	380257	327.989	0	311339	0	25507.1	270685	260767	276986	240487	430899	172.349	0	311339	0	14474.1	214292	220719	315953	213454
Q9I5Y1	ALF_PSEAE	Fructose-bisphosphate aldolase (FBP aldolase) (FBPA) (EC 4.1.2.13) (Fructose-1,6-bisphosphate aldolase)	fba fda PA0555	fba	0.0830823	0.0861214	0.414162	sp|Q9I5Y1|ALF_PSEAE	22	22	2533.2	1.32659	LES B65 H72	NP22 H435	6.55816e+07	3.40995e+07	3.52095e+07	5.44331e+07	3.14634e+07	4.72694e+07	6.76219e+07	6.23974e+07	6.357e+07	5.20346e+07	7.43158e+07	1.79184e+07	1.80992e+07	5.44331e+07	1.89832e+07	2.68231e+07	5.3534e+07	5.28145e+07	7.2513e+07	4.61854e+07
P30417	FKBZ_PSEAE	Probable FKBP-type 25 kDa peptidyl-prolyl cis-trans isomerase (PPIase) (EC 5.2.1.8) (Rotamase)	fkl PA5254	fkl	0.0833482	0.0862884	0.413461	sp|P30417|FKBZ_PSEAE	1	1	44.69	7.35046	NP22 H435	LES B65 H72	14177.4	2811.02	2815.43	16300.8	6350.07	778.375	765.552	0	2779.74	1452.12	16065.5	1477.11	1447.25	16300.8	3831.27	441.69	606.062	0	3170.8	1288.89
Q9I3W7	Q9I3W7_PSEAE	Uncharacterized protein	PA1377		0.0835909	0.0863694	0.412824	tr|Q9I3W7|Q9I3W7_PSEAE	1	1	111.31	2.51446	LES B65 H72	NP22 H435	141475	2681.65	9768.98	135540	8889.89	26444.9	156173	179479	198342	189763	160316	1409.13	5021.68	135540	5363.65	15006.2	123637	151914	226244	168431
Q9HU44	HIS61_PSEAE	Imidazole glycerol phosphate synthase subunit hisF1 (EC 4.1.3.-) (IGP synthase cyclase subunit) (IGP synthase subunit hisF1) (ImGP synthase subunit hisF1) (IGPS subunit hisF1)	hisF1 PA5140	hisF1	0.0836364	0.0863694	0.412705	sp|Q9HU44|HIS61_PSEAE	6	6	742.24	1.15843	NP22 H435	LES B65 H72	5.74037e+06	5.55047e+06	6.53414e+06	7.1496e+06	6.72145e+06	6.29309e+06	5.29132e+06	6.10198e+06	5.07077e+06	4.60409e+06	6.50487e+06	2.91662e+06	3.35883e+06	7.1496e+06	4.05534e+06	3.57102e+06	4.18896e+06	5.16484e+06	5.78412e+06	4.08655e+06
Q9I3A8	GPDA_PSEAE	Glycerol-3-phosphate dehydrogenase [NAD(P)+] (EC 1.1.1.94) (NAD(P)H-dependent glycerol-3-phosphate dehydrogenase)	gpsA PA1614	gpsA	0.0842666	0.0868737	0.41106	sp|Q9I3A8|GPDA_PSEAE	13	13	1381.02	1.83646	LES B65 H72	NP22 H435	4.86526e+06	843755	935813	4.07626e+06	1.11793e+06	1.91587e+06	5.21912e+06	4.96469e+06	4.96838e+06	4.67379e+06	5.51322e+06	443370	481049	4.07626e+06	674498	1.08716e+06	4.1318e+06	4.20222e+06	5.66734e+06	4.14841e+06
Q9HYR6	Q9HYR6_PSEAE	Uncharacterized protein	PA3329		0.0843358	0.0868737	0.41088	tr|Q9HYR6|Q9HYR6_PSEAE	5	5	564.9	1.58097	NP22 H435	LES B65 H72	1.27272e+06	503138	521502	1.10261e+06	670906	560481	442136	559736	538571	473992	1.44222e+06	264385	268075	1.10261e+06	404786	318046	350024	473773	614337	420711
Q9I5D4	Q9I5D4_PSEAE	Probable oxidoreductase	PA0804		0.0852033	0.0876576	0.40864	tr|Q9I5D4|Q9I5D4_PSEAE	4	3	408.22	1.25578	NP22 H435	LES B65 H72	3.15177e+06	3.83682e+06	3.76113e+06	2.99637e+06	2.75457e+06	3.91074e+06	2.36493e+06	2.22061e+06	2.37094e+06	2.2725e+06	3.57152e+06	2.01614e+06	1.93338e+06	2.99637e+06	1.66195e+06	2.21915e+06	1.87224e+06	1.87957e+06	2.70448e+06	2.01705e+06
Q9I0J6	NUOG_PSEAE	NADH-quinone oxidoreductase subunit G (EC 1.6.5.11) (NADH dehydrogenase I subunit G) (NDH-1 subunit G)	nuoG PA2642	nuoG	0.0855135	0.0878262	0.407844	sp|Q9I0J6|NUOG_PSEAE	38	36	5068.95	1.06684	LES B65 H72	NP22 H435	6.91562e+07	5.86956e+07	6.14148e+07	6.53394e+07	6.81414e+07	6.77762e+07	7.08732e+07	7.12167e+07	6.7794e+07	6.66613e+07	7.83664e+07	3.08429e+07	3.15699e+07	6.53394e+07	4.11126e+07	3.84597e+07	5.61079e+07	6.02793e+07	7.73312e+07	5.91679e+07
Q9HY82	RNT_PSEAE	Ribonuclease T (EC 3.1.13.-) (Exoribonuclease T) (RNase T)	rnt PA3528	rnt	0.0855805	0.0878262	0.407673	sp|Q9HY82|RNT_PSEAE	5	5	593.11	1.18376	NP22 H435	LES B65 H72	3.29226e+06	3.35404e+06	3.55497e+06	2.80702e+06	3.45528e+06	3.77094e+06	2.43196e+06	2.43005e+06	2.59014e+06	2.6848e+06	3.73072e+06	1.76246e+06	1.82741e+06	2.80702e+06	2.08472e+06	2.13983e+06	1.9253e+06	2.05684e+06	2.95452e+06	2.383e+06
G3XD26	G3XD26_PSEAE	Uncharacterized protein	PA3978		0.0858828	0.0880216	0.406902	tr|G3XD26|G3XD26_PSEAE	4	4	289.16	1.41122	NP22 H435	LES B65 H72	3.79177e+06	1.90359e+06	2.61847e+06	4.36248e+06	2.75143e+06	2.74201e+06	2.19631e+06	2.03313e+06	1.96644e+06	1.99433e+06	4.29676e+06	1.00029e+06	1.34601e+06	4.36248e+06	1.66006e+06	1.55596e+06	1.73874e+06	1.72088e+06	2.24308e+06	1.77015e+06
P52024	HOLB_PSEAE	DNA polymerase III subunit delta' (EC 2.7.7.7)	holB PA2961	holB	0.0859849	0.0880216	0.406642	sp|P52024|HOLB_PSEAE	3	3	377.01	1.24711	NP22 H435	LES B65 H72	2.12452e+06	2.66347e+06	2.58384e+06	1.83252e+06	2.24969e+06	2.59447e+06	1.57705e+06	1.56198e+06	1.58886e+06	1.86207e+06	2.40746e+06	1.39958e+06	1.32821e+06	1.83252e+06	1.35734e+06	1.47224e+06	1.2485e+06	1.3221e+06	1.81238e+06	1.65275e+06
Q9HV37	LLDD_PSEAE	L-lactate dehydrogenase (EC 1.1.-.-)	lldD PA4771	lldD	0.0863622	0.088298	0.405685	sp|Q9HV37|LLDD_PSEAE	12	12	1039.56	1.63996	LES B65 H72	NP22 H435	4.29019e+06	1.63173e+06	1.77837e+06	4.64583e+06	1.79284e+06	2.29948e+06	5.41371e+06	5.42516e+06	5.38277e+06	4.66618e+06	4.86155e+06	857427	914159	4.64583e+06	1.08169e+06	1.30485e+06	4.28585e+06	4.59197e+06	6.14001e+06	4.14165e+06
Q9HX31	Q9HX31_PSEAE	DNA polymerase III, delta subunit	holA PA3989	holA	0.0866128	0.0883867	0.405052	tr|Q9HX31|Q9HX31_PSEAE	2	2	159.25	1.54084	LES B65 H72	NP22 H435	217923	58969.1	143353	233650	144285	284988	173416	214538	290269	266661	246946	30986.7	73689.7	233650	87053.1	161717	137287	181590	331104	236686
Q9I612	Q9I612_PSEAE	Probable acyl-CoA dehydrogenase	PA0506		0.0866637	0.0883867	0.404923	tr|Q9I612|Q9I612_PSEAE;tr|Q9I611|Q9I611_PSEAE;tr|Q9HUE9|Q9HUE9_PSEAE;tr|Q9I460|Q9I460_PSEAE	21	18	2306.66	1.3495	LES B65 H72	NP22 H435	2.40442e+07	1.35121e+07	1.31336e+07	1.93824e+07	1.11617e+07	1.54299e+07	2.57951e+07	2.18013e+07	2.42914e+07	2.23074e+07	2.72464e+07	7.10021e+06	6.75126e+06	1.93824e+07	6.73431e+06	8.75571e+06	2.04211e+07	1.84531e+07	2.77087e+07	1.97999e+07
Q9HWI2	Q9HWI2_PSEAE	Probable acyl-CoA dehydrogenase	PA4199		0.0869736	0.0885706	0.404144	tr|Q9HWI2|Q9HWI2_PSEAE	16	9	1587.92	1.33208	LES B65 H72	NP22 H435	8.8316e+06	4.06757e+06	4.64919e+06	7.03465e+06	4.15186e+06	6.07582e+06	8.74366e+06	7.8736e+06	8.42227e+06	7.16176e+06	1.00078e+07	2.1374e+06	2.38989e+06	7.03465e+06	2.505e+06	3.44773e+06	6.92206e+06	6.66438e+06	9.60711e+06	6.35671e+06
Q9HYY0	Q9HYY0_PSEAE	Probable transcriptional regulator	PA3260		0.0870592	0.0885706	0.403929	tr|Q9HYY0|Q9HYY0_PSEAE	3	3	178.47	2.65964	NP22 H435	LES B65 H72	1.0035e+06	5.11423e+06	5.76723e+06	1.06735e+06	4.96384e+06	4.03132e+06	666880	716096	611073	710947	1.13714e+06	2.68739e+06	2.96461e+06	1.06735e+06	2.9949e+06	2.28758e+06	527946	606118	697039	631030
Q9X6R0	SPEE1_PSEAE	Polyamine aminopropyltransferase 1 (Putrescine aminopropyltransferase) (PAPT) (Spermidine synthase) (SPDS) (SPDSY) (EC 2.5.1.16)	speE1 speE PA1687	speE1	0.0874774	0.0888627	0.402882	sp|Q9X6R0|SPEE1_PSEAE	10	9	817.61	1.24419	NP22 H435	LES B65 H72	3.11624e+06	3.23876e+06	3.97616e+06	3.75549e+06	2.75339e+06	2.52045e+06	3.68499e+06	2.01728e+06	2.52806e+06	2.78417e+06	3.53126e+06	1.70188e+06	2.04392e+06	3.75549e+06	1.66124e+06	1.43023e+06	2.91728e+06	1.70747e+06	2.88371e+06	2.4712e+06
P57707	ISPD_PSEAE	2-C-methyl-D-erythritol 4-phosphate cytidylyltransferase (EC 2.7.7.60) (4-diphosphocytidyl-2C-methyl-D-erythritol synthase) (MEP cytidylyltransferase) (MCT)	ispD PA3633	ispD	0.0875623	0.0888627	0.402671	sp|P57707|ISPD_PSEAE	1	1	268.28	1.23728	NP22 H435	LES B65 H72	424032	537078	489108	512271	622719	457366	340520	559823	332942	398786	480504	282220	251423	512271	375713	259533	269578	473846	379781	353958
Q9I4F9	Q9I4F9_PSEAE	Two-component response regulator PhoP	phoP PA1179	phoP	0.0877083	0.0889013	0.402307	tr|Q9I4F9|Q9I4F9_PSEAE	15	15	1689.77	1.31395	LES B65 H72	NP22 H435	3.80143e+07	2.31589e+07	1.81123e+07	3.36053e+07	2.09174e+07	3.28139e+07	3.65817e+07	2.99717e+07	3.2389e+07	4.40606e+07	4.30771e+07	1.21694e+07	9.31053e+06	3.36053e+07	1.26204e+07	1.86203e+07	2.89605e+07	2.53687e+07	3.69455e+07	3.91078e+07
Q9I3I1	Q9I3I1_PSEAE	DNA polymerase III subunit gamma/tau (EC 2.7.7.7)	dnaX PA1532	dnaX	0.0884302	0.0894843	0.400519	tr|Q9I3I1|Q9I3I1_PSEAE	2	2	153.44	2.40596	LES B65 H72	NP22 H435	363629	44027.7	9733.23	318648	31505	80733.8	429411	401940	390016	544577	412057	23135.4	5003.3	318648	19008.3	45812.5	339951	340211	444883	483362
P24559	PILT_PSEAE	Twitching mobility protein	pilT PA0395	pilT	0.0885337	0.0894843	0.400264	sp|P24559|PILT_PSEAE	6	6	616.69	1.90569	LES B65 H72	NP22 H435	1.28308e+06	303998	267964	1.27305e+06	280194	487504	1.47157e+06	1.52802e+06	1.4241e+06	1.58395e+06	1.45396e+06	159742	137745	1.27305e+06	169053	276635	1.16499e+06	1.29335e+06	1.62444e+06	1.4059e+06
Q9I3B3	Q9I3B3_PSEAE	Probable chemotaxis transducer	PA1608		0.0886156	0.0894843	0.400062	tr|Q9I3B3|Q9I3B3_PSEAE	3	1	508.45	1.58607	LES B65 H72	NP22 H435	103138	24205.9	32323.4	118301	39929.9	72670.1	96976.2	92530.3	125094	116939	116873	12719.5	16615.6	118301	24091.4	41236.8	76772.8	78319.6	142692	103794
Q9HTJ8	Q9HTJ8_PSEAE	Uncharacterized protein	PA5362		0.0887185	0.0894843	0.399809	tr|Q9HTJ8|Q9HTJ8_PSEAE	3	3	276.82	1.32551	LES B65 H72	NP22 H435	491523	695045	532053	503035	768810	1.11003e+06	686919	735543	583139	848272	556984	365227	273498	503035	463856	629888	543811	622578	665175	752918
Q9ZFE4	FABI_PSEAE	Enoyl-[acyl-carrier-protein] reductase [NADH] FabI (ENR) (EC 1.3.1.9) (NADH-dependent enoyl-ACP reductase)	fabI PA1806	fabI	0.0891601	0.0898197	0.398727	sp|Q9ZFE4|FABI_PSEAE	10	9	825.06	1.37799	LES B65 H72	NP22 H435	7.39536e+06	4.08901e+06	2.68978e+06	5.86472e+06	3.33116e+06	5.04824e+06	7.43679e+06	6.82805e+06	6.89918e+06	5.99136e+06	8.38027e+06	2.14866e+06	1.38267e+06	5.86472e+06	2.00983e+06	2.86463e+06	5.88745e+06	5.7794e+06	7.86976e+06	5.31787e+06
Q9I6T9	Q9I6T9_PSEAE	NAD(P) transhydrogenase subunit beta (EC 1.6.1.2) (Nicotinamide nucleotide transhydrogenase subunit beta)	pntB PA0196	pntB	0.0895167	0.0900687	0.397857	tr|Q9I6T9|Q9I6T9_PSEAE	5	5	636.82	1.20344	LES B65 H72	NP22 H435	1.70424e+06	2.29344e+06	2.84299e+06	2.14536e+06	2.41558e+06	2.65571e+06	2.93567e+06	2.98957e+06	2.22583e+06	2.91444e+06	1.93121e+06	1.20514e+06	1.46142e+06	2.14536e+06	1.45742e+06	1.50699e+06	2.32407e+06	2.53043e+06	2.53896e+06	2.58683e+06
Q9I5I8	Q9I5I8_PSEAE	Uncharacterized protein	PA0741		0.0898224	0.090266	0.397115	tr|Q9I5I8|Q9I5I8_PSEAE	4	4	485.9	1.30497	LES B65 H72	NP22 H435	1.59882e+06	1.11793e+06	1.29201e+06	2.16181e+06	1.4131e+06	2.01754e+06	1.67777e+06	1.66274e+06	1.83897e+06	2.6994e+06	1.81175e+06	587443	664149	2.16181e+06	852582	1.14486e+06	1.32824e+06	1.40738e+06	2.09767e+06	2.39596e+06
Q9I6L1	Q9I6L1_PSEAE	Probable transcriptional regulator	PA0279		0.0901149	0.0904495	0.396407	tr|Q9I6L1|Q9I6L1_PSEAE	1	1	35.34	5.50321	NP22 H435	LES B65 H72	12124.1	1.13084e+06	1.06132e+06	13250.5	449515	457240	19679.8	0	7714.53	0	13738.8	594223	545564	13250.5	271212	259462	15579.8	0	8799.81	0
Q9HX97	MOAE_PSEAE	Molybdopterin synthase catalytic subunit (EC 2.8.1.12) (MPT synthase subunit 2) (Molybdenum cofactor biosynthesis protein E) (Molybdopterin-converting factor large subunit) (Molybdopterin-converting factor subunit 2)	moaE PA3916	moaE	0.0910094	0.091236	0.394259	sp|Q9HX97|MOAE_PSEAE	1	1	122.86	1.91559	NP22 H435	LES B65 H72	558306	1.28383e+06	1.56195e+06	451090	1.17383e+06	1.26418e+06	404389	358818	390758	207154	632662	674617	802909	451090	708224	717361	320141	303711	445730	183868
Q9HXK5	LEU1_PSEAE	2-isopropylmalate synthase (EC 2.3.3.13) (Alpha-IPM synthase) (Alpha-isopropylmalate synthase)	leuA PA3792	leuA	0.09133	0.0913539	0.393494	sp|Q9HXK5|LEU1_PSEAE	25	25	2908.72	1.15861	LES B65 H72	NP22 H435	1.94551e+07	1.54737e+07	1.88497e+07	1.56304e+07	1.65677e+07	2.39098e+07	2.03192e+07	1.94461e+07	1.93715e+07	1.65668e+07	2.20462e+07	8.13099e+06	9.68956e+06	1.56304e+07	9.99603e+06	1.35676e+07	1.6086e+07	1.64596e+07	2.20967e+07	1.47046e+07
Q9HUM6	PURA_PSEAE	Adenylosuccinate synthetase (AMPSase) (AdSS) (EC 6.3.4.4) (IMP--aspartate ligase)	purA PA4938	purA	0.0914212	0.0913539	0.393277	sp|Q9HUM6|PURA_PSEAE	22	22	3011.9	1.31836	LES B65 H72	NP22 H435	5.77317e+07	3.1376e+07	3.36141e+07	5.59836e+07	3.02139e+07	4.12392e+07	6.17113e+07	5.64555e+07	5.9777e+07	5.62468e+07	6.54204e+07	1.64872e+07	1.72791e+07	5.59836e+07	1.82293e+07	2.34013e+07	4.88547e+07	4.77851e+07	6.81864e+07	4.99241e+07
Q9HV64	Q9HV64_PSEAE	Uncharacterized protein	PA4735		0.09146	0.0913539	0.393185	tr|Q9HV64|Q9HV64_PSEAE	5	5	570.04	1.65903	LES B65 H72	NP22 H435	1.11909e+06	1.62899e+06	2.17987e+06	1.1017e+06	2.00009e+06	4.79653e+06	2.58966e+06	2.20787e+06	2.31462e+06	1.41294e+06	1.26814e+06	855989	1.12055e+06	1.1017e+06	1.20674e+06	2.7218e+06	2.05015e+06	1.86878e+06	2.64024e+06	1.25411e+06
Q9HUD3	Q9HUD3_PSEAE	Malic enzyme	PA5046		0.0916285	0.0914113	0.392785	tr|Q9HUD3|Q9HUD3_PSEAE	29	29	4291.58	1.18947	NP22 H435	LES B65 H72	1.68975e+08	1.20937e+08	1.30662e+08	1.851e+08	1.3342e+08	1.15381e+08	1.25546e+08	1.26796e+08	1.27579e+08	1.26063e+08	1.91479e+08	6.35492e+07	6.71662e+07	1.851e+08	8.04978e+07	6.5473e+07	9.93907e+07	1.07323e+08	1.45526e+08	1.11892e+08
P22008	P5CR_PSEAE	Pyrroline-5-carboxylate reductase (P5C reductase) (P5CR) (EC 1.5.1.2) (PCA reductase)	proC PA0393	proC	0.091932	0.091603	0.392067	sp|P22008|P5CR_PSEAE	9	9	1370.15	1.67493	LES B65 H72	NP22 H435	1.30611e+07	2.91531e+06	3.51053e+06	1.39615e+07	3.68453e+06	6.64831e+06	1.35262e+07	1.34105e+07	1.41586e+07	1.44515e+07	1.48006e+07	1.53191e+06	1.80456e+06	1.39615e+07	2.22303e+06	3.77259e+06	1.07083e+07	1.13509e+07	1.61505e+07	1.2827e+07
Q9HZQ3	COBN_PSEAE	Aerobic cobaltochelatase subunit CobN (EC 6.6.1.2) (Hydrogenobyrinic acid a,c-diamide cobaltochelatase subunit CobN)	cobN PA2944	cobN	0.0921574	0.0916401	0.391535	sp|Q9HZQ3|COBN_PSEAE	1	1	15.88	1.3327	NP22 H435	LES B65 H72	90719.4	94971.1	142037	125681	146183	137764	79668.9	88081.7	72043	72350	102801	49904.7	73013.3	125681	88198.7	78174.6	63071.2	74554.1	82178.1	64217.1
Q9HUF7	RFAP_PSEAE	Lipopolysaccharide core heptose(I) kinase RfaP (EC 2.7.1.-) (EC 2.7.10.2) (Lipopolysaccharide kinase WaaP)	rfaP waaP PA5009	rfaP	0.0923181	0.0916401	0.391157	sp|Q9HUF7|RFAP_PSEAE	2	2	149.36	1.59821	LES B65 H72	NP22 H435	113593	93508.4	29853.5	45778.3	39344.6	100998	140903	123706	87054.6	62088.8	128722	49136.1	15346	45778.3	23738.3	57311.2	111548	104707	99301.5	55109.4
Q9I026	Q9I026_PSEAE	Uncharacterized protein	PA2817		0.0924466	0.0916401	0.390855	tr|Q9I026|Q9I026_PSEAE	5	5	468.76	1.61189	NP22 H435	LES B65 H72	3.98704e+06	6.08012e+06	4.37968e+06	2.68841e+06	4.58965e+06	4.92097e+06	3.02122e+06	1.93228e+06	2.65891e+06	944541	4.51804e+06	3.19493e+06	2.25135e+06	2.68841e+06	2.76913e+06	2.79241e+06	2.3918e+06	1.63552e+06	3.03297e+06	838365
Q9HV98	Q9HV98_PSEAE	Uncharacterized protein	PA4698		0.0924638	0.0916401	0.390815	tr|Q9HV98|Q9HV98_PSEAE	1	1	107.34	1.24141	NP22 H435	LES B65 H72	250374	253755	340736	232119	271218	219441	261653	197379	255077	152477	283719	133341	175153	232119	163637	124522	207142	167065	290962	135337
Q9I291	GALU_PSEAE	UTP--glucose-1-phosphate uridylyltransferase (EC 2.7.7.9) (Alpha-D-glucosyl-1-phosphate uridylyltransferase) (UDP-glucose pyrophosphorylase) (UDPGP) (Uridine diphosphoglucose pyrophosphorylase)	galU PA2023	galU	0.092526	0.0916401	0.390669	sp|Q9I291|GALU_PSEAE	12	11	1843.48	1.19778	LES B65 H72	NP22 H435	3.04314e+07	2.63817e+07	2.66781e+07	2.72754e+07	2.74341e+07	4.35917e+07	3.16423e+07	2.57958e+07	3.18531e+07	3.26506e+07	3.44843e+07	1.38628e+07	1.37137e+07	2.72754e+07	1.65522e+07	2.47362e+07	2.50501e+07	2.18341e+07	3.63343e+07	2.89804e+07
Q9I2A2	Q9I2A2_PSEAE	Fumarylacetoacetase	fahA PA2008	fahA	0.0926557	0.0916584	0.390365	tr|Q9I2A2|Q9I2A2_PSEAE	17	17	1950.79	1.37916	LES B65 H72	NP22 H435	5.24357e+07	2.29076e+07	2.53187e+07	4.54129e+07	2.78508e+07	3.30505e+07	5.34203e+07	4.73722e+07	5.42062e+07	5.18222e+07	5.94191e+07	1.20373e+07	1.30149e+07	4.54129e+07	1.68036e+07	1.87546e+07	4.22911e+07	4.00968e+07	6.1832e+07	4.59969e+07
Q9HTJ3	Q9HTJ3_PSEAE	Uncharacterized protein	PA5371		0.0932507	0.0920292	0.388976	tr|Q9HTJ3|Q9HTJ3_PSEAE	4	4	421.24	1.10297	NP22 H435	LES B65 H72	5.22694e+06	4.8885e+06	4.66107e+06	4.89173e+06	5.99371e+06	4.37559e+06	4.53374e+06	4.81731e+06	4.5323e+06	5.00732e+06	5.92306e+06	2.56877e+06	2.39599e+06	4.89173e+06	3.61627e+06	2.48293e+06	3.58921e+06	4.07747e+06	5.16991e+06	4.44445e+06
Q9I1W8	CATE_PSEAE	Catalase HPII (EC 1.11.1.6)	katE PA2147	katE	0.0932543	0.0920292	0.388968	sp|Q9I1W8|CATE_PSEAE	3	3	84.01	1.46893	LES B65 H72	NP22 H435	230452	55281.6	59712.8	164318	73516.4	152312	185705	170101	185478	163202	261143	29048.9	30695	164318	44355.6	86429.9	147017	143977	211571	144857
P37452	LEXA_PSEAE	LexA repressor (EC 3.4.21.88)	lexA PA3007	lexA	0.0936682	0.092327	0.388008	sp|P37452|LEXA_PSEAE	5	5	384.56	1.48239	NP22 H435	LES B65 H72	1.46085e+06	2.78646e+06	2.68563e+06	1.50209e+06	2.3734e+06	2.62301e+06	1.1928e+06	1.33237e+06	1.16082e+06	982204	1.65541e+06	1.46421e+06	1.38053e+06	1.50209e+06	1.43197e+06	1.48843e+06	944300	1.12775e+06	1.32412e+06	871795
Q9HUC1	Q9HUC1_PSEAE	Uncharacterized protein	PA5062		0.0945362	0.0930711	0.38601	tr|Q9HUC1|Q9HUC1_PSEAE	4	4	300.92	1.47923	NP22 H435	LES B65 H72	1.82867e+06	898161	848005	1.48285e+06	787664	656071	820903	703874	872335	898437	2.07221e+06	471959	435911	1.48285e+06	475232	372289	649881	595774	995055	797444
Q9I5A3	Q9I5A3_PSEAE	Peptidyl-prolyl cis-trans isomerase (EC 5.2.1.8)	slyD PA0837	slyD	0.0950003	0.0933372	0.38495	tr|Q9I5A3|Q9I5A3_PSEAE	4	4	716.13	1.31347	NP22 H435	LES B65 H72	2.63884e+07	4.31072e+07	4.21234e+07	2.86624e+07	4.29647e+07	3.89438e+07	2.42236e+07	2.60072e+07	2.37891e+07	2.65492e+07	2.99028e+07	2.26516e+07	2.16533e+07	2.86624e+07	2.59225e+07	2.20987e+07	1.9177e+07	2.2013e+07	2.71357e+07	2.35648e+07
Q9I3P8	FLHF_PSEAE	Flagellar biosynthesis protein FlhF (Flagella-associated GTP-binding protein)	flhF PA1453	flhF	0.0950586	0.0933372	0.384817	sp|Q9I3P8|FLHF_PSEAE	2	2	208.79	1.8194	LES B65 H72	NP22 H435	207969	265.766	6167.68	155911	980.779	44585.1	114685	141867	106379	268017	235667	139.652	3170.46	155911	591.747	25299.9	90792.3	120079	121344	237890
Q9HX44	Q9HX44_PSEAE	Probable acyl-CoA dehydrogenase	PA3972		0.0952554	0.0933372	0.38437	tr|Q9HX44|Q9HX44_PSEAE	24	24	2654.19	1.33011	LES B65 H72	NP22 H435	2.66442e+07	1.30827e+07	1.23316e+07	2.25906e+07	1.22778e+07	1.85595e+07	2.59816e+07	2.53361e+07	2.39527e+07	2.17927e+07	3.01926e+07	6.87462e+06	6.33897e+06	2.25906e+07	7.40771e+06	1.05316e+07	2.05688e+07	2.1445e+07	2.73224e+07	1.9343e+07
Q9I399	Q9I399_PSEAE	Uncharacterized protein	PA1623		0.0952601	0.0933372	0.384359	tr|Q9I399|Q9I399_PSEAE	10	8	906.46	1.41703	LES B65 H72	NP22 H435	1.42993e+07	5.27917e+06	6.19665e+06	1.47778e+07	9.98467e+06	1.10669e+07	1.5976e+07	1.28963e+07	1.55304e+07	1.61439e+07	1.62037e+07	2.77406e+06	3.18535e+06	1.47778e+07	6.02418e+06	6.27992e+06	1.26477e+07	1.09157e+07	1.77152e+07	1.43292e+07
Q9HYW8	Q9HYW8_PSEAE	Uncharacterized protein	PA3273		0.0968977	0.0948289	0.380676	tr|Q9HYW8|Q9HYW8_PSEAE	4	4	332.55	1.49506	NP22 H435	LES B65 H72	2.54103e+06	5.66982e+06	3.42778e+06	2.36093e+06	2.19337e+06	2.36886e+06	2.46239e+06	1.91937e+06	2.15742e+06	1.92295e+06	2.87944e+06	2.97933e+06	1.76203e+06	2.36093e+06	1.32336e+06	1.34421e+06	1.94939e+06	1.62459e+06	2.46093e+06	1.70679e+06
Q9HX90	Q9HX90_PSEAE	Uncharacterized protein	PA3923		0.0976438	0.095443	0.379021	tr|Q9HX90|Q9HX90_PSEAE	1	1	93.7	2.20227	LES B65 H72	NP22 H435	60791	2232.24	996.76	106347	3208.01	10406	88788.1	102763	101406	78895.8	68887.2	1172.98	512.378	106347	1935.53	5904.92	70290.6	86981	115672	70027.1
Q9I6M8	Q9I6M8_PSEAE	Uncharacterized protein	PA0261		0.0977571	0.095443	0.378771	tr|Q9I6M8|Q9I6M8_PSEAE	1	1	82.29	4.90311	NP22 H435	LES B65 H72	180522	9575.64	14816.9	145707	55386.4	25927.3	3522.98	36972.2	4953.61	11430.1	204564	5031.73	7616.54	145707	33417	14712.5	2789.03	31294.1	5650.48	10145.3
Q9I0B6	Q9I0B6_PSEAE	Probable radical activating enzyme	PA2726		0.0982318	0.0956821	0.377727	tr|Q9I0B6|Q9I0B6_PSEAE	1	1	13.16	1.37346	LES B65 H72	NP22 H435	132183	120824	177649	112078	194569	189117	219945	267138	211472	124982	149787	63489.4	91319.5	112078	117392	107315	174123	226111	241222	110932
Q9I5Q6	ERPA_PSEAE	Iron-sulfur cluster insertion protein ErpA	erpA PA0665	erpA	0.0982345	0.0956821	0.377721	sp|Q9I5Q6|ERPA_PSEAE	4	4	579.45	1.30921	LES B65 H72	NP22 H435	5.44163e+06	3.01507e+06	3.61987e+06	7.67234e+06	3.75331e+06	6.34503e+06	6.21212e+06	6.96243e+06	5.96239e+06	5.2874e+06	6.16635e+06	1.58433e+06	1.86077e+06	7.67234e+06	2.26453e+06	3.6005e+06	4.91793e+06	5.89314e+06	6.80118e+06	4.69305e+06
Q9X2N2	6PGL_PSEAE	6-phosphogluconolactonase (6PGL) (EC 3.1.1.31)	pgl devB PA3182	pgl	0.0984148	0.0957393	0.377326	sp|Q9X2N2|6PGL_PSEAE	6	6	968.77	1.15323	NP22 H435	LES B65 H72	8.32472e+06	9.52217e+06	1.09939e+07	1.07587e+07	9.35842e+06	1.00206e+07	8.1514e+06	7.39536e+06	7.60823e+06	9.27723e+06	9.43341e+06	5.00364e+06	5.65136e+06	1.07587e+07	5.64634e+06	5.68623e+06	6.45319e+06	6.25959e+06	8.67856e+06	8.23438e+06
Q9HZV2	Q9HZV2_PSEAE	Uncharacterized protein	PA2895		0.0985259	0.0957393	0.377083	tr|Q9HZV2|Q9HZV2_PSEAE	1	1	155.65	1.10816	NP22 H435	LES B65 H72	530376	0	0	365517	0	3333.97	226133	309774	217586	51627	601011	0	0	365517	0	1891.87	179022	262199	248196	45823.6
Q9HZI7	Q9HZI7_PSEAE	Probable ATP-binding component of ABC transporter	PA3019		0.0988036	0.0958959	0.376477	tr|Q9HZI7|Q9HZI7_PSEAE	2	2	227.35	1.37288	LES B65 H72	NP22 H435	523366	341245	392390	295618	416932	618957	401391	708915	366332	608355	593068	179315	201706	295618	251553	351228	317768	600040	417867	539970
Q9HXR3	Q9HXR3_PSEAE	Uncharacterized protein	PA3729		0.0992924	0.0962244	0.375415	tr|Q9HXR3|Q9HXR3_PSEAE	25	21	2127.93	1.15386	LES B65 H72	NP22 H435	9.99626e+06	1.41377e+07	1.20427e+07	1.06068e+07	1.09184e+07	1.25717e+07	1.47782e+07	1.48566e+07	1.28796e+07	1.14937e+07	1.13276e+07	7.42897e+06	6.19047e+06	1.06068e+07	6.58756e+06	7.13386e+06	1.16994e+07	1.2575e+07	1.46915e+07	1.02017e+07
Q9HZ86	Q9HZ86_PSEAE	Nucleotide sugar epimerase/dehydratase WbpM	wbpM PA3141	wbpM	0.0993758	0.0962244	0.375234	tr|Q9HZ86|Q9HZ86_PSEAE;tr|Q9I480|Q9I480_PSEAE	4	3	370.26	1.61244	LES B65 H72	NP22 H435	849997	354058	205904	772646	562126	472644	1.01598e+06	976405	934792	1.02588e+06	963200	186048	105843	772646	339155	268202	804318	826449	1.0663e+06	910564
Q9I5V1	Q9I5V1_PSEAE	Uncharacterized protein	PA0586		0.0996817	0.0963294	0.374573	tr|Q9I5V1|Q9I5V1_PSEAE	15	15	1200.84	1.27433	NP22 H435	LES B65 H72	1.30381e+07	1.68447e+07	1.51037e+07	1.00766e+07	1.44828e+07	1.59951e+07	1.02119e+07	9.24252e+06	9.34957e+06	9.77524e+06	1.47745e+07	8.85143e+06	7.76394e+06	1.00766e+07	8.73807e+06	9.07642e+06	8.0844e+06	7.82306e+06	1.06649e+07	8.67641e+06
Q9I0D5	Q9I0D5_PSEAE	Uncharacterized protein	PA2707		0.0997415	0.0963294	0.374444	tr|Q9I0D5|Q9I0D5_PSEAE	12	11	1053.63	1.52125	LES B65 H72	NP22 H435	7.13736e+06	3.51806e+06	3.87275e+06	7.13861e+06	3.24864e+06	3.95294e+06	8.73815e+06	9.59357e+06	8.29809e+06	7.31988e+06	8.08791e+06	1.84864e+06	1.99076e+06	7.13861e+06	1.96004e+06	2.2431e+06	6.9177e+06	8.1202e+06	9.46547e+06	6.49706e+06
Q9I308	Q9I308_PSEAE	Uncharacterized protein	PA1729		0.0999169	0.0963294	0.374066	tr|Q9I308|Q9I308_PSEAE	2	2	177.47	1.58812	NP22 H435	LES B65 H72	513778	969095	1.05686e+06	482582	985215	1.08555e+06	355355	368836	402509	311182	582204	509233	543270	482582	594423	615999	281322	312190	459134	276202
Q9HWL0	Q9HWL0_PSEAE	Probable protease	PA4171		0.0999525	0.0963294	0.37399	tr|Q9HWL0|Q9HWL0_PSEAE	7	7	533.2	1.17177	NP22 H435	LES B65 H72	4.7219e+06	3.6733e+06	5.28003e+06	5.12058e+06	5.85491e+06	4.15662e+06	4.30454e+06	4.13721e+06	4.26376e+06	4.17499e+06	5.35076e+06	1.93022e+06	2.71417e+06	5.12058e+06	3.53252e+06	2.35868e+06	3.40776e+06	3.50182e+06	4.86358e+06	3.70568e+06
Q9I3G2	Q9I3G2_PSEAE	Cbb3-type cytochrome c oxidase subunit	ccoP2 PA1555	ccoP2	0.10007	0.0963298	0.373737	tr|Q9I3G2|Q9I3G2_PSEAE	16	15	1686.97	1.79422	LES B65 H72	NP22 H435	4.67044e+07	1.14449e+07	9.85778e+06	4.06837e+07	1.69336e+07	1.81909e+07	5.10189e+07	5.85635e+07	5.03912e+07	4.72325e+07	5.29245e+07	6.01396e+06	5.06733e+06	4.06837e+07	1.02168e+07	1.03225e+07	4.039e+07	4.95694e+07	5.74803e+07	4.19231e+07
Q9HXG2	Q9HXG2_PSEAE	Uncharacterized protein	PA3844		0.100766	0.0968067	0.372248	tr|Q9HXG2|Q9HXG2_PSEAE	3	3	226.17	1.27427	NP22 H435	LES B65 H72	1.75921e+06	1.06838e+06	1.53294e+06	2.11642e+06	1.70597e+06	1.29669e+06	1.26717e+06	1.12529e+06	1.41134e+06	1.32115e+06	1.9935e+06	561405	788000	2.11642e+06	1.02929e+06	735810	1.00317e+06	952465	1.60989e+06	1.17264e+06
Q9HWD6	RL4_PSEAE	50S ribosomal protein L4	rplD PA4262	rplD	0.100801	0.0968067	0.372174	sp|Q9HWD6|RL4_PSEAE	14	14	1438.72	1.25999	LES B65 H72	NP22 H435	5.22875e+07	3.6058e+07	2.71063e+07	4.9687e+07	3.56294e+07	3.9571e+07	5.60383e+07	5.42616e+07	4.96872e+07	5.34069e+07	5.92511e+07	1.89475e+07	1.39338e+07	4.9687e+07	2.14967e+07	2.24547e+07	4.43636e+07	4.59281e+07	5.66772e+07	4.74035e+07
Q9I377	Q9I377_PSEAE	Probable oxidoreductase	PA1648		0.101845	0.0975917	0.369962	tr|Q9I377|Q9I377_PSEAE	3	3	562.92	1.59254	NP22 H435	LES B65 H72	1.5907e+06	3.27841e+06	3.89813e+06	1.57653e+06	3.30373e+06	2.5776e+06	1.53773e+06	1.76105e+06	1.40321e+06	1.29008e+06	1.80255e+06	1.72271e+06	2.00381e+06	1.57653e+06	1.99328e+06	1.46266e+06	1.21737e+06	1.49059e+06	1.60061e+06	1.14506e+06
Q9HUU3	Q9HUU3_PSEAE	Uncharacterized protein	PA4870		0.101925	0.0975917	0.369793	tr|Q9HUU3|Q9HUU3_PSEAE	1	1	75.82	2.08748	NP22 H435	LES B65 H72	87000.1	196837	187190	67354.7	173839	169693	64955.8	51725.8	48505.6	6306.6	98586.7	103432	96223.7	67354.7	104884	96292.4	51423.3	43781.8	55329.4	5597.67
Q9I2F8	Q9I2F8_PSEAE	Binding protein component of ABC ribose transporter	rbsB PA1946	rbsB	0.102078	0.0975917	0.369471	tr|Q9I2F8|Q9I2F8_PSEAE	7	7	599.22	1.65446	NP22 H435	LES B65 H72	2.51019e+06	1.4548e+06	1.07918e+06	3.15562e+06	1.09747e+06	1.05289e+06	1.05882e+06	1.2477e+06	1.16003e+06	1.10008e+06	2.84449e+06	764459	554745	3.15562e+06	662151	597465	838229	1.05608e+06	1.32322e+06	976421
Q9HT14	ATP6_PSEAE	ATP synthase subunit a (ATP synthase F0 sector subunit a) (F-ATPase subunit 6)	atpB PA5560	atpB	0.102198	0.0975917	0.369219	sp|Q9HT14|ATP6_PSEAE	3	3	543.06	1.58942	LES B65 H72	NP22 H435	3.33842e+06	1.62158e+06	1.45024e+06	3.11694e+06	1.60265e+06	1.66787e+06	4.8326e+06	3.55952e+06	4.02583e+06	3.60414e+06	3.78303e+06	852096	745487	3.11694e+06	966949	946434	3.8258e+06	3.01285e+06	4.59218e+06	3.199e+06
Q9HWQ2	Q9HWQ2_PSEAE	Uncharacterized protein	PA4129		0.102211	0.0975917	0.369193	tr|Q9HWQ2|Q9HWQ2_PSEAE	5	5	222.98	1.4241	NP22 H435	LES B65 H72	1.67497e+06	1.27559e+06	2.59143e+06	1.52068e+06	2.00005e+06	2.23367e+06	851694	904488	1.1034e+06	1.27056e+06	1.89804e+06	670289	1.33211e+06	1.52068e+06	1.20671e+06	1.2675e+06	674258	765578	1.25863e+06	1.12774e+06
Q9HUQ6	Q9HUQ6_PSEAE	Probable short-chain dehydrogenase	PA4907		0.102801	0.0980416	0.367959	tr|Q9HUQ6|Q9HUQ6_PSEAE	7	7	693.28	1.55148	LES B65 H72	NP22 H435	6.31009e+06	1.38827e+06	1.48084e+06	5.92103e+06	1.51624e+06	3.45401e+06	5.6725e+06	5.49375e+06	5.92533e+06	5.23456e+06	7.15047e+06	729498	761217	5.92103e+06	914811	1.95998e+06	4.49073e+06	4.65002e+06	6.7589e+06	4.64615e+06
Q9I516	Q9I516_PSEAE	Probable transcriptional regulator	PA0942		0.10316	0.09827	0.367213	tr|Q9I516|Q9I516_PSEAE	1	1	109.31	1.84587	NP22 H435	LES B65 H72	480427	281237	312737	406889	517719	306109	240692	263025	242859	30277.4	544411	147782	160760	406889	312362	173702	190548	222630	277025	26874
O82852	PYRH_PSEAE	Uridylate kinase (UK) (EC 2.7.4.22) (Uridine monophosphate kinase) (UMP kinase) (UMPK)	pyrH PA3654	pyrH	0.103306	0.0982955	0.36691	sp|O82852|PYRH_PSEAE	7	7	581.4	1.38436	LES B65 H72	NP22 H435	5.91769e+06	2.79067e+06	1.91744e+06	6.14816e+06	2.70121e+06	4.78068e+06	5.76031e+06	5.43966e+06	5.59037e+06	5.38963e+06	6.70581e+06	1.46642e+06	985647	6.14816e+06	1.62976e+06	2.7128e+06	4.56024e+06	4.60424e+06	6.37683e+06	4.78379e+06
Q9I1T9	Q9I1T9_PSEAE	Uncharacterized protein	PA2176		0.103821	0.0986716	0.365845	tr|Q9I1T9|Q9I1T9_PSEAE	2	2	351.51	1.38263	LES B65 H72	NP22 H435	624458	229131	300993	735040	433579	566620	672145	675893	569867	727605	707624	120402	154724	735040	261597	321529	532115	572090	650036	645815
Q9HYD8	Q9HYD8_PSEAE	Uncharacterized protein	PA3468		0.104228	0.0989436	0.36501	tr|Q9HYD8|Q9HYD8_PSEAE	1	1	48.08	2.37173	LES B65 H72	NP22 H435	33993.4	63106.5	119438	29404.4	111806	316306	122886	42863.7	133119	233306	38520.6	33160.7	61396.3	29404.4	67457.2	179489	97284.4	36280.7	151846	207080
Q9HTJ9	Q9HTJ9_PSEAE	Uncharacterized protein	PA5359		0.104916	0.0993868	0.363604	tr|Q9HTJ9|Q9HTJ9_PSEAE	5	5	749.41	2.17108	NP22 H435	LES B65 H72	1.42868e+07	3.66244e+06	4.94213e+06	1.74865e+07	6.28066e+06	1.96549e+06	4.43419e+06	4.78182e+06	4.81512e+06	5.49433e+06	1.61896e+07	1.92451e+06	2.54047e+06	1.74865e+07	3.78939e+06	1.11532e+06	3.5104e+06	4.04743e+06	5.49251e+06	4.87671e+06
P05695	PORP_PSEAE	Porin P (Outer membrane protein D1)	oprP PA3279	oprP	0.104936	0.0993868	0.363563	sp|P05695|PORP_PSEAE	1	1	25.8	2.19104	NP22 H435	LES B65 H72	356085	1.1181e+06	1.30345e+06	299421	1.14205e+06	891386	365522	243541	289704	135465	403508	587529	670031	299421	689049	505819	289372	206138	330459	120237
Q9HXQ9	Q9HXQ9_PSEAE	Uncharacterized protein	PA3733		0.105185	0.0995082	0.363056	tr|Q9HXQ9|Q9HXQ9_PSEAE	4	3	159.86	2.08341	LES B65 H72	NP22 H435	527563	14418.2	15747.1	505407	26012.4	75870.8	537866	552804	581103	521495	597824	7576.37	8094.72	505407	15694.4	43053	425811	467904	662853	462874
Q9HVF2	Q9HVF2_PSEAE	Uncharacterized protein	PA4639		0.105311	0.0995131	0.3628	tr|Q9HVF2|Q9HVF2_PSEAE	7	6	1006.91	1.37959	LES B65 H72	NP22 H435	1.61253e+07	8.26859e+06	8.7668e+06	1.76703e+07	9.7143e+06	1.07795e+07	1.97321e+07	1.88179e+07	1.77414e+07	1.64566e+07	1.82728e+07	4.34492e+06	4.50652e+06	1.76703e+07	5.86106e+06	6.11684e+06	1.56212e+07	1.59279e+07	2.02373e+07	1.46067e+07
Q9I4S4	Q9I4S4_PSEAE	Uncharacterized protein	PA1050		0.10561	0.099681	0.362196	tr|Q9I4S4|Q9I4S4_PSEAE	1	1	19.15	2.07706	LES B65 H72	NP22 H435	164115	6231.8	1030.58	111058	12164.3	29414.7	107630	162497	137822	174538	185972	3274.64	529.765	111058	7339.24	16691.4	85207.1	137540	157211	154918
Q9I344	AROC_PSEAE	Chorismate synthase (CS) (EC 4.2.3.5) (5-enolpyruvylshikimate-3-phosphate phospholyase)	aroC PA1681	aroC	0.105955	0.0998726	0.3615	sp|Q9I344|AROC_PSEAE	6	6	421.34	1.47948	LES B65 H72	NP22 H435	5.99464e+06	2.32729e+06	1.94082e+06	5.25846e+06	2.23104e+06	3.39971e+06	6.87315e+06	5.51086e+06	5.62821e+06	4.85219e+06	6.79301e+06	1.22293e+06	997667	5.25846e+06	1.34608e+06	1.92917e+06	5.44124e+06	4.6645e+06	6.41999e+06	4.30676e+06
Q9HZX5	Q9HZX5_PSEAE	Uncharacterized protein	PA2871		0.106056	0.0998726	0.361298	tr|Q9HZX5|Q9HZX5_PSEAE	4	4	177.68	1.14143	NP22 H435	LES B65 H72	1.34271e+06	1.58203e+06	1.56735e+06	1.43792e+06	1.39132e+06	1.36674e+06	1.37034e+06	1.402e+06	1.30736e+06	967705	1.52153e+06	831315	805684	1.43792e+06	839443	775560	1.08485e+06	1.18669e+06	1.49128e+06	858926
Q9I0K8	Q9I0K8_PSEAE	Uncharacterized protein	PA2630		0.106316	0.100003	0.360775	tr|Q9I0K8|Q9I0K8_PSEAE	9	9	888.6	1.23186	NP22 H435	LES B65 H72	8.64647e+06	5.05525e+06	6.49372e+06	6.89705e+06	6.72594e+06	6.91457e+06	5.76481e+06	4.50857e+06	4.88502e+06	5.38026e+06	9.79801e+06	2.65639e+06	3.33805e+06	6.89705e+06	4.05805e+06	3.92368e+06	4.56381e+06	3.81615e+06	5.57225e+06	4.77547e+06
Q9I3A6	Q9I3A6_PSEAE	Uncharacterized protein	PA1616		0.106652	0.100183	0.360103	tr|Q9I3A6|Q9I3A6_PSEAE	2	2	132.77	1.28476	LES B65 H72	NP22 H435	2.52798e+06	1.4386e+06	1.67413e+06	2.33863e+06	2.01187e+06	3.46066e+06	2.53199e+06	1.93288e+06	2.39221e+06	2.51856e+06	2.86465e+06	755942	860575	2.33863e+06	1.21385e+06	1.96376e+06	2.00449e+06	1.63603e+06	2.72875e+06	2.23545e+06
Q9I1X3	Q9I1X3_PSEAE	Probable short-chain dehydrogenase	PA2142		0.10675	0.100183	0.359907	tr|Q9I1X3|Q9I1X3_PSEAE	5	5	367.26	1.40391	LES B65 H72	NP22 H435	1.2455e+06	458901	586628	993872	771166	748263	1.30071e+06	1.13365e+06	1.40335e+06	1.10836e+06	1.41138e+06	241140	301552	993872	465278	424603	1.02973e+06	959544	1.60078e+06	983769
Q9I403	Q9I403_PSEAE	Amino acid ABC transporter membrane protein	PA1341		0.107106	0.100314	0.359199	tr|Q9I403|Q9I403_PSEAE	3	3	294.48	3.77132	NP22 H435	LES B65 H72	847924	2.12885e+06	9.07574e+06	710337	4.38116e+06	1.27772e+06	928095	910998	1.04097e+06	388105	960850	1.11865e+06	4.66532e+06	710337	2.64334e+06	725047	734742	771087	1.18741e+06	344479
Q9I3I4	DNLJ_PSEAE	DNA ligase (EC 6.5.1.2) (Polydeoxyribonucleotide synthase [NAD(+)])	ligA PA1529	ligA	0.107134	0.100314	0.359142	sp|Q9I3I4|DNLJ_PSEAE	20	20	1619.73	1.35398	LES B65 H72	NP22 H435	5.18381e+06	2.5267e+06	2.38676e+06	4.40042e+06	2.37191e+06	3.19186e+06	4.61117e+06	5.42708e+06	4.70205e+06	4.90897e+06	5.87419e+06	1.32771e+06	1.2269e+06	4.40042e+06	1.43108e+06	1.81123e+06	3.65051e+06	4.59359e+06	5.36353e+06	4.35715e+06
Q9I1N4	Q9I1N4_PSEAE	PslE	pslE PA2235	pslE	0.107365	0.100416	0.358685	tr|Q9I1N4|Q9I1N4_PSEAE	2	1	171.56	2.49355	LES B65 H72	NP22 H435	115833	22418.5	3132.33	83757.7	3764.57	19706	137780	79036.2	171536	162732	131260	11780.3	1610.15	83757.7	2271.33	11182.2	109075	66897.9	195668	144439
P35818	GSPD_PSEAE	Type II secretion system protein D (T2SS protein D) (General secretion pathway protein D)	xcpQ PA3105	xcpQ	0.107654	0.100572	0.358112	sp|P35818|GSPD_PSEAE	2	2	76.22	13.7698	NP22 H435	LES B65 H72	120270	6.587e+06	1.22168e+07	218657	6.96907e+06	1.18764e+06	202077	165938	136047	204595	136287	3.46129e+06	6.27995e+06	218657	4.20474e+06	673931	159978	140454	155186	181596
Q9HUK1	PARC_PSEAE	DNA topoisomerase 4 subunit A (EC 5.99.1.3) (Topoisomerase IV subunit A)	parC PA4964	parC	0.10809	0.100865	0.357252	sp|Q9HUK1|PARC_PSEAE	18	17	2179.4	1.30022	LES B65 H72	NP22 H435	5.53406e+06	1.04513e+07	7.49393e+06	5.23045e+06	8.3432e+06	1.3031e+07	9.77702e+06	8.80208e+06	8.58433e+06	7.98261e+06	6.27109e+06	5.49186e+06	3.8522e+06	5.23045e+06	5.03381e+06	7.39444e+06	7.74014e+06	7.45027e+06	9.79197e+06	7.08529e+06
Q9I016	MSRB_PSEAE	Peptide methionine sulfoxide reductase MsrB (EC 1.8.4.12) (Peptide-methionine (R)-S-oxide reductase)	msrB PA2827	msrB	0.108897	0.101429	0.355671	sp|Q9I016|MSRB_PSEAE	5	5	459.11	1.57651	NP22 H435	LES B65 H72	2.54015e+06	2.02204e+06	1.98597e+06	2.01205e+06	3.19225e+06	1.65551e+06	1.88193e+06	1.88218e+06	1.64419e+06	390927	2.87844e+06	1.06253e+06	1.02088e+06	2.01205e+06	1.92602e+06	939424	1.48986e+06	1.59312e+06	1.87549e+06	346983
Q9HU24	Q9HU24_PSEAE	dTDP-glucose 4,6-dehydratase (EC 4.2.1.46)	rmlB PA5161	rmlB	0.108941	0.101429	0.355586	tr|Q9HU24|Q9HU24_PSEAE	16	16	2369.83	1.30464	NP22 H435	LES B65 H72	4.49476e+07	2.24287e+07	2.89647e+07	3.78153e+07	2.69085e+07	2.1232e+07	2.79799e+07	2.4061e+07	2.6557e+07	2.36252e+07	5.09337e+07	1.17857e+07	1.48891e+07	3.78153e+07	1.62351e+07	1.20481e+07	2.21508e+07	2.03657e+07	3.02931e+07	2.09695e+07
Q9HTB6	RMD_PSEAE	GDP-6-deoxy-D-mannose reductase (EC 1.1.1.281)	rmd PA5454	rmd	0.109382	0.101724	0.354728	sp|Q9HTB6|RMD_PSEAE	1	1	155.65	1.4686	LES B65 H72	NP22 H435	118530	38920.3	51660.2	105167	112307	142444	125139	141889	137081	79929.1	134316	20451.5	26555.6	105167	67759.8	80830.3	99068.4	120098	156365	70944.3
Q9I0C5	Q9I0C5_PSEAE	Chloroperoxidase	cpo PA2717	cpo	0.109679	0.101886	0.354152	tr|Q9I0C5|Q9I0C5_PSEAE	10	10	1251.36	1.31766	LES B65 H72	NP22 H435	8.57285e+06	3.9177e+06	4.01294e+06	9.39709e+06	4.59053e+06	7.24169e+06	8.57778e+06	7.89619e+06	8.65423e+06	7.80712e+06	9.71458e+06	2.05865e+06	2.06282e+06	9.39709e+06	2.76966e+06	4.10931e+06	6.79074e+06	6.6835e+06	9.8717e+06	6.92953e+06
Q9HXF7	NDPA_PSEAE	Nucleoid-associated protein PA3849	PA3849		0.110017	0.102084	0.3535	sp|Q9HXF7|NDPA_PSEAE	8	7	986.17	1.24303	LES B65 H72	NP22 H435	2.8071e+06	1.66806e+06	1.41613e+06	2.25271e+06	1.44038e+06	2.72018e+06	2.1102e+06	2.36271e+06	2.31818e+06	2.40238e+06	3.18095e+06	876518	727953	2.25271e+06	869044	1.54357e+06	1.67057e+06	1.99985e+06	2.6443e+06	2.13233e+06
Q9HYY3	Q9HYY3_PSEAE	Periplasmic tail-specific protease	prc PA3257	prc	0.110647	0.102552	0.352289	tr|Q9HYY3|Q9HYY3_PSEAE	4	4	311.23	1.26638	LES B65 H72	NP22 H435	1.23169e+06	654567	538169	865469	573566	911155	1.01e+06	993105	881347	1.097e+06	1.39572e+06	343957	276643	865469	346057	517037	799582	840585	1.00533e+06	973688
Q9HTX7	GCSP2_PSEAE	Glycine dehydrogenase (decarboxylating) 2 (EC 1.4.4.2) (Glycine cleavage system P-protein 2) (Glycine decarboxylase 2) (Glycine dehydrogenase (aminomethyl-transferring) 2)	gcvP2 PA5213	gcvP2	0.110772	0.102552	0.35205	sp|Q9HTX7|GCSP2_PSEAE	2	2	152.34	2.15195	LES B65 H72	NP22 H435	258002	43917	48980.1	203623	38562.1	62554	330649	334027	350244	198814	292363	23077.2	25177.9	203623	23266.2	35496.4	261764	282728	399516	176465
P43334	PH4H_PSEAE	Phenylalanine-4-hydroxylase (PAH) (EC 1.14.16.1) (Phe-4-monooxygenase)	phhA PA0872	phhA	0.111076	0.102552	0.351469	sp|P43334|PH4H_PSEAE	7	6	578.07	1.27238	NP22 H435	LES B65 H72	1.03034e+07	9.6691e+06	9.97534e+06	7.64729e+06	8.62297e+06	1.13409e+07	7.49405e+06	6.12626e+06	6.71788e+06	4.6451e+06	1.16756e+07	5.08084e+06	5.12776e+06	7.64729e+06	5.20261e+06	6.43541e+06	5.93279e+06	5.18539e+06	7.66295e+06	4.12294e+06
Q9I5R6	COQ7_PSEAE	2-nonaprenyl-3-methyl-6-methoxy-1,4-benzoquinol hydroxylase (EC 1.14.13.-) (5-demethoxyubiquinone hydroxylase) (DMQ hydroxylase)	coq7 PA0655	coq7	0.111157	0.102552	0.351315	sp|Q9I5R6|COQ7_PSEAE	8	8	736.16	1.57439	NP22 H435	LES B65 H72	5.17076e+06	3.04408e+06	1.72811e+06	5.15321e+06	2.74086e+06	2.41052e+06	2.31622e+06	2.16222e+06	2.15763e+06	2.28292e+06	5.8594e+06	1.59958e+06	888322	5.15321e+06	1.65368e+06	1.36785e+06	1.83368e+06	1.83015e+06	2.46117e+06	2.0263e+06
Q9HW87	Q9HW87_PSEAE	Formyltetrahydrofolate deformylase (EC 3.5.1.10) (Formyl-FH(4) hydrolase)	purU1 purU PA4314	purU1	0.111185	0.102552	0.351261	tr|Q9HW87|Q9HW87_PSEAE	7	7	532.35	1.41107	LES B65 H72	NP22 H435	7.20253e+06	2.18574e+06	2.3602e+06	6.39489e+06	3.43639e+06	4.8386e+06	6.95294e+06	6.73749e+06	6.16817e+06	5.75338e+06	8.16176e+06	1.14854e+06	1.21324e+06	6.39489e+06	2.07333e+06	2.74567e+06	5.50441e+06	5.70275e+06	7.03591e+06	5.10664e+06
Q9I6I9	Q9I6I9_PSEAE	Spermidine/putrescine import ATP-binding protein PotA (EC 3.6.3.31)	spuF potA PA0302	spuF	0.111268	0.102552	0.351104	tr|Q9I6I9|Q9I6I9_PSEAE	4	4	244.24	2.19792	LES B65 H72	NP22 H435	488979	23647	56784.8	502730	41682.9	90043.2	634419	596898	564405	562336	554101	12425.9	29189.8	502730	25149.1	51095.2	502248	505226	643805	499124
Q9I4H1	Q9I4H1_PSEAE	Uncharacterized protein	PA1166		0.111711	0.102845	0.350263	tr|Q9I4H1|Q9I4H1_PSEAE	5	5	411.37	1.6037	NP22 H435	LES B65 H72	1.68141e+06	606688	1.12993e+06	2.00572e+06	993115	622690	1.00509e+06	765170	876734	731592	1.90534e+06	318798	580833	2.00572e+06	599189	353346	795700	647656	1.00007e+06	649354
Q9I3I6	Q9I3I6_PSEAE	Chromosome partition protein Smc	smc PA1527	smc	0.112008	0.102885	0.349702	tr|Q9I3I6|Q9I3I6_PSEAE	1	1	97.15	1.37076	LES B65 H72	NP22 H435	112209	116931	153489	81084.6	187101	256890	190778	158357	129844	156245	127153	61444.2	78900.1	81084.6	112886	145773	151033	134037	148110	138681
Q9HWY5	EX7S_PSEAE	Exodeoxyribonuclease 7 small subunit (EC 3.1.11.6) (Exodeoxyribonuclease VII small subunit) (Exonuclease VII small subunit)	xseB PA4042	xseB	0.112074	0.102885	0.349576	sp|Q9HWY5|EX7S_PSEAE	3	3	650.51	1.10636	NP22 H435	LES B65 H72	4.54587e+06	4.98738e+06	4.90049e+06	5.14378e+06	5.53501e+06	4.64385e+06	5.1389e+06	4.83166e+06	4.0852e+06	3.99864e+06	5.15128e+06	2.62073e+06	2.51906e+06	5.14378e+06	3.33951e+06	2.63516e+06	4.0683e+06	4.08962e+06	4.65991e+06	3.54915e+06
Q9HUG1	Q9HUG1_PSEAE	Probable glycosyl transferase	PA5004		0.112209	0.102885	0.349323	tr|Q9HUG1|Q9HUG1_PSEAE	6	5	506.13	1.2092	LES B65 H72	NP22 H435	1.13952e+06	1.35754e+06	1.33599e+06	1.05616e+06	1.24482e+06	1.95509e+06	1.33793e+06	1.26679e+06	1.22917e+06	1.62828e+06	1.29128e+06	713351	686757	1.05616e+06	751056	1.10942e+06	1.05919e+06	1.07224e+06	1.40209e+06	1.44525e+06
Q9I019	Q9I019_PSEAE	Probable sensor/response regulator hybrid	PA2824		0.112371	0.102885	0.349018	tr|Q9I019|Q9I019_PSEAE	1	1	93.9	2.58292	LES B65 H72	NP22 H435	57491.9	370.764	0	35651.6	500.961	5641.53	83379.6	66410.5	66826.7	20575.4	65148.7	194.826	0	35651.6	302.251	3201.3	66008.8	56211.2	76227.9	18262.5
Q9HZ70	KCY_PSEAE	Cytidylate kinase (CK) (EC 2.7.4.25) (Cytidine monophosphate kinase) (CMP kinase)	cmk PA3163	cmk	0.11238	0.102885	0.349	sp|Q9HZ70|KCY_PSEAE	6	5	747.75	1.61158	LES B65 H72	NP22 H435	3.26435e+06	439059	671494	3.139e+06	985118	1.66663e+06	2.47141e+06	3.21216e+06	3.03423e+06	3.31238e+06	3.69909e+06	230713	345177	3.139e+06	594364	945731	1.95653e+06	2.71884e+06	3.46109e+06	2.94004e+06
Q9HVY1	Q9HVY1_PSEAE	Probable oxidoreductase	PA4434		0.112534	0.102912	0.348711	tr|Q9HVY1|Q9HVY1_PSEAE	11	11	1220.01	1.35806	LES B65 H72	NP22 H435	1.05649e+07	4.0293e+06	4.42186e+06	7.98735e+06	4.34393e+06	6.72382e+06	9.93013e+06	7.24311e+06	9.0788e+06	9.59577e+06	1.19719e+07	2.11729e+06	2.27303e+06	7.98735e+06	2.62088e+06	3.81544e+06	7.86135e+06	6.13072e+06	1.0356e+07	8.51711e+06
Q9HZK8	NQRC_PSEAE	Na(+)-translocating NADH-quinone reductase subunit C (Na(+)-NQR subunit C) (Na(+)-translocating NQR subunit C) (EC 1.6.5.8) (NQR complex subunit C) (NQR-1 subunit C)	nqrC PA2997	nqrC	0.11333	0.103449	0.347223	sp|Q9HZK8|NQRC_PSEAE	6	6	704.23	1.1713	LES B65 H72	NP22 H435	4.4699e+06	3.92828e+06	3.02986e+06	4.77096e+06	4.36753e+06	4.66619e+06	5.02821e+06	5.52476e+06	4.74998e+06	4.12044e+06	5.0652e+06	2.0642e+06	1.55748e+06	4.77096e+06	2.63512e+06	2.64784e+06	3.98066e+06	4.67627e+06	5.41821e+06	3.65726e+06
Q9HYY5	Q9HYY5_PSEAE	Uncharacterized protein	PA3255		0.113421	0.103449	0.347053	tr|Q9HYY5|Q9HYY5_PSEAE	5	4	506.08	1.33085	LES B65 H72	NP22 H435	1.66419e+06	1.22693e+06	1.48934e+06	2.17794e+06	969899	1.31908e+06	2.14465e+06	2.0594e+06	2.12695e+06	2.36895e+06	1.88583e+06	644716	765586	2.17794e+06	585182	748512	1.69785e+06	1.74312e+06	2.42617e+06	2.10266e+06
O52762	CATA_PSEAE	Catalase (EC 1.11.1.6)	katA PA4236	katA	0.113499	0.103449	0.346909	sp|O52762|CATA_PSEAE	30	30	3921.5	1.17839	LES B65 H72	NP22 H435	1.98038e+08	1.31117e+08	1.69564e+08	1.92259e+08	1.97241e+08	2.34583e+08	2.18579e+08	2.13858e+08	2.10339e+08	1.69305e+08	2.24413e+08	6.88982e+07	8.7163e+07	1.92259e+08	1.19004e+08	1.33114e+08	1.73042e+08	1.81014e+08	2.39929e+08	1.50274e+08
Q9HTD9	Q9HTD9_PSEAE	Alcohol dehydrogenase	adhA PA5427	adhA	0.113992	0.103704	0.345994	tr|Q9HTD9|Q9HTD9_PSEAE	23	22	3574.99	1.1362	LES B65 H72	NP22 H435	2.5101e+08	1.8104e+08	1.91674e+08	2.31722e+08	1.84795e+08	2.14886e+08	2.39687e+08	2.67908e+08	2.33537e+08	2.25906e+08	2.8444e+08	9.51314e+07	9.8529e+07	2.31722e+08	1.11495e+08	1.21937e+08	1.89752e+08	2.26763e+08	2.66392e+08	2.00512e+08
Q9I448	Q9I448_PSEAE	Probable 2-hydroxyacid dehydrogenase	PA1296		0.114031	0.103704	0.345923	tr|Q9I448|Q9I448_PSEAE	1	1	61.31	2.91975	NP22 H435	LES B65 H72	323482	2.96989e+06	681892	389906	1.34197e+06	607785	407172	317268	324803	297639	366563	1.5606e+06	350522	389906	809666	344888	322345	268542	370496	264182
Q9I6H7	Q9I6H7_PSEAE	L-cysteine transporter of ABC system FliY	PA0314		0.114736	0.104216	0.344623	tr|Q9I6H7|Q9I6H7_PSEAE	9	9	1017.56	2.825	NP22 H435	LES B65 H72	6.19691e+06	1.25328e+06	1.13874e+06	6.52357e+06	1.38309e+06	527073	1.10961e+06	1.48655e+06	1.26022e+06	1.45568e+06	7.02221e+06	658565	585360	6.52357e+06	834478	299089	878440	1.25825e+06	1.43751e+06	1.29205e+06
P50987	ARLY_PSEAE	Argininosuccinate lyase (ASAL) (EC 4.3.2.1) (Arginosuccinase)	argH PA5263	argH	0.114847	0.104216	0.34442	sp|P50987|ARLY_PSEAE	11	11	1063.93	1.36292	LES B65 H72	NP22 H435	5.40971e+06	2.70441e+06	2.12048e+06	5.00616e+06	1.98281e+06	3.62075e+06	5.13243e+06	5.09794e+06	4.89756e+06	4.72572e+06	6.13017e+06	1.42109e+06	1.09002e+06	5.00616e+06	1.19632e+06	2.0546e+06	4.06317e+06	4.315e+06	5.58654e+06	4.1945e+06
Q9HT66	Q9HT66_PSEAE	Uncharacterized protein	PA5507		0.115071	0.104244	0.34401	tr|Q9HT66|Q9HT66_PSEAE	8	8	639.4	1.30244	LES B65 H72	NP22 H435	1.10496e+07	1.71473e+07	1.97345e+07	1.22392e+07	1.96442e+07	2.55681e+07	2.3416e+07	2.08931e+07	1.9563e+07	1.45141e+07	1.25212e+07	9.01046e+06	1.01444e+07	1.22392e+07	1.18522e+07	1.45086e+07	1.85377e+07	1.76844e+07	2.23152e+07	1.28826e+07
G3XD40	G3XD40_PSEAE	Probable acyl-CoA thiolase	PA3925		0.115216	0.104244	0.343745	tr|G3XD40|G3XD40_PSEAE	14	14	1985.68	1.40325	LES B65 H72	NP22 H435	1.59323e+07	6.25184e+06	5.79576e+06	1.59855e+07	8.01244e+06	1.01081e+07	1.56983e+07	1.64217e+07	1.59553e+07	1.47547e+07	1.80542e+07	3.28517e+06	2.97927e+06	1.59855e+07	4.83425e+06	5.73587e+06	1.24278e+07	1.38996e+07	1.81999e+07	1.30962e+07
Q9HV82	Q9HV82_PSEAE	Uncharacterized protein	PA4716		0.115258	0.104244	0.343668	tr|Q9HV82|Q9HV82_PSEAE	1	1	202.34	1.69343	LES B65 H72	NP22 H435	252481	29.4502	339.634	317018	155.625	4598.46	229130	283095	239145	209323	286106	15.4753	174.587	317018	93.8955	2609.4	181394	239617	272788	185794
Q9HYZ7	MINC_PSEAE	Probable septum site-determining protein MinC	minC PA3243	minC	0.115803	0.104622	0.342676	sp|Q9HYZ7|MINC_PSEAE	3	3	269.05	1.32224	LES B65 H72	NP22 H435	865440	344726	326051	554677	311937	753588	616923	642500	562683	601430	980699	181144	167604	554677	188205	427625	488397	543825	641841	533824
Q9I0Q0	PQSH_PSEAE	2-heptyl-3-hydroxy-4(1H)-quinolone synthase (EC 1.14.13.182) (2-heptyl-3,4-dihydroxyquinoline synthase)	pqsH PA2587	pqsH	0.117331	0.105886	0.339922	sp|Q9I0Q0|PQSH_PSEAE	7	7	772.09	1.502	LES B65 H72	NP22 H435	2.63091e+06	1.51977e+06	1.23525e+06	2.89745e+06	1.44333e+06	1.51121e+06	3.43718e+06	3.67363e+06	3.4417e+06	2.54582e+06	2.9813e+06	798598	634971	2.89745e+06	870826	857541	2.7211e+06	3.10944e+06	3.92588e+06	2.25964e+06
Q9HT89	YID1_PSEAE	Uncharacterized protein PA5481	PA5481		0.117459	0.105886	0.339692	sp|Q9HT89|YID1_PSEAE	8	8	818.1	2.6748	NP22 H435	LES B65 H72	9.45852e+06	1.89256e+06	1.69663e+06	8.57434e+06	2.02211e+06	2.63474e+06	1.88685e+06	1.17844e+06	1.94094e+06	1.19862e+06	1.07182e+07	994487	872143	8.57434e+06	1.22003e+06	1.49509e+06	1.49375e+06	997453	2.21399e+06	1.06388e+06
Q9I2H5	Q9I2H5_PSEAE	Uncharacterized protein	PA1929		0.117793	0.106071	0.339097	tr|Q9I2H5|Q9I2H5_PSEAE	2	2	347.49	1.34522	NP22 H435	LES B65 H72	621786	511292	750947	910038	1.09368e+06	458903	558174	578787	543021	751149	704596	268670	386020	910038	659861	260405	441887	489897	619413	666713
Q9I2R4	Q9I2R4_PSEAE	Uncharacterized protein	PA1831		0.11849	0.106582	0.337861	tr|Q9I2R4|Q9I2R4_PSEAE	1	1	154.11	1.23801	NP22 H435	LES B65 H72	877149	1.03464e+06	944086	669084	952613	1.051e+06	633377	721718	572251	638391	993968	543674	485301	669084	574753	596392	501423	610877	652755	566630
Q9HWI3	Q9HWI3_PSEAE	Probable AMP-binding enzyme	PA4198		0.11923	0.107131	0.336557	tr|Q9HWI3|Q9HWI3_PSEAE	4	4	239.47	1.24033	LES B65 H72	NP22 H435	521283	386280	386636	336719	361233	687294	490997	433666	459173	399802	590707	202979	198748	336719	217947	390006	388706	367064	523769	354860
Q9HVB1	Q9HVB1_PSEAE	Uncharacterized protein	PA4684		0.119415	0.10718	0.336233	tr|Q9HVB1|Q9HVB1_PSEAE	1	1	104.85	1.42619	LES B65 H72	NP22 H435	235647	103749	106715	264231	108143	229318	225653	332834	219523	159985	267030	54517.2	54856.2	264231	65247.4	130127	178642	281717	250406	142001
Q9HTR4	Q9HTR4_PSEAE	Uncharacterized protein	PA5290		0.119794	0.107402	0.335571	tr|Q9HTR4|Q9HTR4_PSEAE	1	1	13.49	3.0156	LES B65 H72	NP22 H435	29327.6	1875.6	0	52181.4	0	876.257	72036.9	50945.4	56607.7	70988	33233.4	985.577	0	52181.4	0	497.234	57029.2	43121.2	64571.3	63008.3
Q9I5Y2	Q9I5Y2_PSEAE	Uncharacterized protein	PA0554		0.120518	0.107934	0.334311	tr|Q9I5Y2|Q9I5Y2_PSEAE	1	1	110.17	1.19519	NP22 H435	LES B65 H72	769454	944615	996653	961582	1.0612e+06	1.0545e+06	794685	597087	829656	684536	871930	496369	512323	961582	640269	598378	629125	505387	946372	607587
Q9HTR3	Q9HTR3_PSEAE	Probable choline transporter	PA5291		0.120827	0.108094	0.333776	tr|Q9HTR3|Q9HTR3_PSEAE	1	1	136.04	1.31651	LES B65 H72	NP22 H435	368098	612757	551550	362318	453944	782049	479989	528304	493300	808405	417122	321987	283521	362318	273884	443775	379991	447167	562697	717533
Q9I6M5	DAVD_PSEAE	Glutarate-semialdehyde dehydrogenase DavD (EC 1.2.1.20)	davD PA0265	davD	0.121208	0.108189	0.33312	sp|Q9I6M5|DAVD_PSEAE;tr|Q9I1Y5|Q9I1Y5_PSEAE	38	38	6465.91	1.26405	LES B65 H72	NP22 H435	3.12653e+08	1.58606e+08	1.4842e+08	2.7098e+08	1.7329e+08	2.26018e+08	2.81222e+08	3.08494e+08	2.69192e+08	2.59959e+08	3.54292e+08	8.33429e+07	7.62943e+07	2.7098e+08	1.04553e+08	1.28254e+08	2.22634e+08	2.61116e+08	3.07061e+08	2.30737e+08
Q9I013	HTPX_PSEAE	Protease HtpX (EC 3.4.24.-) (Heat shock protein HtpX)	htpX PA2830	htpX	0.121382	0.108189	0.33282	sp|Q9I013|HTPX_PSEAE	7	7	1311.54	1.28887	LES B65 H72	NP22 H435	1.84859e+07	1.05254e+07	1.25854e+07	1.64428e+07	1.23086e+07	2.05026e+07	2.20039e+07	1.83539e+07	1.77999e+07	1.20094e+07	2.09479e+07	5.53082e+06	6.46947e+06	1.64428e+07	7.42631e+06	1.16342e+07	1.74197e+07	1.55351e+07	2.0304e+07	1.06594e+07
Q9I0L5	Q9I0L5_PSEAE	Isocitrate dehydrogenase [NADP] (EC 1.1.1.42)	icd PA2623	icd	0.121384	0.108189	0.332817	tr|Q9I0L5|Q9I0L5_PSEAE	45	45	5789.94	1.3185	LES B65 H72	NP22 H435	6.37866e+08	2.82591e+08	3.14181e+08	5.95773e+08	2.93949e+08	4.35829e+08	6.11569e+08	6.26799e+08	6.0485e+08	5.21915e+08	7.22817e+08	1.48494e+08	1.61503e+08	5.95773e+08	1.77352e+08	2.47312e+08	4.84158e+08	5.30536e+08	6.89941e+08	4.63247e+08
Q9I3G7	Q9I3G7_PSEAE	Uncharacterized protein	PA1550		0.12146	0.108189	0.332687	tr|Q9I3G7|Q9I3G7_PSEAE	8	8	730.48	1.22222	LES B65 H72	NP22 H435	5.14131e+06	2.7569e+06	2.6575e+06	4.14205e+06	3.12457e+06	4.87231e+06	4.43621e+06	4.47509e+06	4.19557e+06	3.80357e+06	5.82603e+06	1.44867e+06	1.36607e+06	4.14205e+06	1.88519e+06	2.7648e+06	3.512e+06	3.78781e+06	4.78581e+06	3.37602e+06
Q9I6M0	Q9I6M0_PSEAE	Uncharacterized protein	PA0270		0.121974	0.10853	0.331805	tr|Q9I6M0|Q9I6M0_PSEAE	2	2	84.09	2.06291	NP22 H435	LES B65 H72	319565	0	0	255558	0	1632.22	77176.8	43957.9	75754.4	80271.2	362125	0	0	255558	0	926.204	61098.2	37206.9	86411.5	71248
Q51382	HSCA_PSEAE	Chaperone protein HscA homolog	hscA PA3810	hscA	0.122716	0.109072	0.330543	sp|Q51382|HSCA_PSEAE	4	4	411.2	1.26493	LES B65 H72	NP22 H435	1.83292e+06	1.1592e+06	1.00341e+06	2.14738e+06	1.60802e+06	1.61668e+06	2.06974e+06	2.33566e+06	1.95853e+06	1.82377e+06	2.07703e+06	609126	515794	2.14738e+06	970185	917387	1.63854e+06	1.97695e+06	2.23406e+06	1.61876e+06
Q9I6A0	Q9I6A0_PSEAE	Probable cystathionine gamma-lyase	PA0400		0.122901	0.109093	0.330229	tr|Q9I6A0|Q9I6A0_PSEAE	11	11	1820.78	1.5582	LES B65 H72	NP22 H435	3.7338e+07	7.1345e+06	6.89795e+06	3.23417e+07	1.20294e+07	1.71356e+07	3.11382e+07	3.73583e+07	3.33166e+07	3.02361e+07	4.23107e+07	3.74898e+06	3.54585e+06	3.23417e+07	7.25784e+06	9.72364e+06	2.46511e+07	3.16208e+07	3.80036e+07	2.68373e+07
Q9HTY6	GSH1_PSEAE	Glutamate--cysteine ligase (EC 6.3.2.2) (Gamma-ECS) (GCS) (Gamma-glutamylcysteine synthetase)	gshA PA5203	gshA	0.123087	0.109093	0.329915	sp|Q9HTY6|GSH1_PSEAE	7	7	316.05	1.20129	NP22 H435	LES B65 H72	1.77246e+06	1.6557e+06	2.04974e+06	1.77377e+06	1.16505e+06	1.28716e+06	1.47922e+06	1.41646e+06	1.43548e+06	1.38806e+06	2.00851e+06	870024	1.05366e+06	1.77377e+06	702926	730399	1.17105e+06	1.19892e+06	1.63743e+06	1.23203e+06
Q9HV53	RIMP_PSEAE	Ribosome maturation factor RimP	rimP PA4746	rimP	0.123143	0.109093	0.329821	sp|Q9HV53|RIMP_PSEAE	4	4	377.65	1.57152	NP22 H435	LES B65 H72	6.72664e+06	1.42102e+07	1.06851e+07	6.00662e+06	1.50079e+07	1.46192e+07	5.17064e+06	4.32355e+06	4.80737e+06	4.57321e+06	7.62249e+06	7.46706e+06	5.49263e+06	6.00662e+06	9.05491e+06	8.29566e+06	4.09342e+06	3.65954e+06	5.48367e+06	4.05914e+06
Q9I6Z1	PK21A_PSEAE	Polyphosphate:ADP/GDP phosphotransferase (EC 2.7.4.1) (Polyphosphate kinase PPK2 1)	ppk2 PA0141	ppk2	0.12327	0.109093	0.329605	tr|Q9I6Z1|Q9I6Z1_PSEAE	19	19	1532.21	1.56207	LES B65 H72	NP22 H435	4.10012e+07	2.01771e+07	1.65928e+07	3.97489e+07	1.96522e+07	1.91084e+07	5.12092e+07	4.61744e+07	4.79345e+07	4.98465e+07	4.64618e+07	1.06025e+07	8.52944e+06	3.97489e+07	1.1857e+07	1.08431e+07	4.05406e+07	3.90829e+07	5.46779e+07	4.42433e+07
Q9I382	SELU_PSEAE	tRNA 2-selenouridine synthase (EC 2.9.1.-) (Selenophosphate-dependent tRNA 2-selenouridine synthase)	selU PA1643	selU	0.124827	0.110218	0.326999	sp|Q9I382|SELU_PSEAE	3	3	273.18	1.51716	LES B65 H72	NP22 H435	922806	287770	328855	645580	261818	396658	831391	713723	773438	997013	1.0457e+06	151215	169046	645580	157966	225084	658184	604110	882246	884939
Q9HUF1	MSRA_PSEAE	Peptide methionine sulfoxide reductase MsrA (Protein-methionine-S-oxide reductase) (EC 1.8.4.11) (Peptide-methionine (S)-S-oxide reductase) (Peptide Met(O) reductase)	msrA PA5018	msrA	0.12489	0.110218	0.326893	sp|Q9HUF1|MSRA_PSEAE	6	6	513.61	1.15334	NP22 H435	LES B65 H72	1.86621e+07	1.57851e+07	1.53212e+07	1.74901e+07	1.90056e+07	1.64084e+07	1.71662e+07	1.11428e+07	1.46269e+07	1.54505e+07	2.11475e+07	8.29466e+06	7.87578e+06	1.74901e+07	1.14669e+07	9.31096e+06	1.35899e+07	9.43153e+06	1.66847e+07	1.37137e+07
Q9I307	Q9I307_PSEAE	Uncharacterized protein	PA1730		0.124943	0.110218	0.326805	tr|Q9I307|Q9I307_PSEAE	3	3	187.56	1.43291	NP22 H435	LES B65 H72	558488	221322	576352	425796	423177	399123	295745	277061	282045	284942	632868	116299	296270	425796	255321	226483	234131	234510	321724	252912
Q9HXJ6	Q9HXJ6_PSEAE	Uncharacterized protein	PA3801		0.125252	0.110354	0.326293	tr|Q9HXJ6|Q9HXJ6_PSEAE	8	8	900.35	1.47872	LES B65 H72	NP22 H435	9.85318e+06	2.90758e+06	3.98394e+06	8.02037e+06	5.78832e+06	5.89466e+06	1.21629e+07	1.04491e+07	9.95899e+06	6.71415e+06	1.11654e+07	1.52785e+06	2.04792e+06	8.02037e+06	3.49234e+06	3.34494e+06	9.62897e+06	8.84431e+06	1.136e+07	5.95942e+06
Q9I1N7	Q9I1N7_PSEAE	PslB	pslB PA2232	pslB	0.12544	0.110354	0.325983	tr|Q9I1N7|Q9I1N7_PSEAE	3	3	273.63	1.43133	LES B65 H72	NP22 H435	330921	155402	115082	453312	207331	240407	432450	411879	376250	345423	374993	81659.3	59157.4	453312	125091	136419	342356	348623	429181	306595
Q9I5F5	Q9I5F5_PSEAE	Sodium/proline symporter PutP	putP PA0783	putP	0.125499	0.110354	0.325885	tr|Q9I5F5|Q9I5F5_PSEAE	1	1	97.24	1.54203	LES B65 H72	NP22 H435	35222.4	58477.3	38530.7	23148.9	62808	116510	64449.7	65558.7	45140.1	44792.8	39913.4	30728.2	19806.4	23148.9	37894.7	66113.9	51022.7	55490.2	51490.4	39757.7
Q06198	RPSH_PSEAE	RNA polymerase sigma-H factor (Sigma-30)	algU algT PA0762	algU	0.125923	0.110446	0.325185	sp|Q06198|RPSH_PSEAE	9	9	1070.9	1.142	LES B65 H72	NP22 H435	6.78985e+06	4.75129e+06	4.89374e+06	6.1534e+06	5.1305e+06	7.456e+06	6.12601e+06	5.99349e+06	6.10624e+06	5.97323e+06	7.69413e+06	2.49667e+06	2.5156e+06	6.1534e+06	3.09545e+06	4.23092e+06	4.84976e+06	5.07302e+06	6.96527e+06	5.30179e+06
Q9HZ15	Q9HZ15_PSEAE	Probable transcriptional regulator	PA3225		0.126029	0.110446	0.325011	tr|Q9HZ15|Q9HZ15_PSEAE	7	7	321.38	1.81154	LES B65 H72	NP22 H435	3.52594e+06	1.02009e+06	826644	3.53958e+06	822584	1.14757e+06	4.19338e+06	4.09188e+06	4.2603e+06	3.94193e+06	3.99553e+06	536031	424931	3.53958e+06	496301	651190	3.31975e+06	3.46345e+06	4.85964e+06	3.49882e+06
Q9I1Z9	Y2116_PSEAE	Putative hydro-lyase PA2116 (EC 4.2.1.-)	PA2116		0.126097	0.110446	0.3249	sp|Q9I1Z9|Y2116_PSEAE	9	9	832.03	1.53579	NP22 H435	LES B65 H72	9.32375e+06	1.65968e+07	2.08589e+07	8.67847e+06	2.0993e+07	3.00434e+07	4.87094e+06	5.09659e+06	4.94806e+06	4.8205e+06	1.05655e+07	8.72114e+06	1.07224e+07	8.67847e+06	1.2666e+07	1.70482e+07	3.85616e+06	4.31386e+06	5.64416e+06	4.27863e+06
Q9HY77	Q9HY77_PSEAE	Glutaredoxin	PA3533		0.126184	0.110446	0.324757	tr|Q9HY77|Q9HY77_PSEAE	12	11	1225.7	1.62357	LES B65 H72	NP22 H435	5.24136e+07	9.27577e+06	1.06474e+07	6.2823e+07	1.17468e+07	2.19204e+07	5.76632e+07	5.18302e+07	5.51493e+07	5.19503e+07	5.9394e+07	4.87416e+06	5.47324e+06	6.2823e+07	7.08734e+06	1.24388e+07	4.565e+07	4.38701e+07	6.29077e+07	4.61106e+07
P48247	GSA_PSEAE	Glutamate-1-semialdehyde 2,1-aminomutase (GSA) (EC 5.4.3.8) (Glutamate-1-semialdehyde aminotransferase) (GSA-AT)	hemL PA3977	hemL	0.126274	0.110446	0.324609	sp|P48247|GSA_PSEAE	19	19	2432.42	1.38185	LES B65 H72	NP22 H435	3.10842e+07	9.49773e+06	1.06369e+07	2.93893e+07	1.08757e+07	2.11173e+07	2.89682e+07	2.59299e+07	2.668e+07	2.37219e+07	3.52239e+07	4.99079e+06	5.46781e+06	2.93893e+07	6.56179e+06	1.1983e+07	2.29332e+07	2.19476e+07	3.04333e+07	2.10553e+07
Q9HZD8	Q9HZD8_PSEAE	Uncharacterized protein	PA3070		0.126545	0.110565	0.324166	tr|Q9HZD8|Q9HZD8_PSEAE	5	5	500.51	1.26633	LES B65 H72	NP22 H435	3.32614e+06	1.95757e+06	3.75096e+06	3.1146e+06	3.26652e+06	5.06446e+06	3.52932e+06	2.9744e+06	3.78605e+06	4.16717e+06	3.76912e+06	1.02865e+06	1.92816e+06	3.1146e+06	1.97083e+06	2.87384e+06	2.79405e+06	2.51759e+06	4.31867e+06	3.69874e+06
Q9I6X5	Q9I6X5_PSEAE	Probable Resistance-Nodulation-Cell Division (RND) efflux membrane fusion protein	PA0157		0.126689	0.110573	0.32393	tr|Q9I6X5|Q9I6X5_PSEAE	4	4	297.93	1.2364	LES B65 H72	NP22 H435	1.03466e+06	1.00745e+06	520590	740170	981641	1.07565e+06	1.02871e+06	891823	1.20674e+06	1.09447e+06	1.17246e+06	529390	267606	740170	592267	610380	814396	754858	1.3765e+06	971439
Q9HTD0	Q9HTD0_PSEAE	Probable biotin carboxylase subunit of a transcarboxylase	PA5436		0.127181	0.110885	0.323129	tr|Q9HTD0|Q9HTD0_PSEAE	9	9	836.56	1.25697	LES B65 H72	NP22 H435	3.50631e+06	3.56052e+06	3.38651e+06	2.86847e+06	4.27913e+06	6.0601e+06	4.82686e+06	3.62916e+06	4.32502e+06	3.28273e+06	3.97328e+06	1.87096e+06	1.74081e+06	2.86847e+06	2.58178e+06	3.43881e+06	3.82126e+06	3.07179e+06	4.93346e+06	2.91372e+06
Q9HVY5	Q9HVY5_PSEAE	Cytochrome b	PA4430		0.127773	0.111283	0.322169	tr|Q9HVY5|Q9HVY5_PSEAE	2	2	49.32	1.95565	LES B65 H72	NP22 H435	534760	0	0	476748	85277.7	127055	637208	571742	561859	247064	605979	0	0	476748	51451.7	72097.5	504456	483934	640901	219292
Q9HX68	Q9HX68_PSEAE	Two-component response regulator RocA1	rocA1 PA3948	rocA1	0.128079	0.111432	0.321675	tr|Q9HX68|Q9HX68_PSEAE	1	1	137.95	1.58278	LES B65 H72	NP22 H435	1.06012e+06	104351	316599	738256	314959	547776	798480	1.11713e+06	879658	668183	1.20131e+06	54833.7	162746	738256	190028	310836	632130	945562	1.00341e+06	593073
Q9I0M3	FTSK_PSEAE	DNA translocase FtsK	ftsK PA2615	ftsK	0.129392	0.112456	0.319571	sp|Q9I0M3|FTSK_PSEAE	2	2	100.35	2.86903	LES B65 H72	NP22 H435	70415.3	1586.99	1506.05	79526.8	19489.7	7666.96	112421	125419	138593	110879	79793.2	833.919	774.173	79526.8	11759	4350.63	89000.2	106157	158090	98415
O50174	ASTD_PSEAE	N-succinylglutamate 5-semialdehyde dehydrogenase (EC 1.2.1.71) (Succinylglutamic semialdehyde dehydrogenase) (SGSD)	astD aruD PA0898	astD	0.129606	0.112523	0.319231	sp|O50174|ASTD_PSEAE;tr|Q9I3C6|Q9I3C6_PSEAE	11	11	1101.13	1.29893	LES B65 H72	NP22 H435	7.90393e+06	4.1768e+06	3.64557e+06	8.36051e+06	4.37253e+06	5.70854e+06	8.06349e+06	7.10961e+06	8.2158e+06	7.86913e+06	8.95657e+06	2.1948e+06	1.87398e+06	8.36051e+06	2.63814e+06	3.23932e+06	6.38359e+06	6.01772e+06	9.3716e+06	6.98456e+06
Q9I6N9	Q9I6N9_PSEAE	Uncharacterized protein	PA0250		0.130075	0.112723	0.318487	tr|Q9I6N9|Q9I6N9_PSEAE	7	7	1222.98	1.3971	LES B65 H72	NP22 H435	7.51497e+06	3.56823e+06	4.85055e+06	1.01204e+07	4.89744e+06	5.11089e+06	9.74449e+06	9.20582e+06	1.00189e+07	9.16243e+06	8.51581e+06	1.87501e+06	2.49339e+06	1.01204e+07	2.95484e+06	2.90018e+06	7.71438e+06	7.79199e+06	1.14284e+07	8.13249e+06
Q9I692	Q9I692_PSEAE	Uncharacterized protein	PA0421		0.13011	0.112723	0.318431	tr|Q9I692|Q9I692_PSEAE	5	4	451.46	1.76119	LES B65 H72	NP22 H435	202396	1.34877e+06	1.08734e+06	205371	2.93443e+06	3.97892e+06	1.458e+06	1.81969e+06	1.65675e+06	1.26337e+06	229352	708744	558938	205371	1.77047e+06	2.25784e+06	1.15425e+06	1.54022e+06	1.88983e+06	1.12135e+06
Q9I0K9	PUR8_PSEAE	Adenylosuccinate lyase (ASL) (EC 4.3.2.2) (Adenylosuccinase) (ASase)	purB PA2629	purB	0.130817	0.113216	0.317317	sp|Q9I0K9|PUR8_PSEAE	14	14	1615.89	1.16112	LES B65 H72	NP22 H435	1.82715e+07	1.55165e+07	1.97567e+07	1.59838e+07	1.76673e+07	2.65407e+07	1.7989e+07	1.96352e+07	1.82146e+07	1.88655e+07	2.07049e+07	8.15348e+06	1.01558e+07	1.59838e+07	1.06594e+07	1.50606e+07	1.42413e+07	1.66197e+07	2.0777e+07	1.67448e+07
Q9I1V1	Q9I1V1_PSEAE	Malto-oligosyltrehalose trehalohydrolase (MTHase) (EC 3.2.1.141) (4-alpha-D-((1->4)-alpha-D-glucano)trehalose trehalohydrolase) (Maltooligosyl trehalose trehalohydrolase)	PA2164		0.131248	0.113376	0.316641	tr|Q9I1V1|Q9I1V1_PSEAE	8	8	405.78	1.59436	LES B65 H72	NP22 H435	8.74894e+06	1.25973e+06	1.69168e+06	9.60333e+06	1.73731e+06	3.49368e+06	8.38887e+06	8.7795e+06	8.40638e+06	7.66721e+06	9.91412e+06	661953	869598	9.60333e+06	1.04819e+06	1.98249e+06	6.64118e+06	7.43115e+06	9.58899e+06	6.80534e+06
Q9HXS9	Q9HXS9_PSEAE	Uncharacterized protein	PA3712		0.131286	0.113376	0.316582	tr|Q9HXS9|Q9HXS9_PSEAE	13	12	1520.75	1.88197	LES B65 H72	NP22 H435	3.32412e+07	1.64539e+06	1.82034e+06	3.27871e+07	2.43836e+06	5.31461e+06	3.26199e+07	3.47404e+07	3.35574e+07	2.91424e+07	3.76683e+07	864607	935733	3.27871e+07	1.47117e+06	3.01578e+06	2.58241e+07	2.9405e+07	3.82782e+07	2.58666e+07
Q9HYH9	Q9HYH9_PSEAE	Probable enoyl CoA-hydratase/isomerase	PA3426		0.131415	0.113376	0.316379	tr|Q9HYH9|Q9HYH9_PSEAE	2	2	239.42	1.41098	LES B65 H72	NP22 H435	336324	70874.2	164438	264993	118355	323306	236239	258667	232137	297120	381116	37242.5	84528.4	264993	71408.9	183461	187023	218941	264794	263721
Q9HVA9	Q9HVA9_PSEAE	Uncharacterized protein	PA4686		0.13219	0.113925	0.315172	tr|Q9HVA9|Q9HVA9_PSEAE	7	7	643.73	1.1555	LES B65 H72	NP22 H435	937460	1.34391e+06	1.20888e+06	885314	1.39528e+06	1.41446e+06	1.3592e+06	1.34593e+06	1.23576e+06	1.31286e+06	1.06231e+06	706189	621416	885314	841832	802637	1.07603e+06	1.13922e+06	1.4096e+06	1.16528e+06
Q9HUC3	Q9HUC3_PSEAE	Polyhydroxyalkanoate synthesis protein PhaF	phaF PA5060	phaF	0.132887	0.114406	0.314094	tr|Q9HUC3|Q9HUC3_PSEAE	10	10	759.44	1.56446	LES B65 H72	NP22 H435	1.96254e+07	8.27613e+06	8.80179e+06	1.91566e+07	7.72206e+06	1.11758e+07	1.41886e+07	2.1328e+07	1.9696e+07	3.30831e+07	2.22391e+07	4.34888e+06	4.5245e+06	1.91566e+07	4.65905e+06	6.34171e+06	1.12326e+07	1.80525e+07	2.24668e+07	2.93643e+07
Q9I756	Q9I756_PSEAE	Uncharacterized protein	PA0076		0.133058	0.114433	0.31383	tr|Q9I756|Q9I756_PSEAE	1	1	16.38	1.41815	NP22 H435	LES B65 H72	584768	288999	331785	587546	364939	169699	348234	349630	340782	313377	662648	151861	170552	587546	220184	96295.8	275685	295934	388723	278150
O68281	HEXR_PSEAE	HTH-type transcriptional regulator HexR (Hex regulon repressor)	hexR PA3184	hexR	0.133537	0.114725	0.313095	sp|O68281|HEXR_PSEAE	1	1	55.13	15.086	LES B65 H72	NP22 H435	8910.14	0	0	3781.55	0	0	52652.9	60476.1	39196.8	39141.2	10096.8	0	0	3781.55	0	0	41683.5	51188.2	44711	34741.3
Q9I450	Q9I450_PSEAE	Ribonuclease D (RNase D) (EC 3.1.13.5)	rnd PA1294	rnd	0.133916	0.114931	0.312514	tr|Q9I450|Q9I450_PSEAE	2	2	182.59	1.3083	NP22 H435	LES B65 H72	761015	914634	830982	689219	556529	1.06623e+06	403706	492887	438713	466590	862367	480615	427161	689219	335778	605036	319601	417190	500432	414141
Q9ZN70	PPX_PSEAE	Exopolyphosphatase (ExopolyPase) (EC 3.6.1.11) (Polyphosphate:ADP phosphotransferase) (PolyP:ADP phosphotransferase) (EC 2.7.4.1)	ppx PA5241	ppx	0.134093	0.114963	0.312243	sp|Q9ZN70|PPX_PSEAE	5	5	435.28	1.14419	LES B65 H72	NP22 H435	1.10225e+06	1.25771e+06	816306	1.0492e+06	1.01421e+06	1.40309e+06	1.19067e+06	1.08383e+06	1.10124e+06	1.21635e+06	1.24904e+06	660894	419617	1.0492e+06	611916	796188	942613	917378	1.25617e+06	1.07962e+06
P80357	ASTA_PSEAE	Arginine N-succinyltransferase subunit alpha (ARUAI) (EC 2.3.1.109) (AOST) (AST)	astA aruF PA0896	astA	0.134424	0.115127	0.311739	sp|P80357|ASTA_PSEAE	3	3	308	1.14165	LES B65 H72	NP22 H435	956848	1.02394e+06	1.07137e+06	816130	982815	1.38196e+06	1.10763e+06	1.04148e+06	957614	1.04956e+06	1.08428e+06	538052	550733	816130	592975	784193	876876	881532	1.09233e+06	931579
Q9HWH7	Q9HWH7_PSEAE	Periplasmic gluconolactonase, PpgL	ppgL PA4204	ppgL	0.13487	0.115389	0.311063	tr|Q9HWH7|Q9HWH7_PSEAE	7	7	784.05	1.3633	NP22 H435	LES B65 H72	6.45983e+06	3.66871e+06	3.28041e+06	6.05729e+06	3.44643e+06	2.54263e+06	3.61104e+06	3.70788e+06	3.9718e+06	2.97341e+06	7.32015e+06	1.92781e+06	1.68627e+06	6.05729e+06	2.07938e+06	1.44282e+06	2.85874e+06	3.13842e+06	4.53055e+06	2.63917e+06
Q51391	GLPR_PSEAE	Glycerol-3-phosphate regulon repressor	glpR PA3583	glpR	0.135068	0.115438	0.310762	sp|Q51391|GLPR_PSEAE	7	7	842.69	1.27169	NP22 H435	LES B65 H72	3.50282e+06	4.24352e+06	5.74832e+06	3.08427e+06	5.37241e+06	3.85961e+06	3.80621e+06	3.52534e+06	2.95951e+06	3.11089e+06	3.96932e+06	2.22985e+06	2.95489e+06	3.08427e+06	3.2414e+06	2.19014e+06	3.01324e+06	2.98392e+06	3.37585e+06	2.7612e+06
Q9I6Q8	PCAB_PSEAE	3-carboxy-cis,cis-muconate cycloisomerase (EC 5.5.1.2) (3-carboxymuconate lactonizing enzyme) (CMLE)	pcaB PA0230	pcaB	0.136285	0.11635	0.308932	sp|Q9I6Q8|PCAB_PSEAE	2	2	341.14	1.13238	LES B65 H72	NP22 H435	468655	594426	623648	516143	599836	746241	651979	646901	561203	567416	531070	312354	320582	516143	361907	423456	516150	547550	640153	503633
Q9HVW8	HIS1_PSEAE	ATP phosphoribosyltransferase (ATP-PRT) (ATP-PRTase) (EC 2.4.2.17)	hisG PA4449	hisG	0.136418	0.11635	0.308734	sp|Q9HVW8|HIS1_PSEAE	11	11	957.34	1.10781	LES B65 H72	NP22 H435	3.73934e+06	3.70455e+06	4.0568e+06	3.58593e+06	3.24576e+06	4.56776e+06	3.90914e+06	4.11752e+06	3.42484e+06	4.28952e+06	4.23735e+06	1.94664e+06	2.08537e+06	3.58593e+06	1.95831e+06	2.59198e+06	3.09473e+06	3.48516e+06	3.90665e+06	3.80734e+06
Q9HTQ3	Q9HTQ3_PSEAE	Probable transcriptional regulator	PA5301		0.136997	0.116723	0.307871	tr|Q9HTQ3|Q9HTQ3_PSEAE	5	5	466.98	1.21259	LES B65 H72	NP22 H435	2.79317e+06	2.24152e+06	2.29133e+06	2.75213e+06	2.09787e+06	2.9734e+06	3.46953e+06	3.27859e+06	3.01839e+06	2.02456e+06	3.16517e+06	1.17786e+06	1.17784e+06	2.75213e+06	1.26574e+06	1.68726e+06	2.74671e+06	2.77506e+06	3.44301e+06	1.79698e+06
Q9HV39	Q9HV39_PSEAE	Probable transcriptional regulator	PA4769		0.137536	0.117061	0.307071	tr|Q9HV39|Q9HV39_PSEAE	1	1	254.84	1.28336	LES B65 H72	NP22 H435	487572	470274	568526	594041	516980	945121	426798	639665	676961	696184	552507	247116	292247	594041	311916	536310	337882	541426	772196	617926
G3XD32	G3XD32_PSEAE	Uncharacterized protein	PA1872		0.138075	0.117399	0.306275	tr|G3XD32|G3XD32_PSEAE	2	1	75.45	1.55083	LES B65 H72	NP22 H435	359189	40225.4	104346	398807	270251	386108	415061	351620	376677	289375	407025	21137.4	53638.4	398807	163054	219098	328590	297618	429668	256847
Q9I3G5	Q9I3G5_PSEAE	Cbb3-type cytochrome c oxidase subunit	ccoP1 PA1552	ccoP1	0.138777	0.117753	0.305245	tr|Q9I3G5|Q9I3G5_PSEAE	7	5	598.62	2.48381	LES B65 H72	NP22 H435	3.72368e+06	214277	161086	4.01185e+06	336797	357483	4.80442e+06	5.84509e+06	5.07246e+06	4.90298e+06	4.2196e+06	112597	82805	4.01185e+06	203204	202854	3.80349e+06	4.9474e+06	5.78605e+06	4.35183e+06
Q9I3D4	Q9I3D4_PSEAE	Succinate dehydrogenase (B subunit)	sdhB PA1584	sdhB	0.138778	0.117753	0.305244	tr|Q9I3D4|Q9I3D4_PSEAE	16	16	1971.79	1.71632	LES B65 H72	NP22 H435	3.78449e+07	5.78336e+06	5.39375e+06	3.01965e+07	5.13606e+06	1.00581e+07	3.8004e+07	3.62362e+07	3.40305e+07	2.6451e+07	4.28851e+07	3.039e+06	2.77262e+06	3.01965e+07	3.0988e+06	5.7075e+06	3.00865e+07	3.06711e+07	3.8818e+07	2.34776e+07
Q9HZK6	NQRA_PSEAE	Na(+)-translocating NADH-quinone reductase subunit A (Na(+)-NQR subunit A) (Na(+)-translocating NQR subunit A) (EC 1.6.5.8) (NQR complex subunit A) (NQR-1 subunit A)	nqrA PA2999	nqrA	0.139044	0.117858	0.304855	sp|Q9HZK6|NQRA_PSEAE	9	8	1074.89	1.10499	NP22 H435	LES B65 H72	5.57187e+06	5.76317e+06	5.98288e+06	4.82563e+06	6.02172e+06	5.8252e+06	4.98416e+06	5.4367e+06	4.73794e+06	4.50506e+06	6.31393e+06	3.02839e+06	3.07546e+06	4.82563e+06	3.63317e+06	3.30552e+06	3.94579e+06	4.60174e+06	5.40448e+06	3.99865e+06
Q9I5U1	AMGK_PSEAE	N-acetylmuramate/N-acetylglucosamine kinase (MurNAc/GlcNAc kinase) (EC 2.7.1.221) (Anomeric sugar kinase)	amgK PA0596	amgK	0.139714	0.118303	0.30388	tr|Q9I5U1|Q9I5U1_PSEAE	5	5	607.45	1.2548	NP22 H435	LES B65 H72	2.28479e+06	1.19705e+06	1.75185e+06	1.92914e+06	1.49207e+06	1.4787e+06	1.21748e+06	1.12523e+06	1.45764e+06	1.61837e+06	2.58908e+06	629016	900526	1.92914e+06	900231	839094	963836	952417	1.6627e+06	1.43645e+06
Q51375	LEU3_PSEAE	3-isopropylmalate dehydrogenase (EC 1.1.1.85) (3-IPM-DH) (Beta-IPM dehydrogenase) (IMDH)	leuB PA3118	leuB	0.13992	0.118356	0.303582	sp|Q51375|LEU3_PSEAE	13	13	1564.49	1.39777	LES B65 H72	NP22 H435	1.64333e+07	5.67512e+06	5.19373e+06	1.93569e+07	5.87967e+06	1.03634e+07	1.55678e+07	1.50698e+07	1.59004e+07	1.65356e+07	1.86218e+07	2.98212e+06	2.6698e+06	1.93569e+07	3.54746e+06	5.88074e+06	1.23245e+07	1.27554e+07	1.81373e+07	1.46768e+07
Q9HU41	HIS7_PSEAE	Imidazoleglycerol-phosphate dehydratase (IGPD) (EC 4.2.1.19)	hisB PA5143	hisB	0.14074	0.118927	0.302398	sp|Q9HU41|HIS7_PSEAE	3	3	322.3	1.25904	LES B65 H72	NP22 H435	1.32118e+06	817886	682350	1.58756e+06	795270	1.39544e+06	1.43712e+06	1.35394e+06	1.29724e+06	1.06861e+06	1.49714e+06	429776	350757	1.58756e+06	479821	791843	1.13772e+06	1.146e+06	1.47974e+06	948491
Q9I6E0	ILVD_PSEAE	Dihydroxy-acid dehydratase (DAD) (EC 4.2.1.9)	ilvD PA0353	ilvD	0.14102	0.119041	0.301996	sp|Q9I6E0|ILVD_PSEAE	23	23	2547.39	1.25231	LES B65 H72	NP22 H435	3.43115e+07	1.767e+07	1.48239e+07	3.28758e+07	1.96999e+07	2.84686e+07	3.11824e+07	3.23075e+07	3.02239e+07	2.73202e+07	3.88811e+07	9.28512e+06	7.62015e+06	3.28758e+07	1.18858e+07	1.61546e+07	2.4686e+07	2.73457e+07	3.44758e+07	2.42491e+07
Q9I5G7	LEP_PSEAE	Signal peptidase I (SPase I) (EC 3.4.21.89) (Leader peptidase I)	lepB PA0768	lepB	0.141339	0.119189	0.301538	sp|Q9I5G7|LEP_PSEAE	7	7	603.18	1.78176	LES B65 H72	NP22 H435	2.87958e+06	1.01495e+06	962810	2.38146e+06	801992	906680	3.71288e+06	3.71282e+06	3.19335e+06	2.80102e+06	3.26308e+06	533327	494926	2.38146e+06	483877	514497	2.93936e+06	3.14261e+06	3.64259e+06	2.48616e+06
Q9HZM7	MURB_PSEAE	UDP-N-acetylenolpyruvoylglucosamine reductase (EC 1.3.1.98) (UDP-N-acetylmuramate dehydrogenase)	murB PA2977	murB	0.141999	0.119557	0.300596	sp|Q9HZM7|MURB_PSEAE	3	3	207.32	1.4178	LES B65 H72	NP22 H435	589803	118892	169380	486764	221139	517500	494047	493683	418900	324463	668353	62474.5	87068.5	486764	133423	293656	391120	417863	477831	287991
Q51551	PYRX_PSEAE	Dihydroorotase-like protein (Aspartate carbamoyltransferase 44 kDa non-catalytic chain)	pyrC' pyrX PA0401	pyrC'	0.142066	0.119557	0.3005	sp|Q51551|PYRX_PSEAE	7	6	774.55	1.61977	LES B65 H72	NP22 H435	6.61978e+06	342024	331572	4.75866e+06	1.09189e+06	1.59967e+06	5.38968e+06	5.106e+06	4.70276e+06	4.492e+06	7.50141e+06	179724	170442	4.75866e+06	658782	907737	4.26683e+06	4.32182e+06	5.36434e+06	3.98705e+06
Q9HUF5	Q9HUF5_PSEAE	Heptosyltransferase I	waaC PA5011	waaC	0.142649	0.119901	0.299674	tr|Q9HUF5|Q9HUF5_PSEAE	1	1	155.65	2.11747	LES B65 H72	NP22 H435	155916	543.589	0	122886	1985.11	6140.09	149256	170777	128498	141038	176681	285.641	0	122886	1197.7	3484.21	118161	144549	146575	125184
Q9HX03	Q9HX03_PSEAE	Ethanolamine ammonia-lyase large subunit	eutB PA4024	eutB	0.142779	0.119901	0.29949	tr|Q9HX03|Q9HX03_PSEAE	1	1	32.35	1.75071	NP22 H435	LES B65 H72	162133	363331	375802	88298.2	344204	461252	83654.6	77681.9	100551	38704.7	183726	190920	193178	88298.2	207673	261738	66226.6	65751.6	114697	34353.9
Q9HVT2	Y4489_PSEAE	UPF0192 protein PA4489	PA4489		0.142912	0.119901	0.299303	sp|Q9HVT2|Y4489_PSEAE	19	19	2251.69	1.12514	LES B65 H72	NP22 H435	6.83471e+06	8.24964e+06	7.44972e+06	5.9275e+06	7.59035e+06	8.06757e+06	8.64434e+06	8.8077e+06	8.30362e+06	6.74009e+06	7.74495e+06	4.33496e+06	3.82948e+06	5.9275e+06	4.57958e+06	4.57796e+06	6.84343e+06	7.45502e+06	9.47178e+06	5.98244e+06
Q9HV50	GLMM_PSEAE	Phosphoglucosamine mutase (EC 5.4.2.10)	glmM PA4749	glmM	0.143142	0.119971	0.298978	sp|Q9HV50|GLMM_PSEAE	12	12	1098.22	1.3633	LES B65 H72	NP22 H435	1.25954e+07	4.71407e+06	4.65363e+06	1.08962e+07	9.35408e+06	8.2063e+06	1.3691e+07	1.30913e+07	1.24367e+07	1.01244e+07	1.42729e+07	2.47712e+06	2.39217e+06	1.08962e+07	5.64372e+06	4.65668e+06	1.08387e+07	1.10808e+07	1.41862e+07	8.98634e+06
Q9I2M6	Q9I2M6_PSEAE	Uncharacterized protein	PA1870		0.143749	0.120257	0.298124	tr|Q9I2M6|Q9I2M6_PSEAE	5	5	674.42	1.17567	NP22 H435	LES B65 H72	6.63663e+06	4.62589e+06	5.03181e+06	7.00055e+06	6.04737e+06	5.53394e+06	4.75329e+06	5.53782e+06	4.96271e+06	4.17022e+06	7.5205e+06	2.43078e+06	2.58657e+06	7.00055e+06	3.64864e+06	3.14024e+06	3.76302e+06	4.68732e+06	5.66086e+06	3.70145e+06
Q9I6N5	FDC_PSEAE	UbiD-like decarboxylase (EC 4.1.1.-) (Ferulic acid decarboxylase-like protein) (Homologous to UbiD protein A)	hudA PA0254	hudA	0.143789	0.120257	0.298068	sp|Q9I6N5|FDC_PSEAE	7	6	499.23	1.43361	LES B65 H72	NP22 H435	1.70645e+06	444432	1.22676e+06	1.80952e+06	854365	1.09658e+06	1.8796e+06	2.00055e+06	1.85584e+06	1.82859e+06	1.93371e+06	233537	630608	1.80952e+06	515475	622259	1.48801e+06	1.69331e+06	2.11693e+06	1.62304e+06
Q9HVH3	Q9HVH3_PSEAE	Uncharacterized protein	PA4618		0.143921	0.120257	0.297884	tr|Q9HVH3|Q9HVH3_PSEAE	2	2	348.15	1.58157	LES B65 H72	NP22 H435	419599	387900	1.32055e+06	397246	491134	1.6145e+06	468618	841250	732704	1.11361e+06	475481	203831	678821	397246	296322	916153	370989	712052	835781	988430
Q9I502	SYP_PSEAE	Proline--tRNA ligase (EC 6.1.1.15) (Prolyl-tRNA synthetase) (ProRS)	proS PA0956	proS	0.144427	0.120542	0.297177	sp|Q9I502|SYP_PSEAE	20	20	2652.58	1.31471	LES B65 H72	NP22 H435	3.86303e+07	1.52059e+07	1.90408e+07	3.12371e+07	1.51842e+07	2.33132e+07	3.67021e+07	3.45267e+07	3.33008e+07	2.90003e+07	4.37751e+07	7.99029e+06	9.78782e+06	3.12371e+07	9.16129e+06	1.32291e+07	2.90558e+07	2.92241e+07	3.79856e+07	2.57404e+07
Q9HWW6	Q9HWW6_PSEAE	Uncharacterized protein	PA4062		0.144555	0.120542	0.296998	tr|Q9HWW6|Q9HWW6_PSEAE	2	1	105.79	1.6476	LES B65 H72	NP22 H435	53800.5	79192.1	76144	27818	91821.4	217345	97246.3	72581.2	73076.7	81441.2	60965.7	41613.2	39141.3	27818	55399.8	123333	76986.6	61434.2	83357.2	72286.5
Q9HXW2	Q9HXW2_PSEAE	Probable transcriptional regulator	PA3678		0.145262	0.120893	0.296018	tr|Q9HXW2|Q9HXW2_PSEAE	5	5	377.36	1.36545	LES B65 H72	NP22 H435	1.30815e+06	512225	674498	1.0567e+06	696561	716398	1.43602e+06	1.25694e+06	1.35742e+06	1.03385e+06	1.48237e+06	269160	346721	1.0567e+06	420265	406521	1.13685e+06	1.0639e+06	1.54838e+06	917640
Q9HX33	SYL_PSEAE	Leucine--tRNA ligase (EC 6.1.1.4) (Leucyl-tRNA synthetase) (LeuRS)	leuS PA3987	leuS	0.14535	0.120893	0.295895	sp|Q9HX33|SYL_PSEAE	47	47	4881.74	1.23214	LES B65 H72	NP22 H435	6.2296e+07	3.05353e+07	3.2061e+07	4.95701e+07	3.13913e+07	4.23557e+07	5.67266e+07	5.33656e+07	5.25573e+07	4.86361e+07	7.05926e+07	1.60455e+07	1.64807e+07	4.95701e+07	1.89397e+07	2.40348e+07	4.49085e+07	4.51697e+07	5.9951e+07	4.31689e+07
Q9HV69	PANC_PSEAE	Pantothenate synthetase (PS) (EC 6.3.2.1) (Pantoate--beta-alanine ligase) (Pantoate-activating enzyme)	panC PA4730	panC	0.145416	0.120893	0.295804	sp|Q9HV69|PANC_PSEAE	9	8	752.68	1.42462	LES B65 H72	NP22 H435	7.78006e+06	2.05759e+06	2.01626e+06	6.25573e+06	1.93202e+06	3.78474e+06	6.6635e+06	6.01863e+06	6.88096e+06	5.20395e+06	8.8162e+06	1.08121e+06	1.03645e+06	6.25573e+06	1.16567e+06	2.14766e+06	5.27527e+06	5.09429e+06	7.84898e+06	4.61898e+06
Q9HT05	RNPA_PSEAE	Ribonuclease P protein component (RNase P protein) (RNaseP protein) (EC 3.1.26.5) (Protein C5)	rnpA PA5569	rnpA	0.146183	0.121408	0.294748	sp|Q9HT05|RNPA_PSEAE	1	1	126.38	1.41208	NP22 H435	LES B65 H72	149520	261699	209065	115565	273918	202573	110615	151525	127430	122949	169434	137516	107469	115565	165266	114951	87570.5	128254	145357	109128
Q9HXY8	LPXB_PSEAE	Lipid-A-disaccharide synthase (EC 2.4.1.182)	lpxB PA3643	lpxB	0.146995	0.121959	0.293637	sp|Q9HXY8|LPXB_PSEAE	2	2	233.88	1.45304	LES B65 H72	NP22 H435	210457	61442.1	89270.9	158693	84827	113841	212449	245657	181656	125034	238486	32286.1	45889.1	158693	51179.8	64599.4	168189	207929	207211	110979
Q9HXJ9	Q9HXJ9_PSEAE	Probable aminotransferase	PA3798		0.147163	0.121976	0.293408	tr|Q9HXJ9|Q9HXJ9_PSEAE	2	2	155.37	1.66975	LES B65 H72	NP22 H435	652545	39428.3	39438.1	439761	81304.4	125282	569988	440101	498197	457761	739451	20718.5	20272.9	439761	49054.5	71091.4	451240	372511	568284	406304
Q9I2N5	Q9I2N5_PSEAE	Uncharacterized protein	PA1860		0.147658	0.122263	0.292735	tr|Q9I2N5|Q9I2N5_PSEAE	5	5	378	1.4253	LES B65 H72	NP22 H435	1.94993e+06	518210	537639	1.71912e+06	869484	1.08753e+06	2.03715e+06	1.53136e+06	1.91187e+06	1.40576e+06	2.20962e+06	272305	276370	1.71912e+06	524597	617119	1.61275e+06	1.29617e+06	2.18083e+06	1.24774e+06
Q9HU67	Q9HU67_PSEAE	Regulatory protein TypA	typA PA5117	typA	0.148106	0.12251	0.292129	tr|Q9HU67|Q9HU67_PSEAE	21	21	2790.68	1.15286	LES B65 H72	NP22 H435	2.7594e+07	1.78704e+07	1.96288e+07	2.3622e+07	1.80055e+07	2.25112e+07	2.72661e+07	2.6862e+07	2.45138e+07	2.18808e+07	3.12689e+07	9.3904e+06	1.00901e+07	2.3622e+07	1.08635e+07	1.2774e+07	2.15856e+07	2.27366e+07	2.79623e+07	1.94212e+07
Q51576	Y3106_PSEAE	Uncharacterized oxidoreductase PA3106 (EC 1.-.-.-)	PA3106		0.148562	0.122764	0.291513	sp|Q51576|Y3106_PSEAE	3	3	311.88	1.35186	LES B65 H72	NP22 H435	576482	225388	275064	545580	308588	356384	449438	672028	584635	548089	653258	118435	141395	545580	186185	202231	355805	568818	666882	486478
Q9HYC7	SYM_PSEAE	Methionine--tRNA ligase (EC 6.1.1.10) (Methionyl-tRNA synthetase) (MetRS)	metG PA3482	metG	0.148903	0.122922	0.291056	sp|Q9HYC7|SYM_PSEAE	23	23	2384.84	1.13832	LES B65 H72	NP22 H435	3.19929e+07	2.70078e+07	2.88402e+07	2.86282e+07	2.30676e+07	2.71594e+07	3.67811e+07	3.4581e+07	3.24977e+07	2.78181e+07	3.62537e+07	1.41918e+07	1.48251e+07	2.86282e+07	1.39177e+07	1.54116e+07	2.91183e+07	2.927e+07	3.70694e+07	2.46911e+07
P38098	CARA_PSEAE	Carbamoyl-phosphate synthase small chain (EC 6.3.5.5) (Carbamoyl-phosphate synthetase glutamine chain)	carA PA4758	carA	0.150012	0.123384	0.289574	sp|P38098|CARA_PSEAE	9	9	987.02	1.24333	LES B65 H72	NP22 H435	1.72465e+07	8.05363e+06	8.88127e+06	1.32318e+07	1.21832e+07	1.70691e+07	1.59988e+07	1.15203e+07	1.57573e+07	1.37525e+07	1.95434e+07	4.23196e+06	4.56536e+06	1.32318e+07	7.35066e+06	9.68588e+06	1.26657e+07	9.75104e+06	1.7974e+07	1.22066e+07
Q9HZ38	Q9HZ38_PSEAE	Uncharacterized protein	PA3202		0.150052	0.123384	0.289521	tr|Q9HZ38|Q9HZ38_PSEAE	4	4	313.63	1.53453	LES B65 H72	NP22 H435	1.04614e+06	704.03	2395.73	1.24421e+06	268.01	10475.4	961899	1.00885e+06	840230	698327	1.18547e+06	369.948	1231.51	1.24421e+06	161.702	5944.27	761503	853915	958434	619828
Q9I5E6	Q9I5E6_PSEAE	Propionate catabolic protein PrpD	prpD PA0792	prpD	0.150062	0.123384	0.289507	tr|Q9I5E6|Q9I5E6_PSEAE	2	2	202.54	1.36222	NP22 H435	LES B65 H72	159722	296625	243195	126583	204184	194609	150069	165483	134586	111595	180994	155868	125013	126583	123193	110431	118805	140068	153520	99051.1
Q9HTW1	Q9HTW1_PSEAE	Uncharacterized protein	PA5229		0.150709	0.123693	0.288649	tr|Q9HTW1|Q9HTW1_PSEAE	1	1	102.53	1.18554	LES B65 H72	NP22 H435	48153.2	56374.2	51137.7	53135.6	58139.7	43708.6	62245.4	67198.5	69970	73346.3	54566.3	29623.1	26287	53135.6	35078.2	24802.5	49277.6	56878.2	79813.4	65101.5
Q9HUZ8	Q9HUZ8_PSEAE	Nitrate-inducible formate dehydrogenase, beta subunit	fdnH PA4811	fdnH	0.150738	0.123693	0.288611	tr|Q9HUZ8|Q9HUZ8_PSEAE	5	5	333.1	1.31241	LES B65 H72	NP22 H435	1.2546e+06	1.90941e+06	1.42272e+06	723023	1.38504e+06	1.65529e+06	2.05364e+06	2.02959e+06	1.8622e+06	1.1856e+06	1.42169e+06	1.00334e+06	731339	723023	835655	939300	1.6258e+06	1.71789e+06	2.12417e+06	1.05232e+06
Q9I103	Q9I103_PSEAE	Probable two-component response regulator	PA2479		0.151184	0.123936	0.288022	tr|Q9I103|Q9I103_PSEAE	7	7	663.16	1.16178	NP22 H435	LES B65 H72	4.28272e+06	4.58393e+06	3.99363e+06	3.88369e+06	3.75999e+06	5.04785e+06	3.39139e+06	3.02095e+06	2.84197e+06	3.34659e+06	4.8531e+06	2.40873e+06	2.0529e+06	3.88369e+06	2.26856e+06	2.86441e+06	2.68485e+06	2.55699e+06	3.24178e+06	2.9704e+06
Q9I3L4	Q9I3L4_PSEAE	Pyruvate kinase (EC 2.7.1.40)	pykF PA1498	pykF	0.15208	0.124423	0.286847	tr|Q9I3L4|Q9I3L4_PSEAE	1	1	17.51	2.26739	NP22 H435	LES B65 H72	58068.6	251757	294552	54136.3	184825	104770	70231.5	32492.4	90598.2	73851.3	65802.2	132291	151413	54136.3	111513	59451.9	55599.9	27502.2	103344	65549.8
Q9I352	HEMTB_PSEAE	Bacteriohemerythrin	PA1673		0.152124	0.124423	0.286789	sp|Q9I352|HEMTB_PSEAE	11	10	1170.72	1.32805	LES B65 H72	NP22 H435	8.95928e+06	5.84849e+06	3.05231e+06	8.51637e+06	5.00225e+06	6.06759e+06	9.91146e+06	8.78019e+06	9.33204e+06	7.58112e+06	1.01525e+07	3.07322e+06	1.56902e+06	8.51637e+06	3.01807e+06	3.44307e+06	7.84657e+06	7.43173e+06	1.06449e+07	6.72893e+06
Q9I3B8	Q9I3B8_PSEAE	Probable transcriptional regulator	PA1603		0.152232	0.124423	0.286647	tr|Q9I3B8|Q9I3B8_PSEAE	1	1	18.23	2.06384	NP22 H435	LES B65 H72	57550.9	131578	17761.5	67104.3	88892.7	20957.8	40730.7	42031.5	39235.6	32875.5	65215.6	69140.4	9130.21	67104.3	53632.8	11892.5	32245.1	35576.3	44755.3	29180
Q9HVF1	MQO2_PSEAE	Probable malate:quinone oxidoreductase 2 (EC 1.1.5.4) (MQO 2) (Malate dehydrogenase [quinone] 2)	mqo2 mqoB PA4640	mqo2	0.152608	0.124606	0.286158	sp|Q9HVF1|MQO2_PSEAE	14	14	1545.19	1.53474	LES B65 H72	NP22 H435	2.16744e+07	5.51246e+06	5.86467e+06	2.03954e+07	6.00307e+06	8.34787e+06	2.12919e+07	2.11625e+07	2.07289e+07	1.97096e+07	2.4561e+07	2.89665e+06	3.0147e+06	2.03954e+07	3.62191e+06	4.73701e+06	1.6856e+07	1.79124e+07	2.3645e+07	1.7494e+07
Q9I4F8	Q9I4F8_PSEAE	Two-component sensor PhoQ	phoQ PA1180	phoQ	0.152866	0.124628	0.285822	tr|Q9I4F8|Q9I4F8_PSEAE	1	1	46.24	1.64289	NP22 H435	LES B65 H72	75511.7	256164	84207.7	93654.3	129361	193413	27353.5	40218.6	62962.6	64939.9	85568.4	134607	43286.4	93654.3	78049.1	109752	21654.8	34041.9	71820.2	57640.1
G3XD54	G3XD54_PSEAE	DNA polymerase III subunit epsilon (EC 2.7.7.7)	dnaQ PA1816	dnaQ	0.152938	0.124628	0.285729	tr|G3XD54|G3XD54_PSEAE	3	3	519.07	1.19827	LES B65 H72	NP22 H435	401314	304822	347153	368596	335897	504714	453842	475434	373101	299204	454761	160176	178452	368596	202661	286401	359292	402417	425588	265571
Q9I3Q7	Q9I3Q7_PSEAE	Uncharacterized protein	PA1440		0.153098	0.124635	0.285522	tr|Q9I3Q7|Q9I3Q7_PSEAE	4	4	766.34	1.62991	NP22 H435	LES B65 H72	1.29811e+07	1.86488e+07	2.68443e+07	7.0203e+06	2.09005e+07	1.92229e+07	1.06917e+07	7.70578e+06	8.39165e+06	6.99396e+06	1.47099e+07	9.79942e+06	1.37991e+07	7.0203e+06	1.26102e+07	1.09081e+07	8.46422e+06	6.52233e+06	9.57219e+06	6.20778e+06
Q9I207	Q9I207_PSEAE	Probable decarboxylase	PA2108		0.154015	0.125228	0.284336	tr|Q9I207|Q9I207_PSEAE	1	1	13.1	2.74581	NP22 H435	LES B65 H72	36853.7	153830	209027	6165.73	126846	156315	6458.38	6420.85	7452.56	17365.9	41761.9	80833.4	107449	6165.73	76531.5	88701	5112.88	5434.74	8500.99	15413.8
Q9HZ55	RLUB_PSEAE	Ribosomal large subunit pseudouridine synthase B (EC 5.4.99.22) (23S rRNA pseudouridine(2605) synthase) (rRNA pseudouridylate synthase B) (rRNA-uridine isomerase B)	rluB PA3179	rluB	0.15413	0.125228	0.284189	sp|Q9HZ55|RLUB_PSEAE	5	5	388.61	1.15388	LES B65 H72	NP22 H435	993606	840490	981511	955941	1.06843e+06	1.40168e+06	1.05552e+06	1.22602e+06	936816	964735	1.12593e+06	441654	504540	955941	644631	795385	835620	1.03773e+06	1.06861e+06	856290
Q9I777	Q9I777_PSEAE	Uncharacterized protein	PA0055		0.154532	0.125244	0.283672	tr|Q9I777|Q9I777_PSEAE	3	3	443.83	1.27251	LES B65 H72	NP22 H435	3.55884e+06	1.65414e+06	1.60074e+06	4.21745e+06	2.69252e+06	3.321e+06	3.67435e+06	3.78286e+06	3.11966e+06	3.5657e+06	4.03281e+06	869206	822851	4.21745e+06	1.62451e+06	1.88451e+06	2.90886e+06	3.20189e+06	3.55853e+06	3.16488e+06
Q9HU73	F16PA_PSEAE	Fructose-1,6-bisphosphatase class 1 (FBPase class 1) (EC 3.1.3.11) (D-fructose-1,6-bisphosphate 1-phosphohydrolase class 1)	fbp PA5110	fbp	0.154821	0.125244	0.283303	sp|Q9HU73|F16PA_PSEAE	12	12	1183.17	1.25541	LES B65 H72	NP22 H435	1.88913e+07	9.73512e+06	8.17685e+06	1.39769e+07	7.17395e+06	1.37915e+07	1.58855e+07	1.54565e+07	1.522e+07	1.24026e+07	2.14073e+07	5.11554e+06	4.20326e+06	1.39769e+07	4.32836e+06	7.82604e+06	1.2576e+07	1.30827e+07	1.73612e+07	1.10085e+07
Q9HV76	Q9HV76_PSEAE	Aminotransferase (EC 2.6.1.-)	PA4722		0.154906	0.125244	0.283194	tr|Q9HV76|Q9HV76_PSEAE	4	4	559.94	1.50927	LES B65 H72	NP22 H435	2.55869e+06	3516.43	10023.8	1.96353e+06	156212	201504	1.92701e+06	1.76395e+06	1.70268e+06	1.4863e+06	2.89945e+06	1847.78	5152.66	1.96353e+06	94249.4	114344	1.52555e+06	1.49304e+06	1.94222e+06	1.31922e+06
Q9HWC4	NUSG_PSEAE	Transcription termination/antitermination protein NusG	nusG PA4275	nusG	0.155022	0.125244	0.283045	sp|Q9HWC4|NUSG_PSEAE	14	14	1789.02	1.13335	NP22 H435	LES B65 H72	4.07552e+07	3.33822e+07	3.29207e+07	4.32645e+07	3.05785e+07	3.46623e+07	3.25866e+07	3.31568e+07	3.09745e+07	2.82365e+07	4.6183e+07	1.75414e+07	1.69227e+07	4.32645e+07	1.84493e+07	1.96692e+07	2.57977e+07	2.80646e+07	3.5332e+07	2.50625e+07
G3XCZ7	G3XCZ7_PSEAE	Uncharacterized protein	PA3119		0.155083	0.125244	0.282967	tr|G3XCZ7|G3XCZ7_PSEAE	1	1	112.59	1.26072	LES B65 H72	NP22 H435	218770	196194	324792	225067	253877	318402	411116	271448	327151	208326	247906	103094	166957	225067	153175	180677	325467	229759	373175	184908
P20577	TRPC_PSEAE	Indole-3-glycerol phosphate synthase (IGPS) (EC 4.1.1.48)	trpC PA0651	trpC	0.155146	0.125244	0.282887	sp|P20577|TRPC_PSEAE	5	5	404.9	1.25795	LES B65 H72	NP22 H435	1.03899e+06	467297	611816	1.18356e+06	621953	820627	976494	1.0864e+06	1.07779e+06	974388	1.17737e+06	245552	314500	1.18356e+06	375251	465666	773057	919553	1.22942e+06	864857
P53641	SODF_PSEAE	Superoxide dismutase [Fe] (EC 1.15.1.1)	sodB PA4366	sodB	0.155403	0.125244	0.28256	sp|P53641|SODF_PSEAE	9	9	1653.68	1.2674	LES B65 H72	NP22 H435	1.52079e+08	6.96722e+07	1.00735e+08	1.64663e+08	1.10756e+08	1.51742e+08	1.93177e+08	1.19037e+08	1.46452e+08	1.47378e+08	1.72332e+08	3.66108e+07	5.17821e+07	1.64663e+08	6.68237e+07	8.6106e+07	1.52932e+08	1.00756e+08	1.67055e+08	1.30811e+08
P13981	ARCA_PSEAE	Arginine deiminase (ADI) (EC 3.5.3.6) (Arginine dihydrolase) (AD)	arcA PA5171	arcA	0.155525	0.125244	0.282405	sp|P13981|ARCA_PSEAE	40	40	6404.45	1.29949	LES B65 H72	NP22 H435	8.85224e+08	3.74984e+08	3.97803e+08	7.48974e+08	3.88577e+08	5.15221e+08	8.00809e+08	8.23068e+08	7.75916e+08	7.17798e+08	1.00312e+09	1.97044e+08	2.04488e+08	7.48974e+08	2.34445e+08	2.92363e+08	6.33974e+08	6.96662e+08	8.85072e+08	6.3711e+08
Q9HX40	THIE_PSEAE	Thiamine-phosphate synthase (TP synthase) (TPS) (EC 2.5.1.3) (Thiamine-phosphate pyrophosphorylase) (TMP pyrophosphorylase) (TMP-PPase)	thiE PA3976	thiE	0.1558	0.125244	0.282055	sp|Q9HX40|THIE_PSEAE	3	3	353.3	1.50803	LES B65 H72	NP22 H435	727978	52777.1	154158	390707	53198.7	318517	248562	484604	368500	659121	824930	27732.9	79243.8	390707	32097.1	180743	196778	410179	420341	585029
Q9HZ93	Q9HZ93_PSEAE	Probable aldolase	PA3131		0.156182	0.125244	0.281572	tr|Q9HZ93|Q9HZ93_PSEAE	4	4	691.29	1.24604	LES B65 H72	NP22 H435	2.30927e+06	1.08327e+06	1.43023e+06	2.513e+06	1.92654e+06	1.91682e+06	2.3817e+06	2.44569e+06	2.65494e+06	2.14202e+06	2.61682e+06	569228	735199	2.513e+06	1.16236e+06	1.0877e+06	1.88552e+06	2.07008e+06	3.02844e+06	1.90123e+06
Q9HU19	DCTD_PSEAE	C4-dicarboxylate transport transcriptional regulatory protein DctD	dctD PA5166	dctD	0.156215	0.125244	0.281529	sp|Q9HU19|DCTD_PSEAE	2	1	30.3	1.46282	LES B65 H72	NP22 H435	81321.5	24375.8	141515	56212.7	42583	159041	91749.8	69383.2	84343.8	101630	92151.9	12808.8	72744.8	56212.7	25692.2	90248	72635.2	58727.4	96209.3	90205.4
Q9HYQ6	Q9HYQ6_PSEAE	Patatin-like protein, PlpD	plpD PA3339	plpD	0.156289	0.125244	0.281437	tr|Q9HYQ6|Q9HYQ6_PSEAE	1	1	67.45	1.06695	LES B65 H72	NP22 H435	2.44473e+06	57152.6	40697.4	3.64777e+06	79812.7	976020	963812	1.38466e+06	1.72699e+06	1.63849e+06	2.77032e+06	30032.1	20920.2	3.64777e+06	48154.4	553844	763018	1.172e+06	1.96994e+06	1.45431e+06
Q9HXK2	Q9HXK2_PSEAE	Probable oxidoreductase	PA3795		0.156341	0.125244	0.28137	tr|Q9HXK2|Q9HXK2_PSEAE	4	4	687.16	1.15929	LES B65 H72	NP22 H435	5.43054e+06	3.43043e+06	5.12015e+06	5.5786e+06	6.09912e+06	6.17688e+06	5.67802e+06	6.51012e+06	5.94971e+06	5.43142e+06	6.15378e+06	1.8026e+06	2.63198e+06	5.5786e+06	3.67986e+06	3.50508e+06	4.4951e+06	5.5103e+06	6.78672e+06	4.82088e+06
Q14T74	Q14T74_PSEAE	Putative NAD(P) transhydrogenase, subunit alpha part 1	pntAA PA0195	pntAA	0.156351	0.125244	0.281357	tr|Q14T74|Q14T74_PSEAE	14	14	2261.5	1.48742	LES B65 H72	NP22 H435	3.00901e+07	6.99714e+06	8.22262e+06	2.77116e+07	6.8703e+06	1.20459e+07	2.73329e+07	2.77001e+07	2.63489e+07	2.54045e+07	3.40975e+07	3.6768e+06	4.22678e+06	2.77116e+07	4.14515e+06	6.83549e+06	2.16385e+07	2.34459e+07	3.00556e+07	2.25488e+07
Q9I5U5	RSMA_PSEAE	Ribosomal RNA small subunit methyltransferase A (EC 2.1.1.182) (16S rRNA (adenine(1518)-N(6)/adenine(1519)-N(6))-dimethyltransferase) (16S rRNA dimethyladenosine transferase) (16S rRNA dimethylase) (S-adenosylmethionine-6-N', N'-adenosyl(rRNA) dimethyltransferase)	rsmA ksgA PA0592	rsmA	0.156432	0.125244	0.281255	sp|Q9I5U5|RSMA_PSEAE	3	3	309.27	1.32464	LES B65 H72	NP22 H435	1.09554e+06	569444	728777	1.3524e+06	876189	746689	1.43818e+06	1.28187e+06	1.35413e+06	1.30207e+06	1.24144e+06	299227	374623	1.3524e+06	528643	423710	1.13856e+06	1.085e+06	1.54463e+06	1.1557e+06
Q9HXX3	CSD_PSEAE	Probable cysteine desulfurase (EC 2.8.1.7)	csd PA3667	csd	0.156621	0.125273	0.281017	sp|Q9HXX3|CSD_PSEAE	2	2	124.28	2.22122	LES B65 H72	NP22 H435	372526	265962	575840	214109	397021	1.30112e+06	472814	178550	869277	1.23298e+06	422139	139756	296007	214109	239540	738324	374311	151128	991567	1.09438e+06
G3XD69	G3XD69_PSEAE	Uncharacterized protein	PA4521		0.156786	0.125283	0.280809	tr|G3XD69|G3XD69_PSEAE	1	1	49	2.24608	LES B65 H72	NP22 H435	16288.4	0	43.6209	18311.1	5332.07	2137.97	21187.4	19311.3	22771.4	24379.5	18457.7	0	22.423	18311.1	3217.07	1213.2	16773.4	16345.5	25974.9	21639
Q9HX15	Q9HX15_PSEAE	Uncharacterized protein	PA4012		0.157085	0.125288	0.280433	tr|Q9HX15|Q9HX15_PSEAE	2	2	235.87	1.99624	NP22 H435	LES B65 H72	159525	353237	383671	53158.9	305523	366105	55180.3	45569.4	72224.7	89661.8	180771	185616	197224	53158.9	184335	207747	43684.4	38570.9	82385.2	79583
Q9I4T5	Y1039_PSEAE	UPF0225 protein PA1039	PA1039		0.157097	0.125288	0.280419	sp|Q9I4T5|Y1039_PSEAE	3	3	241.92	1.41255	NP22 H435	LES B65 H72	1.01954e+06	472092	1.16793e+06	1.15355e+06	1.30546e+06	797037	721129	656861	728766	719857	1.15532e+06	248071	600366	1.15355e+06	787638	452280	570894	555980	831289	638938
Q9HTQ1	Q9HTQ1_PSEAE	Uncharacterized protein	PA5303		0.157669	0.125623	0.279702	tr|Q9HTQ1|Q9HTQ1_PSEAE	5	5	400.69	1.16577	LES B65 H72	NP22 H435	3.41367e+06	2.40309e+06	2.37765e+06	2.77591e+06	2.44028e+06	2.42009e+06	3.74699e+06	3.23205e+06	3.17363e+06	3.06094e+06	3.86831e+06	1.26276e+06	1.22221e+06	2.77591e+06	1.47233e+06	1.37328e+06	2.96637e+06	2.73568e+06	3.6201e+06	2.71686e+06
[truncated: 1,116 more rows]

## Sheet: Dataset2_pmrB_SNP v delta pMRB
Progenesis output-relative quantitation using non-conflicting peptides (note that filters are applied to columns)															Normalized abundance										Raw abundance
															NP22 (pmrB SNP)					pMRB H436					NP22 H435					pMRB H436
[truncated: 2,146 more rows]

## Sheet: Dataset 2_LES v delta pMRB
Progenesis output-relative quantitation using non-conflicting peptides (note that filters are applied to columns)															Normalized abundance										Raw abundance
[truncated: 2,146 more rows]

[truncated: 1 more sheets: Dataset2 all]
