# Supplementary material for: Evolutionary trade-offs associated with loss of PmrB function in host-adapted Pseudomonas aeruginosa
Source: Nat Commun. 2018 Jul 6;9:2635. doi: 10.1038/s41467-018-04996-x (PMC6035264; doi:10.1038/s41467-018-04996-x)
Supplement: Supplementary file 6 — Supplementary Data 4 [file 41467_2018_4996_MOESM6_ESM.zip]

Archive with 1 entries (1 files):
- NCOMMS-17-25597-T-s06.cdx
